# Supplementary material for: Drivers of gut microbiome variation within and between groups of a wild Malagasy primate
Source: Microbiome. 2022 Feb 9;10:28. doi: 10.1186/s40168-021-01223-6 (PMC8827170; doi:10.1186/s40168-021-01223-6)
Supplement: Supplementary file 3 — Additional file 2. Datasets. The document contains metadata for each analysed faecal sample and an additional table with the values for the beta diversity comparisons including the respective metadata used for the analyses. [file 40168_2021_1223_MOESM3_ESM.xlsx]

## Sheet: General Information
Supplementary Material Appendix 2
Titel	Drivers of bacterial gut microbiome variation within and between groups of a wild Malagasy primate
Journal	Microbiome
Authors	Katja Rudolph1,2,3, Dominik Schneider4, Claudia Fichtel1,3, Michael Heistermann5, Rolf Daniel4, Peter M. Kappeler1,2,3
	1 Behavioral Ecology & Sociobiology Unit, German Primate Center, Leibniz Institute for Primate Research, Kellnerweg 4, 37077 Göttingen, Germany
	2 Dept. Sociobiology /Anthropology, Johann-Friedrich-Blumenbach Institute of Zoology and Anthropology, University Göttingen, Kellnerweg 6, 37077 Göttingen, Germany
	3 Leibniz Science Campus “Primate Cognition”, Göttingen, Germany
	4 Genomic and Applied Microbiology and Göttingen Genomics Laboratory, Institute of Microbiology and Genetics, University Göttingen, Grisebachstraße 8, 37077 Göttingen, Germany
	5 Endocrinology Laboratory, German Primate Center, Leibniz Institute for Primate Research, Kellnerweg 4, 37077 Göttingen, Germany
Correspondence	Katja Rudolph
	krudolp@gwdg.de
	Tel: +49 551 2011319
	Behavioral Ecology & Sociobiology Unit
	German Primate Center, Leibniz Institute for Primate Research

## Sheet: Metadata All samples
Sample Bac	Sample Eu	ID	Group	Date	Year	Sex	age	ageclass	Dominance	Gestation	Reproducing Female	SeasonYear	fGCmonthly	PDVegan	Species Richness Plants	Leave intake	Fruit intake	BC before MB
B101Br278	E101Br278	Brooklyn	F	2016-08-27	2016	m	0.919918	juvenile	sub	not lactating male	no	dry16	0.315194	89.7473	34	0.598374	0.0283324	4.30565
B103Fr278	E103Fr278	Francisco	F	2016-08-27	2016	m	13.9138	adults	dom	not lactating male	no	dry16	0.541671	96.8984	37	0.506966	0.0514799	5.3167
B104Yo268	E104Yo268	Yokohama	J	2016-08-26	2016	f	21.7659	adults	female	not lactating	no	dry16	0.233957	79.9956	44	0.643327	0.0254401	0.190186
B105Le288	E105Le288	Levis	G	2016-08-28	2016	m	1.04586	juvenile	sub	not lactating male	no	dry16	0.192742	86.715	43	0.477933	0.04441	6.55231
B106Zu288	E106Zu288	Zürich	G	2016-08-28	2016	m	11.8905	adults	dom	not lactating male	no	dry16	0.392985	90.5881	44	0.180917	0.295488	0.160917
B108Ni288	E108Ni288	Niagara	G	2016-08-28	2016	f	17.7933	adults	female	not lactating	no	dry16	0.313087	92.3984	41	0.497459	0.131629	1.51891
B109Tu278	E109Tu278	Tulsa	F	2016-08-27	2016	f	1.10883	juvenile	female	not lactating	no	dry16	0.426922	98.0714	41	0.576782	0.138293	5.42187
B10Al164	E10Al164	Alburry	L	2016-04-16	2016	m	11.5318	adults	dom	not gestating male	no	wet16	0.219796	101.299	85	0.979305	0	NA
B110Co278	E110Co278	Columbus	F	2016-08-27	2016	m	4.02464	adults	sub ad	not lactating male	no	dry16	0.267936	109.331	28	0.455293	0.0145194	3.01714
B111no288	E111No288	Nova	G	2016-08-28	2016	f	6.98152	adults	female	lactating	yes	dry16	0.20077	93.1988	58	0.517372	0.134564	5.09786
B112Al298	E112Al298	Alburry	L	2016-08-29	2016	m	11.9425	adults	dom	not lactating male	no	dry16	0.723845	108.512	32	0.385554	0.132379	1.93451
B113Bb298	E113Bb298	Brisbane	L	2016-08-29	2016	m	8.06023	adults	sub ad	not lactating male	no	dry16	0.395267	79.4668	32	0.330502	0.177421	4.82559
B115Fe308	E115Fe308	Fresno	F	2016-08-30	2016	m	3.10198	juvenile	sub ad	not lactating male	no	dry16	0.359656	73.1954	34	0.449322	0.0354973	5.67692
B116Mi298	E116Mi298	Mildura	L	2016-08-29	2016	m	2.1191	juvenile	sub	not lactating male	no	dry16	0.387607	92.7391	33	0.260422	0.234338	3.25615
B117De308	E117De308	Denver	F	2016-08-30	2016	m	2.08077	juvenile	sub	not lactating male	no	dry16	0.336109	105.048	39	0.556869	0.0681028	1.72919
B119Mo318	E119Mo318	Moritz	E	2016-08-31	2016	m	6.00958	adults	sub ad	not lactating male	no	dry16	0.395063	95.0725	26	0.719541	0.0280812	2.90685
B121Om308	E121Om308	Omaha	F	2016-08-30	2016	f	12.8953	adults	female	lactating	yes	dry16	0.274649	81.7219	29	0.47656	0.15097	4.77234
B122Da318	E122Da318	Davos	E	2016-08-31	2016	m	3.08282	juvenile	sub ad	not lactating male	no	dry16	0.256512	82.4658	52	0.734115	0.0102648	12.08
B123Au318	E123Au318	Augusta	E	2016-08-31	2016	f	8.05202	adults	female	lactating	yes	dry16	0.299188	79.0696	39	0.6771	0.0155064	4.16719
B124To318	E124To318	Toliara	E	2016-08-31	2016	f	2.10267	juvenile	female	not lactating	no	dry16	0.244199	72.2048	42	0.554678	0.158993	1.029
B125Sp318	E125Sp318	Sapporo	E	2016-08-31	2016	m	21.7659	adults	dom	not lactating male	no	dry16	0.298924	78.0118	46	0.424232	0.150091	8.67082
B126Ya029	E126Ya029	Yao	J	2016-09-02	2016	m	1.04586	juvenile	sub	not lactating male	no	dry16	0.243142	74.2161	29	0.578369	0.0938052	0.835759
B127Go039	E127Go039	Goa	L	2016-09-03	2016	f	12.9227	adults	female	lactating	yes	dry16	0.136216	88.52	25	0.59002	0.0133624	1.4083
B128Se029	E128Se029	Sendai	J	2016-09-02	2016	m	NA	adults	dom	not lactating male	no	dry16	0.375772	85.0225	37	0.360458	0.340976	0.99361
B12Kn164	E12Kn164	Knuta	J	2016-04-16	2016	f	8.56126	adults	female	gestating	yes	wet16	0.289918	77.5621	49	0.768978	0.10416	NA
B131Tx049	E131Tx049	Texas	F1	2016-09-04	2016	m	14.8665	adults	dom	not lactating male	no	dry16	0.329632	81.0633	31	0.625953	0.0361873	1.98954
B133Sa049	E133Sa049	Savannah	F1	2016-09-04	2016	f	16.8871	adults	female	lactating	yes	dry16	0.250957	99.6416	45	0.317516	0.153741	3.60208
B134Nv049	E134Nv049	Nava	J	2016-09-04	2016	f	1.10883	juvenile	female	not lactating	no	dry16	0.216873	87.5364	46	0.514913	0.00847428	0.185104
B135Da079	E135Da079	Davos	E	2016-09-07	2016	m	3.08282	juvenile	sub ad	not lactating male	no	dry16	0.224296	102.811	40	0.734115	0.0102648	12.08
B137Mo079	E137Mo079	Moritz	E	2016-09-07	2016	m	6.00958	adults	sub ad	not lactating male	no	dry16	0.347046	80.0006	31	0.719541	0.0280812	2.90685
B13Ni184	E13Ni184	Niagara	G	2016-04-18	2016	f	17.3826	adults	female	not gestating	no	wet16	0.172862	94.3845	62	0.261248	0.230484	NA
B144Zu139	E144Zu139	Zürich	G	2016-09-13	2016	m	11.8905	adults	dom	not lactating male	no	dry16	0.741216	95.7221	37	0.180917	0.295488	0.160917
B145Sp079	E145Sp079	Sapporo	E	2016-09-07	2016	m	21.7659	adults	dom	not lactating male	no	dry16	0.406319	87.8919	47	0.424232	0.150091	8.67082
B146Fr069	E146Fr069	Francisco	F	2016-09-06	2016	m	13.9138	adults	dom	not lactating male	no	dry16	0.538377	100.277	30	0.506966	0.0514799	5.3167
B149Ic099	E149Ic099	Ichino	J	2016-09-09	2016	m	7.01711	adults	sub ad	not lactating male	no	dry16	0.385934	85.8203	58	0.702142	0.114798	4.2548
B14Au184	E14Au184	Augusta	E	2016-04-18	2016	f	7.64134	adults	female	gestating	yes	wet16	0.380493	90.8837	54	0.383963	0.326694	NA
B150He109	E150He109	Helena	F	2016-09-10	2016	f	8.04381	adults	female	lactating	yes	dry16	0.317056	87.8961	36	0.482096	0.0802922	3.9981
B151Kn099	E151Kn099	Knuta	J	2016-09-09	2016	f	8.97194	adults	female	lactating	yes	dry16	0.210063	78.4963	59	0.789397	0.00829231	0.51589
B152Mi119	E152Mi119	Mildura	L	2016-09-11	2016	m	2.1191	juvenile	sub	not lactating male	no	dry16	0.248603	80.1665	26	0.260422	0.234338	3.25615
B153Al099	E153Al099	Alburry	L	2016-09-09	2016	m	11.9425	adults	dom	not lactating male	no	dry16	0.710848	81.536	32	0.385554	0.132379	1.93451
B155Ni139	E155Ni139	Niagara	G	2016-09-13	2016	f	17.7933	adults	female	not lactating	no	dry16	0.153777	69.8525	48	0.497459	0.131629	1.51891
B159Ya149	E159Ya149	Yao	J	2016-09-14	2016	m	1.04586	juvenile	sub	not lactating male	no	dry16	0.243142	86.8968	50	0.578369	0.0938052	0.835759
B15Sp184	E15Sp184	Sapporo	E	2016-04-18	2016	m	21.3552	adults	dom	not gestating male	no	wet16	0.343866	90.4396	81	0.665389	0.240676	NA
B160Tu129	E160Tu129	Tulsa	F	2016-09-12	2016	f	1.10883	juvenile	female	not lactating	no	dry16	0.287508	84.3703	28	0.576782	0.138293	5.42187
B161Br129	E161Br129	Brooklyn	F	2016-09-12	2016	m	0.919918	juvenile	sub	not lactating male	no	dry16	0.251728	84.6537	43	0.598374	0.0283324	4.30565
B162Co129	E162Co129	Columbus	F	2016-09-12	2016	m	4.02464	adults	sub ad	not lactating male	no	dry16	0.164351	107.107	31	0.455293	0.0145194	3.01714
B163Le139	E163Le139	Levis	G	2016-09-13	2016	m	1.04586	juvenile	sub	not lactating male	no	dry16	0.242758	95.6518	47	0.477933	0.04441	6.55231
B164No139	E164No139	Nova	G	2016-09-13	2016	f	6.98152	adults	female	lactating	yes	dry16	0.137756	103.507	47	0.517372	0.134564	5.09786
B165Nv149	E165Nv149	Nava	J	2016-09-14	2016	f	1.10883	juvenile	female	not lactating	no	dry16	0.216873	70.3197	39	0.514913	0.00847428	0.185104
B166Au149	E166Au149	Augusta	E	2016-09-14	2016	f	8.05202	adults	female	lactating	yes	dry16	0.271801	110.524	35	0.6771	0.0155064	4.16719
B169To149	E169To149	Toliara	E	2016-09-14	2016	f	2.10267	juvenile	female	not lactating	no	dry16	0.141525	83.3882	16	0.554678	0.158993	1.029
B16He214	E16He214	Helena	F	2016-04-21	2016	f	7.63313	adults	female	gestating	yes	wet16	0.508676	111.883	34	0.562782	0.120162	NA
B170Yo149	E170Yo149	Yokohama	J	2016-09-14	2016	f	21.7659	adults	female	not lactating	no	dry16	0.236728	93.7492	27	0.643327	0.0254401	0.190186
B173Ni209	E173Ni209	Niagara	G	2016-09-20	2016	f	17.7933	adults	female	not lactating	no	dry16	0.153777	92.4563	26	0.497459	0.131629	1.51891
B174Bb159	E174Bb159	Brisbane	L	2016-09-15	2016	m	8.06023	adults	sub ad	not lactating male	no	dry16	0.288264	81.0811	24	0.330502	0.177421	4.82559
B177Ic209	E177Ic209	Ichino	J	2016-09-20	2016	m	7.01711	adults	sub ad	not lactating male	no	dry16	0.385934	70.2434	56	0.702142	0.114798	4.2548
B178Se209	E178Se209	Sendai	J	2016-09-20	2016	m	NA	adults	dom	not lactating male	no	dry16	0.375772	77.9212	27	0.360458	0.340976	0.99361
B179Yo219	E179Yo219	Yokohama	J	2016-09-21	2016	f	21.7659	adults	female	not lactating	no	dry16	0.236728	79.5171	34	0.643327	0.0254401	0.190186
B17Co224	E17Co224	Columbus	F	2016-04-21	2016	m	3.61396	juvenile	sub ad	not gestating male	no	wet16	0.251515	98.3925	45	0.221571	0.5	NA
B180Fe219	E180Fe219	Fresno	F	2016-09-21	2016	m	3.10198	juvenile	sub ad	not lactating male	no	dry16	0.262754	99.8003	NA	0.449322	0.0354973	5.67692
B181Tu219	E181Tu219	Tulsa	F	2016-09-21	2016	f	1.10883	juvenile	female	not lactating	no	dry16	0.287508	83.4246	11	0.576782	0.138293	5.42187
B182Mo229	E182Mo229	Moritz	E	2016-09-22	2016	m	6.00958	adults	sub ad	not lactating male	no	dry16	0.347046	76.8468	19	0.719541	0.0280812	2.90685
B183Om219	E183Om219	Omaha	F	2016-09-21	2016	f	12.8953	adults	female	lactating	yes	dry16	0.302392	93.2863	34	0.47656	0.15097	4.77234
B184He219	E184He219	Helena	F	2016-09-21	2016	f	8.04381	adults	female	lactating	yes	dry16	0.317056	101.339	30	0.482096	0.0802922	3.9981
B185Br219	E185Br219	Brooklyn	F	2016-09-21	2016	m	0.919918	juvenile	sub	not lactating male	no	dry16	0.251728	102.072	NA	0.598374	0.0283324	4.30565
B187Kn219	E187Kn219	Knuta	J	2016-09-21	2016	f	8.97194	adults	female	lactating	yes	dry16	0.210063	81.3834	53	0.789397	0.00829231	0.51589
B188De239	E188De239	Denver	F	2016-09-23	2016	m	2.08077	juvenile	sub	not lactating male	no	dry16	0.268324	85.1773	NA	0.556869	0.0681028	1.72919
B18Yo224	E18Yo224	Yokohama	J	2016-04-22	2016	f	21.3552	adults	female	not gestating	no	wet16	0.149127	75.9677	42	0.563308	0.216931	NA
B190Tx239	E190Tx239	Texas	F1	2016-09-23	2016	m	14.8665	adults	dom	not lactating male	no	dry16	0.329632	78.4853	NA	0.625953	0.0361873	1.98954
B191Fr239	E191Fr239	Francisco	F	2016-09-23	2016	m	13.9138	adults	dom	not lactating male	no	dry16	0.538377	98.7333	31	0.506966	0.0514799	5.3167
B192Sa239	E192Sa239	Savannah	F1	2016-09-23	2016	f	16.8871	adults	female	lactating	yes	dry16	0.250957	78.4938	18	0.317516	0.153741	3.60208
B193Go249	E193Go249	Goa	L	2016-09-24	2016	f	12.9227	adults	female	lactating	yes	dry16	0.136216	79.2259	NA	0.59002	0.0133624	1.4083
B194Al249	E194Al249	Alburry	L	2016-09-24	2016	m	11.9425	adults	dom	not lactating male	no	dry16	0.710848	80.9782	NA	0.385554	0.132379	1.93451
B196Mi249	E196Mi249	Mildura	L	2016-09-24	2016	m	2.1191	juvenile	sub	not lactating male	no	dry16	0.248603	77.481	26	0.260422	0.234338	3.25615
B198Zu259	E198Zu259	Zürich	G	2016-09-25	2016	m	11.8905	adults	dom	not lactating male	no	dry16	0.741216	79.9258	NA	0.180917	0.295488	0.160917
B199Co269	E199Co269	Columbus	F	2016-09-26	2016	m	4.02464	adults	sub ad	not lactating male	no	dry16	0.164351	85.8149	21	0.455293	0.0145194	3.01714
B19Kn224	E19Kn224	Knuta	J	2016-04-22	2016	f	8.56126	adults	female	gestating	yes	wet16	0.289918	66.5067	38	0.768978	0.10416	NA
B1Se144	E1Se144	Sendai	J	2016-04-14	2016	m	NA	adults	dom	not gestating male	no	wet16	0.352278	75.149	NA	0.214245	0.785755	NA
B201No289	E201No289	Nova	G	2016-09-28	2016	f	6.98152	adults	female	lactating	yes	dry16	0.137756	82.02	NA	0.517372	0.134564	5.09786
B204To309	E204To309	Davos	E	2016-09-30	2016	m	3.08282	juvenile	sub ad	not lactating male	no	dry16	0.224296	76.5517	NA	0.734115	0.0102648	12.08
B205Au289	E205Au289	Augusta	E	2016-09-28	2016	f	8.05202	adults	female	lactating	yes	dry16	0.271801	90.3246	29	0.6771	0.0155064	4.16719
B206Sp289	E206Sp289	Sapporo	E	2016-09-28	2016	m	21.7659	adults	dom	not lactating male	no	dry16	0.406319	85.5648	NA	0.424232	0.150091	8.67082
B207He0110	E207He0110	Helena	F	2016-10-01	2016	f	8.04381	adults	female	lactating	yes	dry16	0.242459	74.514	32	0.482096	0.0802922	3.9981
B208Bb299	E208Bb299	Brisbane	L	2016-09-29	2016	m	8.06023	adults	sub ad	not lactating male	no	dry16	0.288264	71.7345	22	0.330502	0.177421	4.82559
B20Sp254	E20Sp254	Sapporo	E	2016-04-25	2016	m	21.3552	adults	dom	not gestating male	no	wet16	0.343866	74.2546	53	0.665389	0.240676	NA
B211Sa0110	E211Sa0110	Savannah	F1	2016-10-01	2016	f	16.8871	adults	female	lactating	yes	dry16	0.201831	81.3703	NA	0.317516	0.153741	3.60208
B212Tx0110	E212Tx0110	Texas	F1	2016-10-01	2016	m	14.8665	adults	dom	not lactating male	no	dry16	0.422569	74.8973	24	0.625953	0.0361873	1.98954
B213De0710	E213De0710	Denver	F	2016-10-07	2016	m	2.08077	juvenile	sub	not lactating male	no	dry16	0.212359	88.3199	24	0.556869	0.0681028	1.72919
B214Kn0410	E214Kn0410	Knuta	J	2016-10-04	2016	f	8.97194	adults	female	lactating	yes	dry16	0.490929	80.3633	33	0.789397	0.00829231	0.51589
B216Le0210	E216Le0210	Levis	G	2016-10-02	2016	m	1.04586	juvenile	sub	not lactating male	no	dry16	0.212544	76.6428	21	0.477933	0.04441	6.55231
B219Ni0210	E219Ni0210	Niagara	G	2016-10-02	2016	f	17.7933	adults	female	not lactating	no	dry16	0.10873	79.9921	28	0.497459	0.131629	1.51891
B21Mo264	E21Mo264	Moritz	E	2016-04-26	2016	m	5.5989	adults	sub ad	not gestating male	no	wet16	0.18931	87.9584	106	0.234755	0.580604	NA
B220Ya0410	E220Ya0410	Yao	J	2016-10-04	2016	m	1.04586	juvenile	sub	not lactating male	no	dry16	0.227544	78.8908	37	0.578369	0.0938052	0.835759
B222Fe0410	E222Fe0410	Fresno	F	2016-10-04	2016	m	3.10198	juvenile	sub ad	not lactating male	no	dry16	0.208286	63.9126	NA	0.449322	0.0354973	5.67692
B223Mi0610	E223Mi0610	Mildura	L	2016-10-06	2016	m	2.1191	juvenile	sub	not lactating male	no	dry16	0.132378	80.0834	23	0.260422	0.234338	3.25615
B224Al0610	E224Al0610	Alburry	L	2016-10-06	2016	m	11.9425	adults	dom	not lactating male	no	dry16	0.313025	83.1196	28	0.385554	0.132379	1.93451
B225Om0410	E225Om0410	Omaha	F	2016-10-04	2016	f	12.8953	adults	female	lactating	yes	dry16	0.223266	71.1482	26	0.47656	0.15097	4.77234
B226Mo0510	E226Mo0510	Moritz	E	2016-10-05	2016	m	6.00958	adults	sub ad	not lactating male	no	dry16	0.310147	74.1575	NA	0.719541	0.0280812	2.90685
B228Go0610	E228Go0610	Goa	L	2016-10-06	2016	f	12.9227	adults	female	lactating	yes	dry16	0.158999	80.7416	34	0.59002	0.0133624	1.4083
B229Se0610	E229Se0610	Sendai	J	2016-10-06	2016	m	NA	adults	dom	not lactating male	no	dry16	0.73867	71.1651	51	0.360458	0.340976	0.99361
B22Au264	E22Au264	Augusta	E	2016-04-26	2016	f	7.64134	adults	female	gestating	yes	wet16	0.380493	80.5636	86	0.383963	0.326694	NA
B231Fr1210	E231Fr1210	Francisco	F	2016-10-12	2016	m	13.9138	adults	dom	not lactating male	no	dry16	0.576245	80.6998	39	0.506966	0.0514799	5.3167
B232Nv0610	E232Nv0610	Nava	J	2016-10-06	2016	f	1.10883	juvenile	female	not lactating	no	dry16	0.15703	73.0247	50	0.514913	0.00847428	0.185104
B236To1110	E236To1110	Augusta	E	2016-10-11	2016	f	8.05202	adults	female	lactating	yes	dry16	0.184541	82.1184	NA	0.6771	0.0155064	4.16719
B237Sp1110	E237Sp1110	Sapporo	E	2016-10-11	2016	m	21.7659	adults	dom	not lactating male	no	dry16	0.446805	87.6814	34	0.424232	0.150091	8.67082
B238Co1210	E238Co1210	Columbus	F	2016-10-12	2016	m	4.02464	adults	sub ad	not lactating male	no	dry16	0.278573	96.457	30	0.455293	0.0145194	3.01714
B23To264	E23To264	Toliara	E	2016-04-26	2016	f	1.69199	juvenile	female	not gestating	no	wet16	0.214844	75.2998	63	0.502523	0.440566	NA
B240Fe1210	E240Fe1210	Fresno	F	2016-10-12	2016	m	3.10198	juvenile	sub ad	not lactating male	no	dry16	0.208286	86.7554	NA	0.449322	0.0354973	5.67692
B245Bb1210	E245Bb1210	Brisbane	L	2016-10-12	2016	m	8.06023	adults	sub ad	not lactating male	no	dry16	0.34267	76.2506	17	0.330502	0.177421	4.82559
B246Au1310	E246Au1310	Augusta	E	2016-10-13	2016	f	8.05202	adults	female	lactating	yes	dry16	0.184541	76.1935	27	0.6771	0.0155064	4.16719
B247Da1310	E247Da1310	Davos	E	2016-10-13	2016	m	3.08282	juvenile	sub ad	not lactating male	no	dry16	0.162602	80.1213	NA	0.734115	0.0102648	12.08
B249Nv1310	E249Nv1310	Nava	J	2016-10-13	2016	f	1.10883	juvenile	female	not lactating	no	dry16	0.15703	67.562	23	0.514913	0.00847428	0.185104
B24Tu264	E24Tu264	Tulsa	F	2016-04-26	2016	f	0.698152	infant	female	not gestating	no	wet16	0.305735	108.138	64	0.568502	0	NA
B250Yo1310	E250Yo1310	Yokohama	J	2016-10-13	2016	f	21.7659	adults	female	not lactating	no	dry16	0.178802	106.107	NA	0.643327	0.0254401	0.190186
B251Ic1310	E251Ic1310	Ichino	J	2016-10-13	2016	m	7.01711	adults	sub ad	not lactating male	no	dry16	0.409667	68.1246	29	0.702142	0.114798	4.2548
B252Kn1310	E252Kn1310	Knuta	J	2016-10-13	2016	f	8.97194	adults	female	lactating	yes	dry16	0.490929	103.454	20	0.789397	0.00829231	0.51589
B254Om1510	E254Om1510	Omaha	F	2016-10-15	2016	f	12.8953	adults	female	lactating	yes	dry16	0.223266	80.1874	21	0.47656	0.15097	4.77234
B255Br1510	E255Br1510	Brooklyn	F	2016-10-15	2016	m	0.919918	juvenile	sub	not lactating male	no	dry16	0.162697	87.0641	24	0.598374	0.0283324	4.30565
B256Tu1510	E256Tu1510	Tulsa	F	2016-10-15	2016	f	1.10883	juvenile	female	not lactating	no	dry16	0.143911	117.261	NA	0.576782	0.138293	5.42187
B257Le1610	E257Le1610	Davos	E	2016-10-16	2016	m	3.08282	juvenile	sub ad	not lactating male	no	dry16	0.162602	96.2472	21	0.734115	0.0102648	12.08
B25Om274	E25Om274	Omaha	F	2016-04-27	2016	f	12.4846	adults	female	gestating	yes	wet16	0.420168	86.6907	26	0.340374	0.242712	NA
B260Sa1610	E260Sa1610	Savannah	F1	2016-10-16	2016	f	16.8871	adults	female	lactating	yes	dry16	0.201831	83.04	NA	0.317516	0.153741	3.60208
B261Tx1610	E261Tx1610	Texas	F1	2016-10-16	2016	m	14.8665	adults	dom	not lactating male	no	dry16	0.422569	95.0077	15	0.625953	0.0361873	1.98954
B262Zu1610	E262Zu1610	Zürich	G	2016-10-16	2016	m	11.8905	adults	dom	not lactating male	no	dry16	0.255764	96.1338	21	0.180917	0.295488	0.160917
B264No1610	E264No1610	Nova	G	2016-10-16	2016	f	6.98152	adults	female	lactating	yes	dry16	0.160266	94.681	NA	0.517372	0.134564	5.09786
B265Da1610	E265Da1610	Davos	E	2016-10-16	2016	m	3.08282	juvenile	sub ad	not lactating male	no	dry16	0.162602	83.1457	22	0.734115	0.0102648	12.08
B266Ya1610	E266Ya1610	Yao	J	2016-10-16	2016	m	1.04586	juvenile	sub	not lactating male	no	dry16	0.227544	84.3962	22	0.578369	0.0938052	0.835759
B268He2210	E268He2210	Helena	F	2016-10-22	2016	f	8.04381	adults	female	lactating	yes	dry16	0.242459	108.131	28	0.482096	0.0802922	3.9981
B269Se1610	E269Se1610	Sendai	J	2016-10-16	2016	m	NA	adults	dom	not lactating male	no	dry16	0.73867	86.1113	34	0.360458	0.340976	0.99361
B26Fe274	E26Fe274	Fresno	F	2016-04-27	2016	m	2.69131	juvenile	sub	not gestating male	no	wet16	0.332952	83.1409	51	0.25958	0.658822	NA
B271De2210	E271De2210	Denver	F	2016-10-22	2016	m	2.08077	juvenile	sub	not lactating male	no	dry16	0.212359	108.366	22	0.556869	0.0681028	1.72919
B272Go2210	E272Go2210	Goa	L	2016-10-22	2016	f	12.9227	adults	female	lactating	yes	dry16	0.158999	89.4837	24	0.59002	0.0133624	1.4083
B273Ic2310	E273Ic2310	Ichino	J	2016-10-23	2016	m	7.01711	adults	sub ad	not lactating male	no	dry16	0.409667	78.0522	35	0.702142	0.114798	4.2548
B276Bb0304	E276Bb0304	Brisbane	L	2017-04-03	2017	m	8.63518	adults	dom	not gestating male	no	wet17	0.42922	65.0891	42	0.36582	0.549422	6.8316
B277Ha0404	E277Ha0404	Hamilton	G	2017-04-04	2017	m	0.651608	infant	sub	not gestating male	no	wet17	0.368745	60.5095	46	0.949709	0.0502913	8.74759
B278Tu0404	E278Tu0404	Tulsa	F	2017-04-04	2017	f	1.68378	juvenile	female	not gestating	no	wet17	0.223112	80.6171	54	0.545686	0.339274	4.43814
B279Sl0304	E279Sl0304	Salem	L	2017-04-03	2017	m	0.618754	infant	sub	not gestating male	no	wet17	0.193882	59.7363	42	0.601609	0.398391	12.7663
B27Co274	E27Co274	Columbus	F	2016-04-27	2016	m	3.61396	juvenile	sub ad	not gestating male	no	wet16	0.251515	104.948	45	0.221571	0.5	NA
B281Ra0304	E281Ra0304	Raoul	M	2017-04-03	2017	m	NA	adults	sub ad	not gestating male	no	wet17	0.123313	59.0463	60	0.390815	0.329827	4.72793
B282Le0404	E282Le0404	Levis	G	2017-04-04	2017	m	1.62081	juvenile	sub	not gestating male	no	wet17	0.19598	85.8106	51	0.521489	0.443283	1.00739
B283Fe0404	E283Fe0404	Fresno	F	2017-04-04	2017	m	3.67693	juvenile	sub ad	not gestating male	no	wet17	0.156438	76.0843	64	0.57646	0.307708	1.17575
B284Zu0404	E284Zu0404	Zürich	G	2017-04-04	2017	m	12.4654	adults	dom	not gestating male	no	wet17	0.505199	79.7615	42	0.289923	0.495056	1.84694
B285Ni0404	E285Ni0404	Niagara	G	2017-04-04	2017	f	18.3682	adults	female	gestating	yes	wet17	0.376416	81.898	44	0.352518	0.438079	0.613037
B286Co0504	E286Co0504	Columbus	F	2017-04-05	2017	m	4.59959	adults	sub ad	not gestating male	no	wet17	0.208527	79.41	57	0.567937	0.266618	0.125732
B287No0504	E287No0504	Nova	G	2017-04-04	2017	f	7.55647	adults	female	gestating	yes	wet17	0.217369	89.7108	34	0.461503	0.428121	4.93916
B288He0504	E288He0504	Helena	F	2017-04-05	2017	f	8.61875	adults	female	not gestating	no	wet17	0.187546	58.8821	78	0.618291	0.23506	3.57318
B289Yo0504	E289Yo0504	Yokohama	J	2017-04-05	2017	f	22.3409	adults	female	not gestating	no	wet17	0.206361	82.2095	38	0.741414	0.247398	1.28923
B28He274	E28He274	Helena	F	2016-04-27	2016	f	7.63313	adults	female	gestating	yes	wet16	0.508676	100.997	51	0.562782	0.120162	NA
B290Fr0504	E290Fr0504	Francisco	F	2017-04-05	2017	m	14.4887	adults	dom	not gestating male	no	wet17	0.254742	77.5969	33	0.455591	0.333333	1.18247
B291Bi1104	E291Bi1104	Bilbao	M	2017-04-11	2017	m	NA	adults	dom	not gestating male	no	wet17	0.151787	90.988	47	0.492369	0.288766	1.31174
B292Nv0504	E292Nv0504	Nava	J	2017-04-05	2017	f	1.68378	juvenile	female	not gestating	no	wet17	0.318042	74.122	78	0.31434	0.511949	0.189291
B293De0504	E293De0504	Denver	F	2017-04-05	2017	m	2.65572	juvenile	sub	not gestating male	no	wet17	0.348326	71.2416	47	0.417281	0.438149	0.63481
B294Om0504	E294Om0504	Omaha	F	2017-04-05	2017	f	13.4702	adults	female	gestating	yes	wet17	0.295619	81.046	46	0.677311	0.19353	5.00127
B295Sa0704	E295Sa0704	Savannah	F1	2017-04-07	2017	f	17.462	adults	female	gestating	yes	wet17	0.234038	82.627	49	0.859482	0.0473366	7.88321
B296Kn0504	E296Kn0504	Knuta	J	2017-04-05	2017	f	9.54689	adults	female	not gestating	no	wet17	0.207538	63.8067	61	0.219868	0.663373	6.48427
B297Tx0704	E297Tx0704	Texas	F1	2017-04-07	2017	m	15.4415	adults	dom	not gestating male	no	wet17	0.239114	83.0504	50	0.583761	0.277513	4.08738
B298Mt1504	E298Mt1504	Mito	J	2017-04-15	2017	m	0.698152	infant	sub	not gestating male	no	wet17	0.252157	74.5127	53	0.626859	0.232265	2.45404
B299Au0604	E299Au0604	Augusta	E	2017-04-06	2017	f	8.62697	adults	female	gestating	yes	wet17	0.30358	89.52	79	0.303547	0.360893	3.78401
B29Fr274	E29Fr274	Francisco	F	2016-04-27	2016	m	13.5031	adults	dom	not gestating male	no	wet16	0.414074	96.8114	43	0.313865	0	NA
B2Nv144	E2Nv144	Nava	J	2016-04-14	2016	f	0.698152	infant	female	not gestating	no	wet16	NA	75.4884	23	0.525673	0.189124	NA
B300Da0604	E300Da0604	Davos	E	2017-04-06	2017	m	3.65777	juvenile	sub ad	not gestating male	no	wet17	0.205199	68.1229	68	0.362172	0.616238	1.02286
B301Sg1104	E301Sg1104	Saragossa	M	2017-04-11	2017	f	0.657084	infant	female	not gestating	no	wet17	0.192004	56.1589	58	0.708592	0.129968	3.85728
B302Ee1204	E302Ee1204	Eden	E	2017-04-12	2017	m	0.703628	infant	sub	not gestating male	no	wet17	0.229196	82.3438	84	0.528563	0.392057	0.603421
B303Ep0704	E303Ep0704	El Paso	F1	2017-04-07	2017	m	0.687201	infant	sub	not gestating male	no	wet17	0.184721	64.7161	55	0.548296	0.214324	1.75459
B304Va1104	E304Va1104	Valencia	M	2017-04-11	2017	f	NA	adults	female	gestating	yes	wet17	0.164961	52.0878	71	0.76754	0.164853	3.10919
B305Sp1204	E305Sp1204	Sapporo	E	2017-04-12	2017	m	22.3409	adults	dom	not gestating male	no	wet17	0.245951	75.7246	80	0.515111	0.454222	3.06973
B306Da1204	E306Da1204	Davos	E	2017-04-12	2017	m	3.65777	juvenile	sub ad	not gestating male	no	wet17	0.205199	73.1243	94	0.362172	0.616238	1.02286
B307Ba1104	E307Ba1104	Barcelona	M	2017-04-11	2017	f	NA	adults	female	not gestating	no	wet17	0.158788	71.6122	67	0.909105	0.00506654	5.17472
B308Ha1104	E308Ha1104	Hamilton	G	2017-04-13	2017	m	0.651608	infant	sub	not gestating male	no	wet17	0.368745	68.6044	64	0.949709	0.0502913	8.74759
B309No1304	E309No1304	Nova	G	2017-04-13	2017	f	7.55647	adults	female	gestating	yes	wet17	0.217369	76.2069	43	0.461503	0.428121	4.93916
B30Tx284	E30Tx284	Texas	F1	2016-04-28	2016	m	14.4559	adults	dom	not gestating male	no	wet16	0.446429	88.5661	48	0.467569	0.0708385	NA
B310Om1504	E310Om1504	Omaha	F	2017-04-15	2017	f	13.4702	adults	female	gestating	yes	wet17	0.295619	112.431	59	0.677311	0.19353	5.00127
B311Au1704	E311Au1704	Aurora	F	2017-04-17	2017	m	0.709103	infant	sub	not gestating male	no	wet17	0.272952	106.088	70	0.96025	0	0.395342
B312Tx1304	E312Tx1304	Texas	F1	2017-04-13	2017	m	15.4415	adults	dom	not gestating male	no	wet17	0.239114	82.6645	64	0.583761	0.277513	4.08738
B313Mg1504	E313Mg1504	Montgomery	F	2017-04-15	2017	m	0.668036	infant	sub	not gestating male	no	wet17	0.209508	127.257	61	0.625905	0.0285274	7.01641
B314Yo1504	E314Yo1504	Yokohama	J	2017-04-15	2017	f	22.3409	adults	female	not gestating	no	wet17	0.206361	87.9168	50	0.741414	0.247398	1.28923
B315Kn1504	E315Kn1504	Knuta	J	2017-04-15	2017	f	9.54689	adults	female	not gestating	no	wet17	0.207538	78.3855	69	0.219868	0.663373	6.48427
B316Ic1504	E316Ic1504	Ichino	J	2017-04-15	2017	m	7.59206	adults	sub ad	not gestating male	no	wet17	0.915301	84.8538	88	0.341502	0.5435	0.484062
B317Ya1504	E317Ya1504	Yao	J	2017-04-15	2017	m	1.62081	juvenile	sub	not gestating male	no	wet17	0.341396	66.1789	90	0.628868	0.239964	1.63628
B318Mo1604	E318Mo1604	Moritz	E	2017-04-16	2017	m	6.58453	adults	sub ad	not gestating male	no	wet17	0.254619	96.9467	90	0.186727	0.442857	1.0076
B319Go1604	E319Go1604	Goa	L	2017-04-17	2017	f	13.4976	adults	female	not gestating	no	wet17	0.179885	64.1423	66	0.455625	0.458724	5.75314
B31Sa284	E31Sa284	Savannah	F1	2016-04-28	2016	f	16.4764	adults	female	gestating	yes	wet16	0.391061	80.2198	22	0.75228	0.138738	NA
B320Fr1704	E320Fr1704	Francisco	F	2017-04-17	2017	m	14.4887	adults	dom	not gestating male	no	wet17	0.254742	94.0834	68	0.455591	0.333333	1.18247
B321Sl1704	E321Sl1704	Salem	L	2017-04-17	2017	m	0.618754	infant	sub	not gestating male	no	wet17	0.193882	104.729	78	0.601609	0.398391	12.7663
B322Mi1704	E322Mi1704	Mildura	L	2017-04-17	2017	m	2.69405	juvenile	sub	not gestating male	no	wet17	0.502853	68.8383	56	0.38273	0.131929	0.981004
B323Bb1704	E323Bb1704	Brisbane	L	2017-04-17	2017	m	8.63518	adults	dom	not gestating male	no	wet17	0.42922	68.4852	57	0.36582	0.549422	6.8316
B325Mt1804	E325Mt1804	Mito	J	2017-04-18	2017	m	0.698152	infant	sub	not gestating male	no	wet17	0.252157	86.0756	72	0.626859	0.232265	2.45404
B326Tu1804	E326Tu1804	Tulsa	F	2017-04-18	2017	f	1.68378	juvenile	female	not gestating	no	wet17	0.223112	104.134	57	0.545686	0.339274	4.43814
B327He1804	E327He1804	Helena	F	2017-04-18	2017	f	8.61875	adults	female	not gestating	no	wet17	0.187546	95.8846	83	0.618291	0.23506	3.57318
B328Fe1804	E328Fe1804	Fresno	F	2017-04-18	2017	m	3.67693	juvenile	sub ad	not gestating male	no	wet17	0.156438	79.9533	82	0.57646	0.307708	1.17575
B329Ar1804	E329Ar1804	Francisco	F	2017-04-18	2017	m	14.4887	adults	dom	not gestating male	no	wet17	0.254742	109.033	59	0.455591	0.333333	1.18247
B32Ni284	E32Ni284	Niagara	G	2016-04-28	2016	f	17.3826	adults	female	not gestating	no	wet16	0.172862	113.252	31	0.261248	0.230484	NA
B330Co1804	E330Co1804	Columbus	F	2017-04-18	2017	m	4.59959	adults	sub ad	not gestating male	no	wet17	0.208527	67.1523	80	0.567937	0.266618	0.125732
B331Ya1804	E331Ya1804	Sendai	J	2017-04-18	2017	m	NA	adults	dom	not gestating male	no	wet17	0.683693	65.3576	59	0.216594	0.699557	0.283731
B332Se1804	E332Se1804	Sendai	J	2017-04-18	2017	m	NA	adults	dom	not gestating male	no	wet17	0.683693	56.695	82	0.216594	0.699557	0.283731
B333Ni2104	E333Ni2104	Niagara	G	2017-04-21	2017	f	18.3682	adults	female	gestating	yes	wet17	0.376416	75.2635	70	0.352518	0.438079	0.613037
B334Tx2004	E334Tx2004	Texas	F1	2017-04-20	2017	m	15.4415	adults	dom	not gestating male	no	wet17	0.239114	78.1346	NA	0.583761	0.277513	4.08738
B335To1904	E335To1904	Toliara	E	2017-04-19	2017	f	2.67762	juvenile	female	not gestating	no	wet17	0.172902	68.5581	46	0.848191	0.0726644	0.553437
B336Sp1904	E336Sp1904	Sapporo	E	2017-04-19	2017	m	22.3409	adults	dom	not gestating male	no	wet17	0.245951	91.2409	79	0.515111	0.454222	3.06973
B337Mo1904	E337Mo1904	Moritz	E	2017-04-19	2017	m	6.58453	adults	sub ad	not gestating male	no	wet17	0.254619	69.5847	61	0.186727	0.442857	1.0076
B338Sa2004	E338Sa2004	Savannah	F1	2017-04-20	2017	f	17.462	adults	female	gestating	yes	wet17	0.234038	67.7286	39	0.859482	0.0473366	7.88321
B339Ep2004	E339Ep2004	El Paso	F1	2017-04-20	2017	m	0.687201	infant	sub	not gestating male	no	wet17	0.184721	63.9257	NA	0.548296	0.214324	1.75459
B33Zu284	E33Zu284	Zürich	G	2016-04-28	2016	m	11.4798	adults	dom	not gestating male	no	wet16	0.132237	108.168	38	0.847928	0.104183	NA
B340Sp2504	E340Sp2504	Sapporo	E	2017-04-25	2017	m	22.3409	adults	dom	not gestating male	no	wet17	0.245951	82.1628	91	0.515111	0.454222	3.06973
B341Au2504	E341Au2504	Augusta	E	2017-04-25	2017	f	8.62697	adults	female	gestating	yes	wet17	0.30358	74.9025	76	0.303547	0.360893	3.78401
B342Zu2104	E342Zu2104	Zürich	G	2017-04-21	2017	m	12.4654	adults	dom	not gestating male	no	wet17	0.505199	66.9838	71	0.289923	0.495056	1.84694
B343Da2504	E343Da2504	Davos	E	2017-04-25	2017	m	3.65777	juvenile	sub ad	not gestating male	no	wet17	0.205199	64.3451	86	0.362172	0.616238	1.02286
B344Mg2504	E344Mg2504	Montgomery	F	2017-04-25	2017	m	0.668036	infant	sub	not gestating male	no	wet17	0.209508	82.7737	63	0.625905	0.0285274	7.01641
B345Ee2504	E345Ee2504	Eden	E	2017-04-25	2017	m	0.703628	infant	sub	not gestating male	no	wet17	0.229196	100.777	94	0.528563	0.392057	0.603421
B346Nv2604	E346Nv2604	Nava	J	2017-04-26	2017	f	1.68378	juvenile	female	not gestating	no	wet17	0.318042	72.1868	61	0.31434	0.511949	0.189291
B347Kn2604	E347Kn2604	Knuta	J	2017-04-26	2017	f	9.54689	adults	female	not gestating	no	wet17	0.207538	78.3602	71	0.219868	0.663373	6.48427
B348Se2604	E348Se2604	Sendai	J	2017-04-26	2017	m	NA	adults	dom	not gestating male	no	wet17	0.683693	58.6315	58	0.216594	0.699557	0.283731
B349Mi2804	E349Mi2804	Mildura	L	2017-04-28	2017	m	2.69405	juvenile	sub	not gestating male	no	wet17	0.502853	82.3018	55	0.38273	0.131929	0.981004
B34No284	E34No284	Nova	G	2016-04-28	2016	f	6.57084	adults	female	gestating	yes	wet16	0.243946	92.9365	28	0.380474	0.374697	NA
B350Ic2604	E350Ic2604	Ichino	J	2017-04-26	2017	m	7.59206	adults	sub ad	not gestating male	no	wet17	0.915301	73.2704	82	0.341502	0.5435	0.484062
B351Bb2804	E351Bb2804	Brisbane	L	2017-04-28	2017	m	8.63518	adults	dom	not gestating male	no	wet17	0.42922	78.2938	53	0.36582	0.549422	6.8316
B352Mt2604	E352Mt2604	Mito	J	2017-04-26	2017	m	0.698152	infant	sub	not gestating male	no	wet17	0.252157	68.3932	48	0.626859	0.232265	2.45404
B353Ya2704	E353Ya2704	Yao	J	2017-04-27	2017	m	1.62081	juvenile	sub	not gestating male	no	wet17	0.341396	69.827	125	0.628868	0.239964	1.63628
B354Kn2704	E354Kn2704	Knuta	J	2017-04-27	2017	f	9.54689	adults	female	not gestating	no	wet17	0.207538	70.1372	141	0.219868	0.663373	6.48427
B355Yo2704	E355Yo2704	Sendai	J	2017-04-27	2017	m	NA	adults	dom	not gestating male	no	wet17	0.683693	46.5735	133	0.216594	0.699557	0.283731
B356Zu2704	E356Zu2704	Zürich	G	2017-04-27	2017	m	12.4654	adults	dom	not gestating male	no	wet17	0.505199	96.0519	53	0.289923	0.495056	1.84694
B357No2704	E357No2704	Nova	G	2017-04-27	2017	f	7.55647	adults	female	gestating	yes	wet17	0.217369	73.7238	73	0.461503	0.428121	4.93916
B359Va2904	E359Va2904	Valencia	M	2017-04-29	2017	f	NA	adults	female	gestating	yes	wet17	0.164961	60.8463	56	0.76754	0.164853	3.10919
B35Le284	E35Le284	Levis	G	2016-04-29	2016	m	0.635181	infant	sub	not gestating male	no	wet16	0.35747	85.9933	33	0.301078	0.586318	NA
B360Bi2904	E360Bi2904	Bilbao	M	2017-04-29	2017	m	NA	adults	dom	not gestating male	no	wet17	0.151787	65.8186	NA	0.492369	0.288766	1.31174
B361Ar2904	E361Ar2904	Aurora	F	2017-04-29	2017	m	0.709103	infant	sub	not gestating male	no	wet17	0.272952	94.4101	79	0.96025	0	0.395342
B362Ba2904	E362Ba2904	Barcelona	M	2017-04-29	2017	f	NA	adults	female	not gestating	no	wet17	0.158788	84.1082	68	0.909105	0.00506654	5.17472
B363Sg2904	E363Sg2904	Saragossa	M	2017-04-29	2017	f	0.657084	infant	female	not gestating	no	wet17	0.192004	69.4375	65	0.708592	0.129968	3.85728
B364Go2804	E364Go2804	Goa	L	2017-04-28	2017	f	13.4976	adults	female	not gestating	no	wet17	0.179885	117.28	67	0.455625	0.458724	5.75314
B365Ra2904	E365Ra2904	Raoul	M	2017-04-29	2017	m	NA	adults	sub ad	not gestating male	no	wet17	0.123313	93.6582	75	0.390815	0.329827	4.72793
B366Mg2904	E366Mg2904	Montgomery	F	2017-04-29	2017	m	0.668036	infant	sub	not gestating male	no	wet17	0.209508	83.5933	59	0.625905	0.0285274	7.01641
B367Le3004	E367Le3004	Levis	G	2017-04-30	2017	m	1.62081	juvenile	sub	not gestating male	no	wet17	0.19598	88.1825	52	0.521489	0.443283	1.00739
B368Fr3004	E368Fr3004	Francisco	F	2017-04-30	2017	m	14.4887	adults	dom	not gestating male	no	wet17	0.254742	97.971	63	0.455591	0.333333	1.18247
B369Om2904	E369Om2904	Omaha	F	2017-04-29	2017	f	13.4702	adults	female	gestating	yes	wet17	0.295619	60.1171	NA	0.677311	0.19353	5.00127
B36Se304	E36Se304	Sendai	J	2016-04-30	2016	m	NA	adults	dom	not gestating male	no	wet16	0.352278	89.1842	26	0.214245	0.785755	NA
B370De2904	E370De2904	Denver	F	2017-04-29	2017	m	2.65572	juvenile	sub	not gestating male	no	wet17	0.348326	70.3922	NA	0.417281	0.438149	0.63481
B371Co2904	E371Co2904	Columbus	F	2017-04-29	2017	m	4.59959	adults	sub ad	not gestating male	no	wet17	0.208527	51.2798	74	0.567937	0.266618	0.125732
B372Ni3004	E372Ni3004	Niagara	G	2017-04-30	2017	f	18.3682	adults	female	gestating	yes	wet17	0.376416	83.8133	73	0.352518	0.438079	0.613037
B373Tu3004	E373Tu3004	Tulsa	F	2017-04-30	2017	f	1.68378	juvenile	female	not gestating	no	wet17	0.223112	64.0958	50	0.545686	0.339274	4.43814
B374Bi0105	E374Bi0105	Bilbao	M	2017-05-01	2017	m	NA	adults	dom	not gestating male	no	wet17	0.254638	72.5391	67	0.492369	0.288766	1.31174
B375Mg0305	E375Mg0305	Montgomery	F	2017-05-03	2017	m	0.668036	infant	sub	not gestating male	no	wet17	0.324803	93.2621	72	0.625905	0.0285274	7.01641
B376To0105	E376To0105	Toliara	E	2017-05-01	2017	f	2.67762	juvenile	female	not gestating	no	wet17	0.285627	83.9563	65	0.848191	0.0726644	0.553437
B377Da0105	E377Da0105	Davos	E	2017-05-01	2017	m	3.65777	juvenile	sub ad	not gestating male	no	wet17	0.297737	76.4969	NA	0.362172	0.616238	1.02286
B378Au0105	E378Au0105	Augusta	E	2017-05-01	2017	f	8.62697	adults	female	gestating	yes	wet17	0.621135	93.3858	57	0.303547	0.360893	3.78401
B379Mo0105	E379Mo0105	Moritz	E	2017-05-01	2017	m	6.58453	adults	sub ad	not gestating male	no	wet17	0.594563	78.1795	25	0.186727	0.442857	1.0076
B37Kn304	E37Kn304	Knuta	J	2016-04-30	2016	f	8.56126	adults	female	gestating	yes	wet16	0.289918	96.6554	32	0.768978	0.10416	NA
B380Sp0105	E380Sp0105	Sapporo	E	2017-05-01	2017	m	22.3409	adults	dom	not gestating male	no	wet17	0.372011	98.7955	84	0.515111	0.454222	3.06973
B381Se0205	E381Se0205	Sendai	J	2017-05-02	2017	m	NA	adults	dom	not gestating male	no	wet17	0.497667	82.0371	NA	0.216594	0.699557	0.283731
B382Yo0205	E382Yo0205	Yokohama	J	2017-05-02	2017	f	22.3409	adults	female	not gestating	no	wet17	0.329642	77.7039	24	0.741414	0.247398	1.28923
B383Ra0105	E383Ra0105	Raoul	M	2017-05-01	2017	m	NA	adults	sub ad	not gestating male	no	wet17	0.268888	75.7256	33	0.390815	0.329827	4.72793
B384Sg0105	E384Sg0105	Saragossa	M	2017-05-01	2017	f	0.657084	infant	female	not gestating	no	wet17	0.308981	66.4792	62	0.708592	0.129968	3.85728
B385Nv0205	E385Nv0205	Nava	J	2017-05-02	2017	f	1.68378	juvenile	female	not gestating	no	wet17	0.480089	82.022	NA	0.31434	0.511949	0.189291
B386Ya0205	E386Ya0205	Yao	J	2017-05-02	2017	m	1.62081	juvenile	sub	not gestating male	no	wet17	0.506934	70.6421	56	0.628868	0.239964	1.63628
B387Om0305	E387Om0305	Omaha	F	2017-05-03	2017	f	13.4702	adults	female	gestating	yes	wet17	0.35541	101.571	40	0.677311	0.19353	5.00127
B388Ar0305	E388Ar0305	Aurora	F	2017-05-03	2017	m	0.709103	infant	sub	not gestating male	no	wet17	0.412955	106.922	53	0.96025	0	0.395342
B389Fe0305	E389Fe0305	Fresno	F	2017-05-03	2017	m	3.67693	juvenile	sub ad	not gestating male	no	wet17	0.300059	83.7198	55	0.57646	0.307708	1.17575
B38Ic304	E38Ic304	Ichino	J	2016-04-30	2016	m	6.60643	adults	sub ad	not gestating male	no	wet16	0.305523	78.041	NA	0.56623	0.155514	NA
B390De0305	E390De0305	Denver	F	2017-05-03	2017	m	2.65572	juvenile	sub	not gestating male	no	wet17	0.223884	100.377	48	0.417281	0.438149	0.63481
B391Fr0305	E391Fr0305	Francisco	F	2017-05-03	2017	m	14.4887	adults	dom	not gestating male	no	wet17	0.299504	96.869	59	0.455591	0.333333	1.18247
B392He0305	E392He0305	Helena	F	2017-05-03	2017	f	8.61875	adults	female	not gestating	no	wet17	0.193909	73.0224	NA	0.618291	0.23506	3.57318
B393Co0305	E393Co0305	Columbus	F	2017-05-03	2017	m	4.59959	adults	sub ad	not gestating male	no	wet17	0.230409	106.945	48	0.567937	0.266618	0.125732
B394Tu0305	E394Tu0305	Tulsa	F	2017-05-03	2017	f	1.68378	juvenile	female	not gestating	no	wet17	0.302006	96.4017	54	0.545686	0.339274	4.43814
B395Au0905	E395Au0905	Augusta	E	2017-05-09	2017	f	8.62697	adults	female	gestating	yes	wet17	0.621135	73.3611	27	0.303547	0.360893	3.78401
B396Nv0405	E396Nv0405	Nava	J	2017-05-04	2017	f	1.68378	juvenile	female	not gestating	no	wet17	0.480089	79.0085	64	0.31434	0.511949	0.189291
B397Bb0405	E397Bb0405	Brisbane	L	2017-05-04	2017	m	8.63518	adults	dom	not gestating male	no	wet17	0.380387	90.9286	NA	0.36582	0.549422	6.8316
B398Sl0405	E398Sl0405	Salem	L	2017-05-04	2017	m	0.618754	infant	sub	not gestating male	no	wet17	0.634671	102.198	61	0.601609	0.398391	12.7663
B399Go0405	E399Go0405	Goa	L	2017-05-04	2017	f	13.4976	adults	female	not gestating	no	wet17	0.256869	90.7636	56	0.455625	0.458724	5.75314
B39Yo304	E39Yo304	Yokohama	J	2016-04-30	2016	f	21.3552	adults	female	not gestating	no	wet16	0.149127	75.3299	26	0.563308	0.216931	NA
B3Fe154	E3Fe154	Fresno	F	2016-04-15	2016	m	2.69131	juvenile	sub	not gestating male	no	wet16	0.332952	91.3263	54	0.25958	0.658822	NA
B400Mi0405	E400Mi0405	Mildura	L	2017-05-04	2017	m	2.69405	juvenile	sub	not gestating male	no	wet17	0.36883	92.2187	62	0.38273	0.131929	0.981004
B401Se0405	E401Se0405	Sendai	J	2017-05-04	2017	m	NA	adults	dom	not gestating male	no	wet17	0.497667	83.7444	121	0.216594	0.699557	0.283731
B402Ha1005	E402Ha1005	Hamilton	G	2017-05-10	2017	m	0.651608	infant	sub	not gestating male	no	wet17	0.2845	74.8812	55	0.949709	0.0502913	8.74759
B403To0905	E403To0905	Toliara	E	2017-05-09	2017	f	2.67762	juvenile	female	not gestating	no	wet17	0.285627	79.615	32	0.848191	0.0726644	0.553437
B404Mo0905	E404Mo0905	Moritz	E	2017-05-09	2017	m	6.58453	adults	sub ad	not gestating male	no	wet17	0.594563	90.4539	47	0.186727	0.442857	1.0076
B405He1005	E405He1005	Helena	F	2017-05-10	2017	f	8.61875	adults	female	not gestating	no	wet17	0.193909	98.3038	31	0.618291	0.23506	3.57318
B406Fe1005	E406Fe1005	Fresno	F	2017-05-10	2017	m	3.67693	juvenile	sub ad	not gestating male	no	wet17	0.300059	125.448	70	0.57646	0.307708	1.17575
B407De1005	E407De1005	Denver	F	2017-05-10	2017	m	2.65572	juvenile	sub	not gestating male	no	wet17	0.223884	103.969	52	0.417281	0.438149	0.63481
B408Zu1005	E408Zu1005	Zürich	G	2017-05-10	2017	m	12.4654	adults	dom	not gestating male	no	wet17	0.610926	92.8438	NA	0.289923	0.495056	1.84694
B409Le1005	E409Le1005	Levis	G	2017-05-10	2017	m	1.62081	juvenile	sub	not gestating male	no	wet17	0.286553	105.232	53	0.521489	0.443283	1.00739
B40Go015	E40Go015	Goa	L	2016-05-01	2016	f	12.512	adults	female	gestating	yes	wet16	0.350079	101.685	51	0.45812	0.207741	NA
B410No1005	E410No1005	Nova	G	2017-05-10	2017	f	7.55647	adults	female	gestating	yes	wet17	0.566328	107.198	45	0.461503	0.428121	4.93916
B411Mt1205	E411Mt1205	Mito	J	2017-05-12	2017	m	0.698152	infant	sub	not gestating male	no	wet17	0.407324	75.4227	44	0.626859	0.232265	2.45404
B412Mi1305	E412Mi1305	Mildura	L	2017-05-13	2017	m	2.69405	juvenile	sub	not gestating male	no	wet17	0.36883	94.9393	44	0.38273	0.131929	0.981004
B413Le1405	E413Le1405	Levis	G	2017-05-14	2017	m	1.62081	juvenile	sub	not gestating male	no	wet17	0.286553	101.177	42	0.521489	0.443283	1.00739
B414Ic1205	E414Ic1205	Ichino	J	2017-05-12	2017	m	7.59206	adults	sub ad	not gestating male	no	wet17	0.56549	73.5879	54	0.341502	0.5435	0.484062
B415Sl1305	E415Sl1305	Salem	L	2017-05-13	2017	m	0.618754	infant	sub	not gestating male	no	wet17	0.634671	72.1464	67	0.601609	0.398391	12.7663
B416Ni1405	E416Ni1405	Niagara	G	2017-05-14	2017	f	18.3682	adults	female	gestating	yes	wet17	0.360448	75.3253	39	0.352518	0.438079	0.613037
B417Ra1605	E417Ra1605	Raoul	M	2017-05-16	2017	m	NA	adults	sub ad	not gestating male	no	wet17	0.268888	66.8328	56	0.390815	0.329827	4.72793
B418Ha1405	E418Ha1405	Hamilton	G	2017-05-14	2017	m	0.651608	infant	sub	not gestating male	no	wet17	0.2845	77.0181	50	0.949709	0.0502913	8.74759
B419Bi1405	E419Bi1405	Bilbao	M	2017-05-14	2017	m	NA	adults	dom	not gestating male	no	wet17	0.254638	70.8225	65	0.492369	0.288766	1.31174
B41Al015	E41Al015	Alburry	L	2016-05-01	2016	m	11.5318	adults	dom	not gestating male	no	wet16	0.468115	98.6293	27	0.979305	0	NA
B420Va1605	E420Va1605	Valencia	M	2017-05-16	2017	f	NA	adults	female	gestating	yes	wet17	0.368097	73.3365	56	0.76754	0.164853	3.10919
B421Sg1605	E421Sg1605	Saragossa	M	2017-05-16	2017	f	0.657084	infant	female	not gestating	no	wet17	0.308981	64.0341	61	0.708592	0.129968	3.85728
B422Ee1705	E422Ee1705	Eden	E	2017-05-17	2017	m	0.703628	infant	sub	not gestating male	no	wet17	0.35123	96.0288	75	0.528563	0.392057	0.603421
B423Ba1605	E423Ba1605	Barcelona	M	2017-05-16	2017	f	NA	adults	female	not gestating	no	wet17	0.268807	64.261	56	0.909105	0.00506654	5.17472
B424Ba1705	E424Ba1705	Barcelona	M	2017-05-17	2017	f	NA	adults	female	not gestating	no	wet17	0.268807	51.6675	NA	0.909105	0.00506654	5.17472
B425To1705	E425To1705	Toliara	E	2017-05-17	2017	f	2.67762	juvenile	female	not gestating	no	wet17	0.285627	81.5081	51	0.848191	0.0726644	0.553437
B426Va1705	E426Va1705	Valencia	M	2017-05-17	2017	f	NA	adults	female	gestating	yes	wet17	0.368097	66.5319	41	0.76754	0.164853	3.10919
B427Ee2305	E427Ee2305	Eden	E	2017-05-23	2017	m	0.703628	infant	sub	not gestating male	no	wet17	0.35123	93.4251	34	0.528563	0.392057	0.603421
B428Ep205	E428Ep205	El Paso	F1	2017-05-20	2017	m	0.687201	infant	sub	not gestating male	no	wet17	0.174326	73.7589	57	0.548296	0.214324	1.75459
B429Ic1905	E429Ic1905	Ichino	J	2017-05-19	2017	m	7.59206	adults	sub ad	not gestating male	no	wet17	0.56549	72.5836	56	0.341502	0.5435	0.484062
B42Mi015	E42Mi015	Mildura	L	2016-05-01	2016	m	1.70842	juvenile	sub	not gestating male	no	wet16	0.551395	90.1049	23	0.853846	0.146154	NA
B430Sa2005	E430Sa2005	Savannah	F1	2017-05-20	2017	f	17.462	adults	female	gestating	yes	wet17	0.32711	81.7035	62	0.859482	0.0473366	7.88321
B431Tx2005	E431Tx2005	Texas	F1	2017-05-20	2017	m	15.4415	adults	dom	not gestating male	no	wet17	0.338244	78.8062	NA	0.583761	0.277513	4.08738
B432Sa2505	E432Sa2505	Savannah	F1	2017-05-25	2017	f	17.462	adults	female	gestating	yes	wet17	0.32711	76.9498	42	0.859482	0.0473366	7.88321
B433Ra1709	E433Ra1709	Raoul	M	2017-09-17	2017	m	NA	adults	sub ad	not lactating male	no	dry17	0.644718	74.7338	28	0.632578	0.10652	2.15425
B434Ep2505	E434Ep2505	El Paso	F1	2017-05-25	2017	m	0.687201	infant	sub	not gestating male	no	wet17	0.174326	74.3089	54	0.548296	0.214324	1.75459
B435Va1709	E435Va1709	Valencia	M	2017-09-17	2017	f	NA	adults	female	lactating	yes	dry17	0.226834	69.7008	NA	0.388756	0.165375	4.63609
B436Bi1709	E436Bi1709	Bilbao	M	2017-09-17	2017	m	NA	adults	dom	not lactating male	no	dry17	0.537437	82.6075	32	0.459624	0.0783581	2.57834
B437Ba1709	E437Ba1709	Barcelona	M	2017-09-17	2017	f	NA	adults	female	not lactating	no	dry17	0.257652	90.5057	NA	0.596509	0.0160145	5.7943
B438Sg1709	E438Sg1709	Saragossa	M	2017-09-17	2017	f	1.06776	juvenile	female	not lactating	no	dry17	0.328159	64.1353	28	0.269686	0.288321	4.82045
B439No1809	E439No1809	Nova	G	2017-09-18	2017	f	7.96715	adults	female	lactating	yes	dry17	0.14569	73.2023	22	0.594249	0	3.89738
B43Bb015	E43Bb015	Brisbane	L	2016-05-01	2016	m	7.64956	adults	sub ad	not gestating male	no	wet16	0.357281	87.7205	38	0.53717	0.335164	NA
B440Ni1809	E440Ni1809	Niagara	G	2017-09-18	2017	f	18.7789	adults	female	lactating	yes	dry17	0.113665	72.2738	NA	0.438013	0	4.08417
B441Sl1909	E441Sl1909	Salem	L	2017-09-19	2017	m	1.02943	juvenile	sub	not lactating male	no	dry17	0.230871	75.2589	25	0.303048	0.111979	5.96256
B442Ha1809	E442Ha1809	Hamilton	G	2017-09-18	2017	m	1.06229	juvenile	sub	not lactating male	no	dry17	0.165564	73.7835	NA	0.353568	0.00363293	4.86481
B443Le1809	E443Le1809	Levis	G	2017-09-18	2017	m	2.03149	juvenile	sub	not lactating male	no	dry17	0.180352	82.5876	21	0.7458	0.0400989	2.25136
B444Tx1909	E444Tx1909	Texas	F1	2017-09-19	2017	m	15.8522	adults	dom	not lactating male	no	dry17	0.597356	80.9207	NA	0.253526	0	2.22052
B445Co1809	E445Co1809	Columbus	F	2017-09-18	2017	m	5.01027	adults	sub ad	not lactating male	no	dry17	0.48642	69.6464	19	0.630317	0.0590641	6.78193
B446Au2009	E446Au2009	Augusta	E	2017-09-20	2017	f	9.03765	adults	female	lactating	yes	dry17	0.219814	95.0088	36	0.686045	0.0029855	0.745397
B447Go2009	E447Go2009	Goa	L	2017-09-20	2017	f	13.9083	adults	female	not lactating	no	dry17	0.27469	79.5058	21	0.340252	0.0902533	6.36947
B448He1809	E448He1809	Helena	F	2017-09-18	2017	f	9.02943	adults	female	not lactating	no	dry17	0.21815	84.7884	35	0.609517	0	11.2536
B449Bb2009	E449Bb2009	Brisbane	L	2017-09-20	2017	m	9.04586	adults	dom	not lactating male	no	dry17	0.511532	69.0027	NA	0.494393	0.118992	6.67224
B44Sp025	E44Sp025	Sapporo	E	2016-05-02	2016	m	21.3552	adults	dom	not gestating male	no	wet16	0.342495	82.9609	53	0.665389	0.240676	NA
B450Mi2009	E450Mi2009	Mildura	L	2017-09-20	2017	m	3.10472	juvenile	sub ad	not lactating male	no	dry17	0.201508	71.1815	NA	0.221417	0.144878	4.30724
B451He1809	E451He1809	Helena	F	2017-09-18	2017	f	9.02943	adults	female	not lactating	no	dry17	0.21815	97.0175	21	0.609517	0	11.2536
B452Mo2109	E452Mo2109	Moritz	E	2017-09-21	2017	m	6.99521	adults	sub ad	not lactating male	no	dry17	0.722005	74.5878	51	0.785392	0.00899844	4.40667
B453Ee2009	E453Ee2009	Eden	E	2017-09-20	2017	m	1.11431	juvenile	sub	not lactating male	no	dry17	0.337751	91.6386	NA	0.521637	0.0459778	4.98118
B454Fr2309	E454Fr2309	Francisco	F	2017-09-23	2017	m	14.8994	adults	dom	not lactating male	no	dry17	0.40876	84.5236	26	0.52537	0.0722342	1.4247
B455Da2009	E455Da2009	Davos	E	2017-09-20	2017	m	4.06845	adults	sub ad	not lactating male	no	dry17	0.397619	66.3034	35	0.71943	0.116841	2.40236
B456Sp2009	E456Sp2009	Sapporo	E	2017-09-20	2017	m	22.7515	adults	dom	not lactating male	no	dry17	0.440185	80.4435	45	0.906744	0	4.39222
B457Ya2109	E457Ya2109	Yao	J	2017-09-21	2017	m	2.03149	juvenile	sub	not lactating male	no	dry17	0.250148	69.2819	72	0.516434	0.186999	10.2065
B458Mt2109	E458Mt2109	Mito	J	2017-09-21	2017	m	1.10883	juvenile	sub	not lactating male	no	dry17	0.205711	73.2927	58	0.210479	0.010896	0.164431
B459Tu2309	E459Tu2309	Tulsa	F	2017-09-23	2017	f	2.09446	juvenile	female	not lactating	no	dry17	0.2482	82.4908	NA	0.388514	0.153514	4.29967
B45To025	E45To025	Toliara	E	2016-05-02	2016	f	1.69199	juvenile	female	not gestating	no	wet16	0.261628	74.3714	48	0.502523	0.440566	NA
B460Yo2109	E460Yo2109	Yokohama	J	2017-09-21	2017	f	22.7515	adults	female	not lactating	no	dry17	0.179933	69.7475	26	0.727463	0	5.89218
B461He2609	E461He2609	Helena	F	2017-09-26	2017	f	9.02943	adults	female	not lactating	no	dry17	0.21815	83.7186	33	0.609517	0	11.2536
B462Sa2509	E462Sa2509	Savannah	F1	2017-09-25	2017	f	17.8727	adults	female	lactating	yes	dry17	0.189056	80.9634	NA	0.407661	0.020314	4.5487
B463Mg2409	E463Mg2409	Montgomery	F	2017-09-24	2017	m	1.07871	juvenile	sub	not lactating male	no	dry17	0.322667	63.0771	20	0.399197	0.159543	6.11954
B464Ar2409	E464Ar2409	Aurora	F	2017-09-24	2017	m	1.11978	juvenile	sub	not lactating male	no	dry17	0.366197	70.9237	24	0.512527	0.0258265	3.18706
B465De2309	E465De2309	Denver	F	2017-09-23	2017	m	3.06639	juvenile	sub ad	not lactating male	no	dry17	0.365622	77.7522	NA	0.281967	0.0138662	9.12796
B466Ep2509	E466Ep2509	El Paso	F1	2017-09-25	2017	m	1.09788	juvenile	sub	not lactating male	no	dry17	0.239678	77.2683	23	0.278861	0	9.03497
B467Zu2409	E467Zu2409	Zürich	G	2017-09-24	2017	m	12.8761	adults	dom	not lactating male	no	dry17	0.337606	72.6978	22	0.586369	0	6.43021
B468Tx2509	E468Tx2509	Texas	F1	2017-09-25	2017	m	15.8522	adults	dom	not lactating male	no	dry17	0.597356	80.7235	26	0.253526	0	2.22052
B469To2609	E469To2609	Toliara	E	2017-09-26	2017	f	3.0883	juvenile	female	not lactating	no	dry17	0.175434	79.092	25	0.877914	0	8.46251
B46Fr035	E46Fr035	Francisco	F	2016-05-03	2016	m	13.5031	adults	dom	not gestating male	no	wet16	0.377819	106.485	16	0.313865	0	NA
B470De0110	E470De0110	Denver	F	2017-10-01	2017	m	3.06639	juvenile	sub ad	not lactating male	no	dry17	0.223157	73.5756	30	0.281967	0.0138662	9.12796
B472Co0110	E472Co0110	Columbus	F	2017-10-01	2017	m	5.01027	adults	sub ad	not lactating male	no	dry17	0.278888	79.1395	NA	0.630317	0.0590641	6.78193
B473Tu0110	E473Tu0110	Tulsa	F	2017-10-01	2017	f	2.09446	juvenile	female	not lactating	no	dry17	0.171209	62.5495	NA	0.388514	0.153514	4.29967
B474Yo0210	E474Yo0210	Yokohama	J	2017-10-02	2017	f	22.7515	adults	female	not lactating	no	dry17	0.209365	67.8158	NA	0.727463	0	5.89218
B475Kn0210	E475Kn0210	Knuta	J	2017-10-02	2017	f	9.95756	adults	female	not lactating	no	dry17	0.246451	59.8326	31	0.388859	0	2.2122
B476Fe0110	E476Fe0110	Fresno	F	2017-10-01	2017	m	4.08761	adults	sub ad	not lactating male	no	dry17	0.267818	70.2298	NA	0.239032	0.0980174	0.621904
B477Om0110	E477Om0110	Omaha	F	2017-10-01	2017	f	13.8809	adults	female	lactating	yes	dry17	0.192627	79.9556	30	0.36675	0.0372654	2.62724
B478Fr0110	E478Fr0110	Francisco	F	2017-10-01	2017	m	14.8994	adults	dom	not lactating male	no	dry17	0.499475	102.01	17	0.52537	0.0722342	1.4247
B479Mg0210	E479Mg0210	Mito	J	2017-10-02	2017	m	1.10883	juvenile	sub	not lactating male	no	dry17	0.202703	76.4811	41	0.210479	0.010896	0.164431
B47Co035	E47Co035	Columbus	F	2016-05-03	2016	m	3.61396	juvenile	sub ad	not gestating male	no	wet16	0.267601	97.7626	NA	0.221571	0.5	NA
B481Ya0210	E481Ya0210	Yao	J	2017-10-02	2017	m	2.03149	juvenile	sub	not lactating male	no	dry17	0.345537	74.4535	NA	0.516434	0.186999	10.2065
B482Mt0210	E482Mt0210	Montgomery	F	2017-10-02	2017	m	1.07871	juvenile	sub	not lactating male	no	dry17	0.153928	57.5476	17	0.399197	0.159543	6.11954
B483Mt0210	E483Mt0210	Mito	J	2017-10-02	2017	m	1.10883	juvenile	sub	not lactating male	no	dry17	0.202703	84.7853	22	0.210479	0.010896	0.164431
B484Sg0310	E484Sg0310	Saragossa	M	2017-10-03	2017	f	1.06776	juvenile	female	not lactating	no	dry17	0.25056	60.6644	NA	0.269686	0.288321	4.82045
B485Ba0310	E485Ba0310	Barcelona	M	2017-10-03	2017	f	NA	adults	female	not lactating	no	dry17	0.189114	60.3889	NA	0.596509	0.0160145	5.7943
B486Ra0310	E486Ra0310	Raoul	M	2017-10-03	2017	m	NA	adults	sub ad	not lactating male	no	dry17	0.574992	61.0997	NA	0.632578	0.10652	2.15425
B487Va0310	E487Va0310	Valencia	M	2017-10-03	2017	f	NA	adults	female	lactating	yes	dry17	0.265844	66.5503	NA	0.388756	0.165375	4.63609
B488Tx0310	E488Tx0310	Texas	F1	2017-10-03	2017	m	15.8522	adults	dom	not lactating male	no	dry17	0.733959	81.1614	20	0.253526	0	2.22052
B489Ep0310	E489Ep0310	El Paso	F1	2017-10-03	2017	m	1.09788	juvenile	sub	not lactating male	no	dry17	0.166736	73.3539	31	0.278861	0	9.03497
B490Sa0310	E490Sa0310	Savannah	F1	2017-10-03	2017	f	17.8727	adults	female	lactating	yes	dry17	0.206897	78.577	11	0.407661	0.020314	4.5487
B491Ni0410	E491Ni0410	Niagara	G	2017-10-04	2017	f	18.7789	adults	female	lactating	yes	dry17	0.145976	83.5892	20	0.438013	0	4.08417
B492Ha0410	E492Ha0410	Hamilton	G	2017-10-04	2017	m	1.06229	juvenile	sub	not lactating male	no	dry17	0.210824	78.7477	24	0.353568	0.00363293	4.86481
B493Le0410	E493Le0410	Levis	G	2017-10-04	2017	m	2.03149	juvenile	sub	not lactating male	no	dry17	0.212312	79.4704	30	0.7458	0.0400989	2.25136
B494No0410	E494No0410	Nova	G	2017-10-04	2017	f	7.96715	adults	female	lactating	yes	dry17	0.157681	80.507	NA	0.594249	0	3.89738
B495Zu0410	E495Zu0410	Zürich	G	2017-10-04	2017	m	12.8761	adults	dom	not lactating male	no	dry17	0.490714	73.7432	19	0.586369	0	6.43021
B496Da0410	E496Da0410	Davos	E	2017-10-04	2017	m	4.06845	adults	sub ad	not lactating male	no	dry17	0.263798	79.2738	NA	0.71943	0.116841	2.40236
B497Mg0510	E497Mg0510	Montgomery	F	2017-10-05	2017	m	1.07871	juvenile	sub	not lactating male	no	dry17	0.153928	72.6501	NA	0.399197	0.159543	6.11954
B498Mi0510	E498Mi0510	Mildura	L	2017-10-05	2017	m	3.10472	juvenile	sub ad	not lactating male	no	dry17	0.31783	81.7375	19	0.221417	0.144878	4.30724
B499Sl0510	E499Sl0510	Salem	L	2017-10-05	2017	m	1.02943	juvenile	sub	not lactating male	no	dry17	0.169254	84.4637	NA	0.303048	0.111979	5.96256
B49He035	E49He035	Helena	F	2016-05-03	2016	f	7.63313	adults	female	gestating	yes	wet16	0.350146	87.0486	23	0.562782	0.120162	NA
B4Fr154	E4Fr154	Francisco	F	2016-04-15	2016	m	13.5031	adults	dom	not gestating male	no	wet16	0.414074	87.5573	29	0.313865	0	NA
B500Sp0410	E500Sp0410	Sapporo	E	2017-10-04	2017	m	22.7515	adults	dom	not lactating male	no	dry17	0.253027	84.5709	24	0.906744	0	4.39222
B501To0410	E501To0410	Toliara	E	2017-10-04	2017	f	3.0883	juvenile	female	not lactating	no	dry17	0.144891	75.2356	NA	0.877914	0	8.46251
B502Ee0410	E502Ee0410	Eden	E	2017-10-04	2017	m	1.11431	juvenile	sub	not lactating male	no	dry17	0.183469	95.7113	NA	0.521637	0.0459778	4.98118
B503Bb0510	E503Bb0510	Brisbane	L	2017-10-05	2017	m	9.04586	adults	dom	not lactating male	no	dry17	0.479483	77.9228	NA	0.494393	0.118992	6.67224
B504Go0510	E504Go0510	Goa	L	2017-10-05	2017	f	13.9083	adults	female	not lactating	no	dry17	0.249492	83.3896	16	0.340252	0.0902533	6.36947
B505Ar1010	E505Ar1010	Aurora	F	2017-10-10	2017	m	1.11978	juvenile	sub	not lactating male	no	dry17	0.191713	92.6669	20	0.512527	0.0258265	3.18706
B506Om1010	E506Om1010	Omaha	F	2017-10-10	2017	f	13.8809	adults	female	lactating	yes	dry17	0.192627	72.7736	25	0.36675	0.0372654	2.62724
B507Tu0510	E507Tu0510	Tulsa	F	2017-10-05	2017	f	2.09446	juvenile	female	not lactating	no	dry17	0.171209	74.3808	20	0.388514	0.153514	4.29967
B508He0510	E508He0510	Francisco	F	2017-10-05	2017	m	14.8994	adults	dom	not lactating male	no	dry17	0.499475	90.4568	23	0.52537	0.0722342	1.4247
B509Kn1110	E509Kn1110	Knuta	J	2017-10-11	2017	f	9.95756	adults	female	not lactating	no	dry17	0.246451	77.9004	28	0.388859	0	2.2122
B50Tu035	E50Tu035	Tulsa	F	2016-05-03	2016	f	0.698152	infant	female	not gestating	no	wet16	0.317038	93.6888	53	0.568502	0	NA
B511Mo1210	E511Mo1210	Moritz	E	2017-10-12	2017	m	6.99521	adults	sub ad	not lactating male	no	dry17	0.376841	59.533	NA	0.785392	0.00899844	4.40667
B512Bi1310	E512Bi1310	Bilbao	M	2017-10-13	2017	m	NA	adults	dom	not lactating male	no	dry17	0.394602	69.7528	21	0.459624	0.0783581	2.57834
B514Ar1610	E514Ar1610	Aurora	F	2017-10-16	2017	m	1.11978	juvenile	sub	not lactating male	no	dry17	0.191713	75.1221	25	0.512527	0.0258265	3.18706
B515To1610	E515To1610	Toliara	E	2017-10-16	2017	f	3.0883	juvenile	female	not lactating	no	dry17	0.144891	62.7443	NA	0.877914	0	8.46251
B516De1610	E516De1610	Denver	F	2017-10-16	2017	m	3.06639	juvenile	sub ad	not lactating male	no	dry17	0.223157	68.8337	20	0.281967	0.0138662	9.12796
B517Om1610	E517Om1610	Omaha	F	2017-10-16	2017	f	13.8809	adults	female	lactating	yes	dry17	0.192627	64.61	27	0.36675	0.0372654	2.62724
B518Fe1710	E518Fe1710	Fresno	F	2017-10-17	2017	m	4.08761	adults	sub ad	not lactating male	no	dry17	0.267818	79.6301	27	0.239032	0.0980174	0.621904
B519He1710	E519He1710	Helena	F	2017-10-17	2017	f	9.02943	adults	female	not lactating	no	dry17	0.140467	76.9439	NA	0.609517	0	11.2536
B51Br035	E51Br035	Brooklyn	F	2016-05-03	2016	m	0.50924	infant	sub	not gestating male	no	wet16	0.434105	81.3423	54	0.537209	0	NA
B520Co1710	E520Co1710	Columbus	F	2017-10-17	2017	m	5.01027	adults	sub ad	not lactating male	no	dry17	0.278888	69.5396	NA	0.630317	0.0590641	6.78193
B521Tu1710	E521Tu1710	Tulsa	F	2017-10-17	2017	f	2.09446	juvenile	female	not lactating	no	dry17	0.171209	73.549	16	0.388514	0.153514	4.29967
B522Yo1710	E522Yo1710	Yokohama	J	2017-10-17	2017	f	22.7515	adults	female	not lactating	no	dry17	0.209365	72.6574	NA	0.727463	0	5.89218
B523Ya1710	E523Ya1710	Yao	J	2017-10-17	2017	m	2.03149	juvenile	sub	not lactating male	no	dry17	0.345537	68.1284	NA	0.516434	0.186999	10.2065
B524Bi1710	E524Bi1710	Bilbao	M	2017-10-17	2017	m	NA	adults	dom	not lactating male	no	dry17	0.394602	64.1006	NA	0.459624	0.0783581	2.57834
B525Zu1910	E525Zu1910	Zürich	G	2017-10-19	2017	m	12.8761	adults	dom	not lactating male	no	dry17	0.490714	70.1876	27	0.586369	0	6.43021
B526Ar1810	E526Ar1810	Aurora	F	2017-10-18	2017	m	1.11978	juvenile	sub	not lactating male	no	dry17	0.191713	82.4204	24	0.512527	0.0258265	3.18706
B527Ni1810	E527Ni1810	Niagara	G	2017-10-18	2017	f	18.7789	adults	female	lactating	yes	dry17	0.145976	71.0828	17	0.438013	0	4.08417
B528Sa1810	E528Sa1810	Savannah	F1	2017-10-18	2017	f	17.8727	adults	female	lactating	yes	dry17	0.206897	73.3187	NA	0.407661	0.020314	4.5487
B529Sg2310	E529Sg2310	Saragossa	M	2017-10-23	2017	f	1.06776	juvenile	female	not lactating	no	dry17	0.25056	62.4124	NA	0.269686	0.288321	4.82045
B52Fe035	E52Fe035	Fresno	F	2016-05-03	2016	m	2.69131	juvenile	sub	not gestating male	no	wet16	0.232465	105.768	39	0.25958	0.658822	NA
B530Bb2510	E530Bb2510	Brisbane	L	2017-10-25	2017	m	9.04586	adults	dom	not lactating male	no	dry17	0.479483	80.9683	NA	0.494393	0.118992	6.67224
B531Zu1810	E531Zu1810	Zürich	G	2017-10-18	2017	m	12.8761	adults	dom	not lactating male	no	dry17	0.490714	66.6347	18	0.586369	0	6.43021
B532Tx1910	E532Tx1910	Texas	F1	2017-10-19	2017	m	15.8522	adults	dom	not lactating male	no	dry17	0.733959	88.4122	NA	0.253526	0	2.22052
B533Fr1910	E533Fr1910	Francisco	F	2017-10-19	2017	m	14.8994	adults	dom	not lactating male	no	dry17	0.499475	73.7646	24	0.52537	0.0722342	1.4247
B534Yo1910	E534Yo1910	Yokohama	J	2017-10-19	2017	f	22.7515	adults	female	not lactating	no	dry17	0.209365	73.5688	26	0.727463	0	5.89218
B536Mi2010	E536Mi2010	Mildura	L	2017-10-20	2017	m	3.10472	juvenile	sub ad	not lactating male	no	dry17	0.31783	65.9082	21	0.221417	0.144878	4.30724
B537Ba2110	E537Ba2110	Barcelona	M	2017-10-21	2017	f	NA	adults	female	not lactating	no	dry17	0.189114	63.2103	22	0.596509	0.0160145	5.7943
B538Kn2010	E538Kn2010	Knuta	J	2017-10-20	2017	f	9.95756	adults	female	not lactating	no	dry17	0.246451	52.5338	20	0.388859	0	2.2122
B539Ha2110	E539Ha2110	Hamilton	G	2017-10-21	2017	m	1.06229	juvenile	sub	not lactating male	no	dry17	0.210824	73.5888	23	0.353568	0.00363293	4.86481
B53Yo055	E53Yo055	Yokohama	J	2016-05-05	2016	f	21.3552	adults	female	not gestating	no	wet16	0.227272	77.7534	55	0.563308	0.216931	NA
B540Va2310	E540Va2310	Valencia	M	2017-10-23	2017	f	NA	adults	female	lactating	yes	dry17	0.265844	68.7222	17	0.388756	0.165375	4.63609
B541Go2510	E541Go2510	Goa	L	2017-10-25	2017	f	13.9083	adults	female	not lactating	no	dry17	0.249492	69.9173	13	0.340252	0.0902533	6.36947
B542Ra3010	E542Ra3010	Raoul	M	2017-10-30	2017	m	NA	adults	sub ad	not lactating male	no	dry17	0.574992	66.4186	NA	0.632578	0.10652	2.15425
B543Sg3010	E543Sg3010	Saragossa	M	2017-10-30	2017	f	1.06776	juvenile	female	not lactating	no	dry17	0.25056	60.8543	27	0.269686	0.288321	4.82045
B544Mt0111	E544Mt0111	Mito	J	2017-11-01	2017	m	1.10883	juvenile	sub	not lactating male	no	dry17	0.185349	74.5544	NA	0.210479	0.010896	0.164431
B545Kn0111	E545Kn0111	Knuta	J	2017-11-01	2017	f	9.95756	adults	female	not lactating	no	dry17	0.187032	63.247	NA	0.388859	0	2.2122
B546No2510	E546No2510	Nova	G	2017-10-25	2017	f	7.96715	adults	female	lactating	yes	dry17	0.157681	67.6516	25	0.594249	0	3.89738
B548Le2510	E548Le2510	Levis	G	2017-10-25	2017	m	2.03149	juvenile	sub	not lactating male	no	dry17	0.212312	74.1672	29	0.7458	0.0400989	2.25136
B549Mg2910	E549Mg2910	Montgomery	F	2017-10-29	2017	m	1.07871	juvenile	sub	not lactating male	no	dry17	0.153928	74.4173	NA	0.399197	0.159543	6.11954
B54Nv055	E54Nv055	Nava	J	2016-05-05	2016	f	0.698152	infant	female	not gestating	no	wet16	0.321041	81.0513	59	0.525673	0.189124	NA
B550Sp2810	E550Sp2810	Sapporo	E	2017-10-28	2017	m	22.7515	adults	dom	not lactating male	no	dry17	0.253027	71.6096	NA	0.906744	0	4.39222
B551Au3010	E551Au3010	Augusta	E	2017-10-30	2017	f	9.03765	adults	female	lactating	yes	dry17	0.181805	78.9354	38	0.686045	0.0029855	0.745397
B552Mo2810	E552Mo2810	Moritz	E	2017-10-28	2017	m	6.99521	adults	sub ad	not lactating male	no	dry17	0.376841	74.8795	NA	0.785392	0.00899844	4.40667
B553Ee2810	E553Ee2810	Eden	E	2017-10-28	2017	m	1.11431	juvenile	sub	not lactating male	no	dry17	0.183469	68.1371	26	0.521637	0.0459778	4.98118
B554Da2810	E554Da2810	Davos	E	2017-10-28	2017	m	4.06845	adults	sub ad	not lactating male	no	dry17	0.263798	93.9306	32	0.71943	0.116841	2.40236
B555Ep2910	E555Ep2910	El Paso	F1	2017-10-29	2017	m	1.09788	juvenile	sub	not lactating male	no	dry17	0.166736	74.7839	NA	0.278861	0	9.03497
B557Tx2910	E557Tx2910	Texas	F1	2017-10-29	2017	m	15.8522	adults	dom	not lactating male	no	dry17	0.733959	78.1029	NA	0.253526	0	2.22052
B558Sl2910	E558Sl2910	Salem	L	2017-10-29	2017	m	1.02943	juvenile	sub	not lactating male	no	dry17	0.169254	79.9445	19	0.303048	0.111979	5.96256
B559Mi2910	E559Mi2910	Mildura	L	2017-10-29	2017	m	3.10472	juvenile	sub ad	not lactating male	no	dry17	0.31783	68.1146	NA	0.221417	0.144878	4.30724
B55De115	E55De115	Denver	F	2016-05-11	2016	m	1.67009	juvenile	sub	not gestating male	no	wet16	0.330707	95.5095	21	0.258916	0.277447	NA
B560Mt3010	E560Mt3010	Mito	J	2017-10-30	2017	m	1.10883	juvenile	sub	not lactating male	no	dry17	0.202703	72.6048	NA	0.210479	0.010896	0.164431
B561Ya0111	E561Ya0111	Yao	J	2017-11-01	2017	m	2.03149	juvenile	sub	not lactating male	no	dry17	0.294511	74.4648	19	0.516434	0.186999	10.2065
B562Go0111	E562Go0111	Goa	L	2017-11-01	2017	f	13.9083	adults	female	not lactating	no	dry17	0.125052	83.8102	31	0.340252	0.0902533	6.36947
B563Bb0111	E563Bb0111	Brisbane	L	2017-11-01	2017	m	9.04586	adults	dom	not lactating male	no	dry17	0.471811	75.8382	14	0.494393	0.118992	6.67224
B564Au0111	E564Au0111	Augusta	E	2017-11-01	2017	f	9.03765	adults	female	lactating	yes	dry17	0.283939	67.4633	NA	0.686045	0.0029855	0.745397
B565To0111	E565To0111	Toliara	E	2017-11-01	2017	f	3.0883	juvenile	female	not lactating	no	dry17	0.206637	70.7645	NA	0.877914	0	8.46251
B566Yo0111	E566Yo0111	Yokohama	J	2017-11-01	2017	f	22.7515	adults	female	not lactating	no	dry17	0.321027	79.0499	26	0.727463	0	5.89218
B568Le0111	E568Le0111	Levis	G	2017-11-01	2017	m	2.03149	juvenile	sub	not lactating male	no	dry17	0.25079	74.2576	NA	0.7458	0.0400989	2.25136
B569Ha0111	E569Ha0111	Hamilton	G	2017-11-01	2017	m	1.06229	juvenile	sub	not lactating male	no	dry17	0.251164	60.0978	NA	0.353568	0.00363293	4.86481
B56Sa065	E56Sa065	Savannah	F1	2016-05-06	2016	f	16.4764	adults	female	gestating	yes	wet16	0.350244	82.3679	24	0.75228	0.138738	NA
B570Zu0111	E570Zu0111	Zürich	G	2017-11-01	2017	m	12.8761	adults	dom	not lactating male	no	dry17	0.523734	74.8021	NA	0.586369	0	6.43021
B571Sg0211	E571Sg0211	Saragossa	M	2017-11-02	2017	f	1.06776	juvenile	female	not lactating	no	dry17	0.350529	67.3805	22	0.269686	0.288321	4.82045
B572Ra0211	E572Ra0211	Raoul	M	2017-11-02	2017	m	NA	adults	sub ad	not lactating male	no	dry17	1.62151	62.8523	NA	0.632578	0.10652	2.15425
B573No0111	E573No0111	Nova	G	2017-11-01	2017	f	7.96715	adults	female	lactating	yes	dry17	0.207355	81.993	NA	0.594249	0	3.89738
B574Ba0211	E574Ba0211	Barcelona	M	2017-11-02	2017	f	NA	adults	female	not lactating	no	dry17	NA	65.8759	23	0.596509	0.0160145	5.7943
B575Bi0211	E575Bi0211	Bilbao	M	2017-11-02	2017	m	NA	adults	dom	not lactating male	no	dry17	0.680575	79.4784	20	0.459624	0.0783581	2.57834
B576Ar0211	E576Ar0211	Aurora	F	2017-11-02	2017	m	1.11978	juvenile	sub	not lactating male	no	dry17	0.269854	86.3993	NA	0.512527	0.0258265	3.18706
B577He0211	E577He0211	Helena	F	2017-11-02	2017	f	9.02943	adults	female	not lactating	no	dry17	0.136442	87.4271	18	0.609517	0	11.2536
B578Co0211	E578Co0211	Columbus	F	2017-11-02	2017	m	5.01027	adults	sub ad	not lactating male	no	dry17	0.31013	71.4043	21	0.630317	0.0590641	6.78193
B579Tu0211	E579Tu0211	Tulsa	F	2017-11-02	2017	f	2.09446	juvenile	female	not lactating	no	dry17	0.219487	63.5938	NA	0.388514	0.153514	4.29967
B57Tx065	E57Tx065	Texas	F1	2016-05-06	2016	m	14.4559	adults	dom	not gestating male	no	wet16	0.468426	114.519	30	0.467569	0.0708385	NA
B580De0211	E580De0211	Denver	F	2017-11-02	2017	m	3.06639	juvenile	sub ad	not lactating male	no	dry17	0.33126	63.4167	NA	0.281967	0.0138662	9.12796
B581Om0211	E581Om0211	Omaha	F	2017-11-02	2017	f	13.8809	adults	female	lactating	yes	dry17	0.248707	80.0093	12	0.36675	0.0372654	2.62724
B582De0711	E582De0711	Denver	F	2017-11-07	2017	m	3.06639	juvenile	sub ad	not lactating male	no	dry17	0.33126	73.4702	26	0.281967	0.0138662	9.12796
B583SG0711	E583SG0711	Saragossa	M	2017-11-07	2017	f	1.06776	juvenile	female	not lactating	no	dry17	0.350529	69.2057	16	0.269686	0.288321	4.82045
B584Mg0311	E584Mg0311	Montgomery	F	2017-11-03	2017	m	1.07871	juvenile	sub	not lactating male	no	dry17	0.260674	70.6938	12	0.399197	0.159543	6.11954
B585Fr0311	E585Fr0311	Francisco	F	2017-11-03	2017	m	14.8994	adults	dom	not lactating male	no	dry17	0.496075	77.7555	14	0.52537	0.0722342	1.4247
B586Zu0411	E586Zu0411	Sapporo	E	2017-11-04	2017	m	22.7515	adults	dom	not lactating male	no	dry17	0.587341	80.2416	16	0.906744	0	4.39222
B587Ee0611	E587Ee0611	Eden	E	2017-11-06	2017	m	1.11431	juvenile	sub	not lactating male	no	dry17	0.333626	86.2234	20	0.521637	0.0459778	4.98118
B588Da0611	E588Da0611	Davos	E	2017-11-06	2017	m	4.06845	adults	sub ad	not lactating male	no	dry17	0.391061	78.5178	15	0.71943	0.116841	2.40236
B589Mo0611	E589Mo0611	Moritz	E	2017-11-06	2017	m	6.99521	adults	sub ad	not lactating male	no	dry17	0.516589	94.0166	24	0.785392	0.00899844	4.40667
B58Om115	E58Om115	Omaha	F	2016-05-11	2016	f	12.4846	adults	female	gestating	yes	wet16	0.404973	98.9048	33	0.340374	0.242712	NA
B590Mi0611	E590Mi0611	Mildura	L	2017-11-06	2017	m	3.10472	juvenile	sub ad	not lactating male	no	dry17	0.292694	73.315	17	0.221417	0.144878	4.30724
B591Sl0611	E591Sl0611	Salem	L	2017-11-06	2017	m	1.02943	juvenile	sub	not lactating male	no	dry17	0.160723	87.7465	19	0.303048	0.111979	5.96256
B592Va0711	E592Va0711	Valencia	M	2017-11-07	2017	f	NA	adults	female	lactating	yes	dry17	0.376643	69.3644	NA	0.388756	0.165375	4.63609
B593Ep0711	E593Ep0711	El Paso	F1	2017-11-07	2017	m	1.09788	juvenile	sub	not lactating male	no	dry17	0.238095	76.7769	10	0.278861	0	9.03497
B594Au2411	E594Au2411	Augusta	E	2017-11-24	2017	f	9.03765	adults	female	lactating	yes	dry17	0.283939	89.1842	45	0.686045	0.0029855	0.745397
B595Sa0711	E595Sa0711	Savannah	F1	2017-11-07	2017	f	17.8727	adults	female	lactating	yes	dry17	0.33337	71.3884	14	0.407661	0.020314	4.5487
B596Sa0911	E596Sa0911	Savannah	F1	2017-11-09	2017	f	17.8727	adults	female	lactating	yes	dry17	0.33337	82.8166	12	0.407661	0.020314	4.5487
B597Tx0911	E597Tx0911	Texas	F1	2017-11-09	2017	m	15.8522	adults	dom	not lactating male	no	dry17	0.327869	81.6046	16	0.253526	0	2.22052
B59Le115	E59Le115	Levis	G	2016-05-11	2016	m	0.635181	infant	sub	not gestating male	no	wet16	0.272875	82.1234	20	0.301078	0.586318	NA
B5Tu154	E5Tu154	Tulsa	F	2016-04-15	2016	f	0.698152	infant	female	not gestating	no	wet16	0.305735	95.1324	40	0.568502	0	NA
B60Au125	E60Au125	Augusta	E	2016-05-12	2016	f	7.64134	adults	female	gestating	yes	wet16	0.469454	84.5074	38	0.383963	0.326694	NA
B61Ya125	E61Ya125	Sendai	J	2016-05-12	2016	m	NA	adults	dom	not gestating male	no	wet16	0.400956	86.2355	27	0.214245	0.785755	NA
B62Mo135	E62Mo135	Moritz	E	2016-05-13	2016	m	5.5989	adults	sub ad	not gestating male	no	wet16	0.282771	86.818	34	0.234755	0.580604	NA
B63Se125	E63Se125	Sendai	J	2016-05-12	2016	m	NA	adults	dom	not gestating male	no	wet16	0.400956	87.0905	25	0.214245	0.785755	NA
B64Al165	E64Al165	Alburry	L	2016-05-16	2016	m	11.5318	adults	dom	not gestating male	no	wet16	0.468115	101.358	28	0.979305	0	NA
B65Da135	E65Da135	Davos	E	2016-05-13	2016	m	2.67214	juvenile	sub	not gestating male	no	wet16	0.22675	80.9486	65	0.358025	0.478033	NA
B66Ni125	E66Ni125	Niagara	G	2016-05-12	2016	f	17.3826	adults	female	not gestating	no	wet16	0.215884	99.0277	74	0.261248	0.230484	NA
B67Zu125	E67Zu125	Zürich	G	2016-05-12	2016	m	11.4798	adults	dom	not gestating male	no	wet16	0.375935	103.486	74	0.847928	0.104183	NA
B68Kn125	E68Kn125	Knuta	J	2016-05-12	2016	f	8.56126	adults	female	gestating	yes	wet16	0.402449	82.1664	92	0.768978	0.10416	NA
B69No125	E69No125	Nova	G	2016-05-12	2016	f	6.57084	adults	female	gestating	yes	wet16	0.377643	93.9074	67	0.380474	0.374697	NA
B6Br154	E6Br154	Brooklyn	F	2016-04-15	2016	m	0.50924	infant	sub	not gestating male	no	wet16	0.45614	115.968	42	0.537209	0	NA
B70Go165	E70Go165	Goa	L	2016-05-16	2016	f	12.512	adults	female	gestating	yes	wet16	0.350079	98.5524	46	0.45812	0.207741	NA
B71Mi165	E71Mi165	Mildura	L	2016-05-16	2016	m	1.70842	juvenile	sub	not gestating male	no	wet16	0.551395	101.227	63	0.853846	0.146154	NA
B72Bb165	E72Bb165	Brisbane	L	2016-05-16	2016	m	7.64956	adults	sub ad	not gestating male	no	wet16	0.357281	113.028	40	0.53717	0.335164	NA
B73Ic225	E73Ic225	Ichino	J	2016-05-22	2016	m	6.60643	adults	sub ad	not gestating male	no	wet16	0.275067	86.4485	70	0.56623	0.155514	NA
B74Yo185	E74Yo185	Yokohama	J	2016-05-18	2016	f	21.3552	adults	female	not gestating	no	wet16	0.227272	86.7334	66	0.563308	0.216931	NA
B75He195	E75He195	Helena	F	2016-05-19	2016	f	7.63313	adults	female	gestating	yes	wet16	0.350146	109.747	68	0.562782	0.120162	NA
B76Nv185	E76Nv185	Nava	J	2016-05-18	2016	f	0.698152	infant	female	not gestating	no	wet16	0.321041	85.1941	65	0.525673	0.189124	NA
B77Ic205	E77Ic205	Ichino	J	2016-05-20	2016	m	6.60643	adults	sub ad	not gestating male	no	wet16	0.275067	80.6492	59	0.56623	0.155514	NA
B78Sa185	E78Sa185	Savannah	F1	2016-05-18	2016	f	16.4764	adults	female	gestating	yes	wet16	0.350244	80.5951	35	0.75228	0.138738	NA
B79Tx185	E79Tx185	Texas	F1	2016-05-18	2016	m	14.4559	adults	dom	not gestating male	no	wet16	0.468426	87.2514	50	0.467569	0.0708385	NA
B80Co195	E80Co195	Columbus	F	2016-05-19	2016	m	3.61396	juvenile	sub ad	not gestating male	no	wet16	0.267601	101.354	63	0.221571	0.5	NA
B81Fr195	E81Fr195	Francisco	F	2016-05-19	2016	m	13.5031	adults	dom	not gestating male	no	wet16	0.377819	99.9717	38	0.313865	0	NA
B82Fe195	E82Fe195	Fresno	F	2016-05-19	2016	m	2.69131	juvenile	sub	not gestating male	no	wet16	0.232465	88.618	75	0.25958	0.658822	NA
B83Tu195	E83Tu195	Tulsa	F	2016-05-19	2016	f	0.698152	infant	female	not gestating	no	wet16	0.317038	73.4788	69	0.568502	0	NA
B84Kn205	E84Kn205	Knuta	J	2016-05-20	2016	f	8.56126	adults	female	gestating	yes	wet16	0.402449	81.4711	52	0.768978	0.10416	NA
B85Ya205	E85Ya205	Yao	J	2016-05-20	2016	m	0.635181	infant	sub	not gestating male	no	wet16	0.27127	91.4641	43	0.866652	0.133348	NA
B86Se205	E86Se205	Sendai	J	2016-05-20	2016	m	NA	adults	dom	not gestating male	no	wet16	0.400956	81.3011	69	0.214245	0.785755	NA
B87De225	E87De225	Denver	F	2016-05-22	2016	m	1.67009	juvenile	sub	not gestating male	no	wet16	0.330707	98.0538	42	0.258916	0.277447	NA
B88Le215	E88Le215	Levis	G	2016-05-21	2016	m	0.635181	infant	sub	not gestating male	no	wet16	0.272875	100.206	62	0.301078	0.586318	NA
B89Ni215	E89Ni215	Niagara	G	2016-05-21	2016	f	17.3826	adults	female	not gestating	no	wet16	0.215884	134.582	97	0.261248	0.230484	NA
B8No164	E8No164	Nova	G	2016-04-16	2016	f	6.57084	adults	female	gestating	yes	wet16	0.243946	92.5919	59	0.380474	0.374697	NA
B90No215	E90No215	Nova	G	2016-05-21	2016	f	6.57084	adults	female	gestating	yes	wet16	0.377643	110.714	56	0.380474	0.374697	NA
B91Om225	E91Om225	Omaha	F	2016-05-22	2016	f	12.4846	adults	female	gestating	yes	wet16	0.404973	71.1013	48	0.340374	0.242712	NA
B92Br225	E92Br225	Brooklyn	F	2016-05-22	2016	m	0.50924	infant	sub	not gestating male	no	wet16	0.434105	110.74	92	0.537209	0	NA
B93Sp235	E93Sp235	Sapporo	E	2016-05-23	2016	m	21.3552	adults	dom	not gestating male	no	wet16	0.342495	87.3336	62	0.665389	0.240676	NA
B96To235	E96To235	Toliara	E	2016-05-23	2016	f	1.69199	juvenile	female	not gestating	no	wet16	0.261628	81.5919	43	0.502523	0.440566	NA
B97Da235	E97Da235	Davos	E	2016-05-23	2016	m	2.67214	juvenile	sub	not gestating male	no	wet16	0.22675	92.1711	60	0.358025	0.478033	NA
B9Bb164	E9Bb164	Brisbane	L	2016-04-16	2016	m	7.64956	adults	sub ad	not gestating male	no	wet16	0.230924	90.7244	37	0.53717	0.335164	NA

## Sheet: Beta Diversity All samples
	X1	X2	Date1	Date2	Gunif	Dom1	Dom2	DomSame	DomDyad	Group1	Group2	GroupSame	GroupDyad	ID1	ID2	IDDyad	IDSame	Sex1	Sex2	SexDyad	HabDiss	DietDiss	Overlap	Season1	Season2	SeasonSameCode	SeasonSame	BC 3months before	Relatedness Coefficient	Age category Dyad	Days in group together
1	B101Br278	B103Fr278	2016-08-27	2016-08-27	0.190048	sub	dom	0	DomSub	F	F	1	F-F	Brooklyn	Francisco	Brooklyn_Francisco	0	m	m	mm	1	1	1	dry16	dry16	yes	dry16	0.0273973	0	JuvenileAdult	NA
2	B101Br278	B104Yo268	2016-08-27	2016-08-26	0.25062	sub	others	0	SubOthers	F	J	0	F-J	Brooklyn	Yokohama	Brooklyn_Yokohama	0	m	f	fm	0.294118	0.626263	0	dry16	dry16	yes	dry16	NA	NA	JuvenileAdult	NA
3	B101Br278	B105Le288	2016-08-27	2016-08-28	0.239618	sub	sub	1	SubSub	F	G	0	F-G	Brooklyn	Levis	Brooklyn_Levis	0	m	m	mm	0.42735	0.474747	0	dry16	dry16	yes	dry16	NA	0	JuvenileJuvenile	NA
4	B101Br278	B106Zu288	2016-08-27	2016-08-28	0.238131	sub	dom	0	DomSub	F	G	0	F-G	Brooklyn	Zurich	Brooklyn_Zurich	0	m	m	mm	0.42735	0.474747	0	dry16	dry16	yes	dry16	NA	0	JuvenileAdult	NA
5	B101Br278	B108Ni288	2016-08-27	2016-08-28	0.233971	sub	others	0	SubOthers	F	G	0	F-G	Brooklyn	Niagara	Brooklyn_Niagara	0	m	f	fm	0.42735	0.474747	0	dry16	dry16	yes	dry16	NA	0	JuvenileAdult	NA
6	B101Br278	B109Tu278	2016-08-27	2016-08-27	0.0912021	sub	others	0	SubOthers	F	F	1	F-F	Brooklyn	Tulsa	Brooklyn_Tulsa	0	m	f	fm	1	1	1	dry16	dry16	yes	dry16	0.342599	0.25	JuvenileJuvenile	NA
7	B101Br278	B10Al164	2016-08-27	2016-04-16	0.284118	sub	dom	0	DomSub	F	L	0	F-L	Brooklyn	Alburry	Alburry_Brooklyn	0	m	m	mm	0.40708	NA	0.0267476	dry16	wet16	no	no	NA	0	JuvenileAdult	NA
8	B101Br278	B110Co278	2016-08-27	2016-08-27	0.110275	sub	sub	1	SubSub	F	F	1	F-F	Brooklyn	Columbus	Brooklyn_Columbus	0	m	m	mm	1	1	1	dry16	dry16	yes	dry16	0	0.375	JuvenileAdult	NA
9	B101Br278	B111no288	2016-08-27	2016-08-28	0.265719	sub	others	0	SubOthers	F	G	0	F-G	Brooklyn	Nova	Brooklyn_Nova	0	m	f	fm	0.42735	0.474747	0	dry16	dry16	yes	dry16	NA	0	JuvenileAdult	NA
10	B101Br278	B112Al298	2016-08-27	2016-08-29	0.249679	sub	dom	0	DomSub	F	L	0	F-L	Brooklyn	Alburry	Alburry_Brooklyn	0	m	m	mm	0.40708	0.507538	0.0267476	dry16	dry16	yes	dry16	NA	0	JuvenileAdult	NA
11	B101Br278	B113Bb298	2016-08-27	2016-08-29	0.246361	sub	sub	1	SubSub	F	L	0	F-L	Brooklyn	Brisbane	Brisbane_Brooklyn	0	m	m	mm	0.40708	0.507538	0.0267476	dry16	dry16	yes	dry16	NA	0	JuvenileAdult	NA
12	B101Br278	B115Fe308	2016-08-27	2016-08-30	0.127966	sub	sub	1	SubSub	F	F	1	F-F	Brooklyn	Fresno	Brooklyn_Fresno	0	m	m	mm	1	1	1	dry16	dry16	yes	dry16	0	0.375	JuvenileJuvenile	NA
13	B101Br278	B116Mi298	2016-08-27	2016-08-29	0.239497	sub	sub	1	SubSub	F	L	0	F-L	Brooklyn	Mildura	Brooklyn_Mildura	0	m	m	mm	0.40708	0.507538	0.0267476	dry16	dry16	yes	dry16	NA	0	JuvenileJuvenile	NA
14	B101Br278	B117De308	2016-08-27	2016-08-30	0.124496	sub	sub	1	SubSub	F	F	1	F-F	Brooklyn	Denver	Brooklyn_Denver	0	m	m	mm	1	1	1	dry16	dry16	yes	dry16	0.993128	0.375	JuvenileJuvenile	NA
15	B101Br278	B119Mo318	2016-08-27	2016-08-31	0.247077	sub	sub	1	SubSub	F	E	0	E-F	Brooklyn	Moritz	Brooklyn_Moritz	0	m	m	mm	0.252723	0.527638	0.0989395	dry16	dry16	yes	dry16	NA	0	JuvenileAdult	NA
16	B101Br278	B121Om308	2016-08-27	2016-08-30	0.142353	sub	others	0	SubOthers	F	F	1	F-F	Brooklyn	Omaha	Brooklyn_Omaha	0	m	f	fm	1	1	1	dry16	dry16	yes	dry16	1.42852	0.5	JuvenileAdult	NA
17	B101Br278	B122Da318	2016-08-27	2016-08-31	0.225969	sub	sub	1	SubSub	F	E	0	E-F	Brooklyn	Davos	Brooklyn_Davos	0	m	m	mm	0.252723	0.527638	0.0989395	dry16	dry16	yes	dry16	NA	0	JuvenileJuvenile	NA
18	B101Br278	B123Au318	2016-08-27	2016-08-31	0.25992	sub	others	0	SubOthers	F	E	0	E-F	Brooklyn	Augusta	Augusta_Brooklyn	0	m	f	fm	0.252723	0.527638	0.0989395	dry16	dry16	yes	dry16	NA	0	JuvenileAdult	NA
19	B101Br278	B124To318	2016-08-27	2016-08-31	0.246347	sub	others	0	SubOthers	F	E	0	E-F	Brooklyn	Toliara	Brooklyn_Toliara	0	m	f	fm	0.252723	0.527638	0.0989395	dry16	dry16	yes	dry16	NA	0	JuvenileJuvenile	NA
20	B101Br278	B125Sp318	2016-08-27	2016-08-31	0.241968	sub	dom	0	DomSub	F	E	0	E-F	Brooklyn	Sapporo	Brooklyn_Sapporo	0	m	m	mm	0.252723	0.527638	0.0989395	dry16	dry16	yes	dry16	NA	NA	JuvenileAdult	NA
21	B101Br278	B126Ya029	2016-08-27	2016-09-02	0.230683	sub	sub	1	SubSub	F	J	0	F-J	Brooklyn	Yao	Brooklyn_Yao	0	m	m	mm	0.294118	0.626263	0	dry16	dry16	yes	dry16	NA	0	JuvenileJuvenile	NA
22	B101Br278	B127Go039	2016-08-27	2016-09-03	0.255767	sub	others	0	SubOthers	F	L	0	F-L	Brooklyn	Goa	Brooklyn_Goa	0	m	f	fm	0.40708	0.507538	0.0267476	dry16	dry16	yes	dry16	NA	0	JuvenileAdult	NA
23	B101Br278	B128Se029	2016-08-27	2016-09-02	0.234287	sub	dom	0	DomSub	F	J	0	F-J	Brooklyn	Sendai	Brooklyn_Sendai	0	m	m	mm	0.294118	0.626263	0	dry16	dry16	yes	dry16	NA	NA	JuvenileAdult	NA
24	B101Br278	B12Kn164	2016-08-27	2016-04-16	0.233554	sub	others	0	SubOthers	F	J	0	F-J	Brooklyn	Knuta	Brooklyn_Knuta	0	m	f	fm	0.294118	NA	0	dry16	wet16	no	no	NA	0	JuvenileAdult	NA
25	B101Br278	B131Tx049	2016-08-27	2016-09-04	0.240646	sub	dom	0	DomSub	F	F1	0	F-F1	Brooklyn	Texas	Brooklyn_Texas	0	m	m	mm	0.281403	0.427136	0.116516	dry16	dry16	yes	dry16	NA	NA	JuvenileAdult	NA
26	B101Br278	B133Sa049	2016-08-27	2016-09-04	0.247004	sub	others	0	SubOthers	F	F1	0	F-F1	Brooklyn	Savannah	Brooklyn_Savannah	0	m	f	fm	0.281403	0.427136	0.116516	dry16	dry16	yes	dry16	NA	0	JuvenileAdult	NA
27	B101Br278	B134Nv049	2016-08-27	2016-09-04	0.231553	sub	others	0	SubOthers	F	J	0	F-J	Brooklyn	Nava	Brooklyn_Nava	0	m	f	fm	0.294118	0.626263	0	dry16	dry16	yes	dry16	NA	0	JuvenileJuvenile	NA
28	B101Br278	B135Da079	2016-08-27	2016-09-07	0.227012	sub	sub	1	SubSub	F	E	0	E-F	Brooklyn	Davos	Brooklyn_Davos	0	m	m	mm	0.252723	0.527638	0.0989395	dry16	dry16	yes	dry16	NA	0	JuvenileJuvenile	NA
29	B101Br278	B137Mo079	2016-08-27	2016-09-07	0.261291	sub	sub	1	SubSub	F	E	0	E-F	Brooklyn	Moritz	Brooklyn_Moritz	0	m	m	mm	0.252723	0.527638	0.0989395	dry16	dry16	yes	dry16	NA	0	JuvenileAdult	NA
30	B101Br278	B13Ni184	2016-08-27	2016-04-18	0.269444	sub	others	0	SubOthers	F	G	0	F-G	Brooklyn	Niagara	Brooklyn_Niagara	0	m	f	fm	0.42735	NA	0	dry16	wet16	no	no	NA	0	JuvenileAdult	NA
31	B101Br278	B144Zu139	2016-08-27	2016-09-13	0.234319	sub	dom	0	DomSub	F	G	0	F-G	Brooklyn	Zurich	Brooklyn_Zurich	0	m	m	mm	0.42735	0.474747	0	dry16	dry16	yes	dry16	NA	0	JuvenileAdult	NA
32	B101Br278	B145Sp079	2016-08-27	2016-09-07	0.234097	sub	dom	0	DomSub	F	E	0	E-F	Brooklyn	Sapporo	Brooklyn_Sapporo	0	m	m	mm	0.252723	0.527638	0.0989395	dry16	dry16	yes	dry16	NA	NA	JuvenileAdult	NA
33	B101Br278	B146Fr069	2016-08-27	2016-09-06	0.217817	sub	dom	0	DomSub	F	F	1	F-F	Brooklyn	Francisco	Brooklyn_Francisco	0	m	m	mm	1	1	1	dry16	dry16	yes	dry16	0.0273973	0	JuvenileAdult	NA
34	B101Br278	B149Ic099	2016-08-27	2016-09-09	0.261258	sub	sub	1	SubSub	F	J	0	F-J	Brooklyn	Ichino	Brooklyn_Ichino	0	m	m	mm	0.294118	0.626263	0	dry16	dry16	yes	dry16	NA	0	JuvenileAdult	NA
35	B101Br278	B14Au184	2016-08-27	2016-04-18	0.242808	sub	others	0	SubOthers	F	E	0	E-F	Brooklyn	Augusta	Augusta_Brooklyn	0	m	f	fm	0.252723	NA	0.0989395	dry16	wet16	no	no	NA	0	JuvenileAdult	NA
36	B101Br278	B150He109	2016-08-27	2016-09-10	0.117055	sub	others	0	SubOthers	F	F	1	F-F	Brooklyn	Helena	Brooklyn_Helena	0	m	f	fm	1	1	1	dry16	dry16	yes	dry16	0.0171515	0.375	JuvenileAdult	NA
37	B101Br278	B151Kn099	2016-08-27	2016-09-09	0.256091	sub	others	0	SubOthers	F	J	0	F-J	Brooklyn	Knuta	Brooklyn_Knuta	0	m	f	fm	0.294118	0.626263	0	dry16	dry16	yes	dry16	NA	0	JuvenileAdult	NA
38	B101Br278	B152Mi119	2016-08-27	2016-09-11	0.254708	sub	sub	1	SubSub	F	L	0	F-L	Brooklyn	Mildura	Brooklyn_Mildura	0	m	m	mm	0.40708	0.507538	0.0267476	dry16	dry16	yes	dry16	NA	0	JuvenileJuvenile	NA
39	B101Br278	B153Al099	2016-08-27	2016-09-09	0.268225	sub	dom	0	DomSub	F	L	0	F-L	Brooklyn	Alburry	Alburry_Brooklyn	0	m	m	mm	0.40708	0.507538	0.0267476	dry16	dry16	yes	dry16	NA	0	JuvenileAdult	NA
40	B101Br278	B155Ni139	2016-08-27	2016-09-13	0.301869	sub	others	0	SubOthers	F	G	0	F-G	Brooklyn	Niagara	Brooklyn_Niagara	0	m	f	fm	0.42735	0.474747	0	dry16	dry16	yes	dry16	NA	0	JuvenileAdult	NA
41	B101Br278	B159Ya149	2016-08-27	2016-09-14	0.237232	sub	sub	1	SubSub	F	J	0	F-J	Brooklyn	Yao	Brooklyn_Yao	0	m	m	mm	0.294118	0.626263	0	dry16	dry16	yes	dry16	NA	0	JuvenileJuvenile	NA
42	B101Br278	B15Sp184	2016-08-27	2016-04-18	0.261746	sub	dom	0	DomSub	F	E	0	E-F	Brooklyn	Sapporo	Brooklyn_Sapporo	0	m	m	mm	0.252723	NA	0.0989395	dry16	wet16	no	no	NA	NA	JuvenileAdult	NA
43	B101Br278	B160Tu129	2016-08-27	2016-09-12	0.140735	sub	others	0	SubOthers	F	F	1	F-F	Brooklyn	Tulsa	Brooklyn_Tulsa	0	m	f	fm	1	1	1	dry16	dry16	yes	dry16	0.342599	0.25	JuvenileJuvenile	NA
44	B101Br278	B161Br129	2016-08-27	2016-09-12	0.125674	sub	sub	1	SubSub	F	F	1	F-F	Brooklyn	Brooklyn	Brooklyn_Brooklyn	1	m	m	mm	1	1	1	dry16	dry16	yes	dry16	NA	NA	JuvenileJuvenile	NA
45	B101Br278	B162Co129	2016-08-27	2016-09-12	0.120006	sub	sub	1	SubSub	F	F	1	F-F	Brooklyn	Columbus	Brooklyn_Columbus	0	m	m	mm	1	1	1	dry16	dry16	yes	dry16	0	0.375	JuvenileAdult	NA
46	B101Br278	B163Le139	2016-08-27	2016-09-13	0.266033	sub	sub	1	SubSub	F	G	0	F-G	Brooklyn	Levis	Brooklyn_Levis	0	m	m	mm	0.42735	0.474747	0	dry16	dry16	yes	dry16	NA	0	JuvenileJuvenile	NA
47	B101Br278	B164No139	2016-08-27	2016-09-13	0.2544	sub	others	0	SubOthers	F	G	0	F-G	Brooklyn	Nova	Brooklyn_Nova	0	m	f	fm	0.42735	0.474747	0	dry16	dry16	yes	dry16	NA	0	JuvenileAdult	NA
48	B101Br278	B165Nv149	2016-08-27	2016-09-14	0.238346	sub	others	0	SubOthers	F	J	0	F-J	Brooklyn	Nava	Brooklyn_Nava	0	m	f	fm	0.294118	0.626263	0	dry16	dry16	yes	dry16	NA	0	JuvenileJuvenile	NA
49	B101Br278	B166Au149	2016-08-27	2016-09-14	0.24337	sub	others	0	SubOthers	F	E	0	E-F	Brooklyn	Augusta	Augusta_Brooklyn	0	m	f	fm	0.252723	0.527638	0.0989395	dry16	dry16	yes	dry16	NA	0	JuvenileAdult	NA
50	B101Br278	B169To149	2016-08-27	2016-09-14	0.238299	sub	others	0	SubOthers	F	E	0	E-F	Brooklyn	Toliara	Brooklyn_Toliara	0	m	f	fm	0.252723	0.527638	0.0989395	dry16	dry16	yes	dry16	NA	0	JuvenileJuvenile	NA
51	B101Br278	B16He214	2016-08-27	2016-04-21	0.160501	sub	others	0	SubOthers	F	F	1	F-F	Brooklyn	Helena	Brooklyn_Helena	0	m	f	fm	1	1	1	dry16	wet16	no	no	NA	0.375	JuvenileAdult	NA
52	B101Br278	B170Yo149	2016-08-27	2016-09-14	0.24627	sub	others	0	SubOthers	F	J	0	F-J	Brooklyn	Yokohama	Brooklyn_Yokohama	0	m	f	fm	0.294118	0.626263	0	dry16	dry16	yes	dry16	NA	NA	JuvenileAdult	NA
53	B101Br278	B173Ni209	2016-08-27	2016-09-20	0.248446	sub	others	0	SubOthers	F	G	0	F-G	Brooklyn	Niagara	Brooklyn_Niagara	0	m	f	fm	0.42735	0.474747	0	dry16	dry16	yes	dry16	NA	0	JuvenileAdult	NA
54	B101Br278	B174Bb159	2016-08-27	2016-09-15	0.236297	sub	sub	1	SubSub	F	L	0	F-L	Brooklyn	Brisbane	Brisbane_Brooklyn	0	m	m	mm	0.40708	0.507538	0.0267476	dry16	dry16	yes	dry16	NA	0	JuvenileAdult	NA
55	B101Br278	B177Ic209	2016-08-27	2016-09-20	0.246327	sub	sub	1	SubSub	F	J	0	F-J	Brooklyn	Ichino	Brooklyn_Ichino	0	m	m	mm	0.294118	0.626263	0	dry16	dry16	yes	dry16	NA	0	JuvenileAdult	NA
56	B101Br278	B178Se209	2016-08-27	2016-09-20	0.239277	sub	dom	0	DomSub	F	J	0	F-J	Brooklyn	Sendai	Brooklyn_Sendai	0	m	m	mm	0.294118	0.626263	0	dry16	dry16	yes	dry16	NA	NA	JuvenileAdult	NA
57	B101Br278	B179Yo219	2016-08-27	2016-09-21	0.23372	sub	others	0	SubOthers	F	J	0	F-J	Brooklyn	Yokohama	Brooklyn_Yokohama	0	m	f	fm	0.294118	0.626263	0	dry16	dry16	yes	dry16	NA	NA	JuvenileAdult	NA
58	B101Br278	B17Co224	2016-08-27	2016-04-21	0.145844	sub	sub	1	SubSub	F	F	1	F-F	Brooklyn	Columbus	Brooklyn_Columbus	0	m	m	mm	1	1	1	dry16	wet16	no	no	NA	0.375	JuvenileJuvenile	NA
59	B101Br278	B180Fe219	2016-08-27	2016-09-21	0.13745	sub	sub	1	SubSub	F	F	1	F-F	Brooklyn	Fresno	Brooklyn_Fresno	0	m	m	mm	1	1	1	dry16	dry16	yes	dry16	0	0.375	JuvenileJuvenile	NA
60	B101Br278	B181Tu219	2016-08-27	2016-09-21	0.131194	sub	others	0	SubOthers	F	F	1	F-F	Brooklyn	Tulsa	Brooklyn_Tulsa	0	m	f	fm	1	1	1	dry16	dry16	yes	dry16	0.342599	0.25	JuvenileJuvenile	NA
61	B101Br278	B182Mo229	2016-08-27	2016-09-22	0.253047	sub	sub	1	SubSub	F	E	0	E-F	Brooklyn	Moritz	Brooklyn_Moritz	0	m	m	mm	0.252723	0.527638	0.0989395	dry16	dry16	yes	dry16	NA	0	JuvenileAdult	NA
62	B101Br278	B183Om219	2016-08-27	2016-09-21	0.155099	sub	others	0	SubOthers	F	F	1	F-F	Brooklyn	Omaha	Brooklyn_Omaha	0	m	f	fm	1	1	1	dry16	dry16	yes	dry16	1.42852	0.5	JuvenileAdult	NA
63	B101Br278	B184He219	2016-08-27	2016-09-21	0.131091	sub	others	0	SubOthers	F	F	1	F-F	Brooklyn	Helena	Brooklyn_Helena	0	m	f	fm	1	1	1	dry16	dry16	yes	dry16	0.0171515	0.375	JuvenileAdult	NA
64	B101Br278	B185Br219	2016-08-27	2016-09-21	0.12434	sub	sub	1	SubSub	F	F	1	F-F	Brooklyn	Brooklyn	Brooklyn_Brooklyn	1	m	m	mm	1	1	1	dry16	dry16	yes	dry16	NA	NA	JuvenileJuvenile	NA
65	B101Br278	B187Kn219	2016-08-27	2016-09-21	0.23674	sub	others	0	SubOthers	F	J	0	F-J	Brooklyn	Knuta	Brooklyn_Knuta	0	m	f	fm	0.294118	0.626263	0	dry16	dry16	yes	dry16	NA	0	JuvenileAdult	NA
66	B101Br278	B188De239	2016-08-27	2016-09-23	0.143586	sub	sub	1	SubSub	F	F	1	F-F	Brooklyn	Denver	Brooklyn_Denver	0	m	m	mm	1	1	1	dry16	dry16	yes	dry16	0.993128	0.375	JuvenileJuvenile	NA
67	B101Br278	B18Yo224	2016-08-27	2016-04-22	0.258431	sub	others	0	SubOthers	F	J	0	F-J	Brooklyn	Yokohama	Brooklyn_Yokohama	0	m	f	fm	0.294118	NA	0	dry16	wet16	no	no	NA	NA	JuvenileAdult	NA
68	B101Br278	B190Tx239	2016-08-27	2016-09-23	0.262376	sub	dom	0	DomSub	F	F1	0	F-F1	Brooklyn	Texas	Brooklyn_Texas	0	m	m	mm	0.281403	0.427136	0.116516	dry16	dry16	yes	dry16	NA	NA	JuvenileAdult	NA
69	B101Br278	B191Fr239	2016-08-27	2016-09-23	0.205837	sub	dom	0	DomSub	F	F	1	F-F	Brooklyn	Francisco	Brooklyn_Francisco	0	m	m	mm	1	1	1	dry16	dry16	yes	dry16	0.0273973	0	JuvenileAdult	NA
70	B101Br278	B192Sa239	2016-08-27	2016-09-23	0.250016	sub	others	0	SubOthers	F	F1	0	F-F1	Brooklyn	Savannah	Brooklyn_Savannah	0	m	f	fm	0.281403	0.427136	0.116516	dry16	dry16	yes	dry16	NA	0	JuvenileAdult	NA
71	B101Br278	B193Go249	2016-08-27	2016-09-24	0.25956	sub	others	0	SubOthers	F	L	0	F-L	Brooklyn	Goa	Brooklyn_Goa	0	m	f	fm	0.40708	0.507538	0.0267476	dry16	dry16	yes	dry16	NA	0	JuvenileAdult	NA
72	B101Br278	B194Al249	2016-08-27	2016-09-24	0.281059	sub	dom	0	DomSub	F	L	0	F-L	Brooklyn	Alburry	Alburry_Brooklyn	0	m	m	mm	0.40708	0.507538	0.0267476	dry16	dry16	yes	dry16	NA	0	JuvenileAdult	NA
73	B101Br278	B196Mi249	2016-08-27	2016-09-24	0.277524	sub	sub	1	SubSub	F	L	0	F-L	Brooklyn	Mildura	Brooklyn_Mildura	0	m	m	mm	0.40708	0.507538	0.0267476	dry16	dry16	yes	dry16	NA	0	JuvenileJuvenile	NA
74	B101Br278	B198Zu259	2016-08-27	2016-09-25	0.231169	sub	dom	0	DomSub	F	G	0	F-G	Brooklyn	Zurich	Brooklyn_Zurich	0	m	m	mm	0.42735	0.474747	0	dry16	dry16	yes	dry16	NA	0	JuvenileAdult	NA
75	B101Br278	B199Co269	2016-08-27	2016-09-26	0.129236	sub	sub	1	SubSub	F	F	1	F-F	Brooklyn	Columbus	Brooklyn_Columbus	0	m	m	mm	1	1	1	dry16	dry16	yes	dry16	0	0.375	JuvenileAdult	NA
76	B101Br278	B19Kn224	2016-08-27	2016-04-22	0.312969	sub	others	0	SubOthers	F	J	0	F-J	Brooklyn	Knuta	Brooklyn_Knuta	0	m	f	fm	0.294118	NA	0	dry16	wet16	no	no	NA	0	JuvenileAdult	NA
77	B101Br278	B1Se144	2016-08-27	2016-04-14	0.249672	sub	dom	0	DomSub	F	J	0	F-J	Brooklyn	Sendai	Brooklyn_Sendai	0	m	m	mm	0.294118	NA	0	dry16	wet16	no	no	NA	NA	JuvenileAdult	NA
78	B101Br278	B201No289	2016-08-27	2016-09-28	0.256141	sub	others	0	SubOthers	F	G	0	F-G	Brooklyn	Nova	Brooklyn_Nova	0	m	f	fm	0.42735	0.474747	0	dry16	dry16	yes	dry16	NA	0	JuvenileAdult	NA
79	B101Br278	B204To309	2016-08-27	2016-09-30	0.243701	sub	sub	1	SubSub	F	E	0	E-F	Brooklyn	Davos	Brooklyn_Davos	0	m	m	mm	0.252723	0.527638	0.0989395	dry16	dry16	yes	dry16	NA	0	JuvenileJuvenile	NA
80	B101Br278	B205Au289	2016-08-27	2016-09-28	0.247229	sub	others	0	SubOthers	F	E	0	E-F	Brooklyn	Augusta	Augusta_Brooklyn	0	m	f	fm	0.252723	0.527638	0.0989395	dry16	dry16	yes	dry16	NA	0	JuvenileAdult	NA
81	B101Br278	B206Sp289	2016-08-27	2016-09-28	0.240061	sub	dom	0	DomSub	F	E	0	E-F	Brooklyn	Sapporo	Brooklyn_Sapporo	0	m	m	mm	0.252723	0.527638	0.0989395	dry16	dry16	yes	dry16	NA	NA	JuvenileAdult	NA
82	B101Br278	B207He0110	2016-08-27	2016-10-01	0.145514	sub	others	0	SubOthers	F	F	1	F-F	Brooklyn	Helena	Brooklyn_Helena	0	m	f	fm	1	1	1	dry16	dry16	yes	dry16	0.0171515	0.375	JuvenileAdult	NA
83	B101Br278	B208Bb299	2016-08-27	2016-09-29	0.242669	sub	sub	1	SubSub	F	L	0	F-L	Brooklyn	Brisbane	Brisbane_Brooklyn	0	m	m	mm	0.40708	0.507538	0.0267476	dry16	dry16	yes	dry16	NA	0	JuvenileAdult	NA
84	B101Br278	B20Sp254	2016-08-27	2016-04-25	0.269502	sub	dom	0	DomSub	F	E	0	E-F	Brooklyn	Sapporo	Brooklyn_Sapporo	0	m	m	mm	0.252723	NA	0.0989395	dry16	wet16	no	no	NA	NA	JuvenileAdult	NA
85	B101Br278	B211Sa0110	2016-08-27	2016-10-01	0.238844	sub	others	0	SubOthers	F	F1	0	F-F1	Brooklyn	Savannah	Brooklyn_Savannah	0	m	f	fm	0.281403	0.427136	0.116516	dry16	dry16	yes	dry16	NA	0	JuvenileAdult	NA
86	B101Br278	B212Tx0110	2016-08-27	2016-10-01	0.231462	sub	dom	0	DomSub	F	F1	0	F-F1	Brooklyn	Texas	Brooklyn_Texas	0	m	m	mm	0.281403	0.427136	0.116516	dry16	dry16	yes	dry16	NA	NA	JuvenileAdult	NA
87	B101Br278	B213De0710	2016-08-27	2016-10-07	0.166345	sub	sub	1	SubSub	F	F	1	F-F	Brooklyn	Denver	Brooklyn_Denver	0	m	m	mm	1	1	1	dry16	dry16	yes	dry16	0.993128	0.375	JuvenileJuvenile	NA
88	B101Br278	B214Kn0410	2016-08-27	2016-10-04	0.229308	sub	others	0	SubOthers	F	J	0	F-J	Brooklyn	Knuta	Brooklyn_Knuta	0	m	f	fm	0.294118	0.626263	0	dry16	dry16	yes	dry16	NA	0	JuvenileAdult	NA
89	B101Br278	B216Le0210	2016-08-27	2016-10-02	0.255479	sub	sub	1	SubSub	F	G	0	F-G	Brooklyn	Levis	Brooklyn_Levis	0	m	m	mm	0.42735	0.474747	0	dry16	dry16	yes	dry16	NA	0	JuvenileJuvenile	NA
90	B101Br278	B219Ni0210	2016-08-27	2016-10-02	0.258222	sub	others	0	SubOthers	F	G	0	F-G	Brooklyn	Niagara	Brooklyn_Niagara	0	m	f	fm	0.42735	0.474747	0	dry16	dry16	yes	dry16	NA	0	JuvenileAdult	NA
91	B101Br278	B21Mo264	2016-08-27	2016-04-26	0.267608	sub	sub	1	SubSub	F	E	0	E-F	Brooklyn	Moritz	Brooklyn_Moritz	0	m	m	mm	0.252723	NA	0.0989395	dry16	wet16	no	no	NA	0	JuvenileAdult	NA
92	B101Br278	B220Ya0410	2016-08-27	2016-10-04	0.236588	sub	sub	1	SubSub	F	J	0	F-J	Brooklyn	Yao	Brooklyn_Yao	0	m	m	mm	0.294118	0.626263	0	dry16	dry16	yes	dry16	NA	0	JuvenileJuvenile	NA
93	B101Br278	B222Fe0410	2016-08-27	2016-10-04	0.15227	sub	sub	1	SubSub	F	F	1	F-F	Brooklyn	Fresno	Brooklyn_Fresno	0	m	m	mm	1	1	1	dry16	dry16	yes	dry16	0	0.375	JuvenileJuvenile	NA
94	B101Br278	B223Mi0610	2016-08-27	2016-10-06	0.275076	sub	sub	1	SubSub	F	L	0	F-L	Brooklyn	Mildura	Brooklyn_Mildura	0	m	m	mm	0.40708	0.507538	0.0267476	dry16	dry16	yes	dry16	NA	0	JuvenileJuvenile	NA
95	B101Br278	B224Al0610	2016-08-27	2016-10-06	0.240694	sub	dom	0	DomSub	F	L	0	F-L	Brooklyn	Alburry	Alburry_Brooklyn	0	m	m	mm	0.40708	0.507538	0.0267476	dry16	dry16	yes	dry16	NA	0	JuvenileAdult	NA
96	B101Br278	B225Om0410	2016-08-27	2016-10-04	0.156533	sub	others	0	SubOthers	F	F	1	F-F	Brooklyn	Omaha	Brooklyn_Omaha	0	m	f	fm	1	1	1	dry16	dry16	yes	dry16	1.42852	0.5	JuvenileAdult	NA
97	B101Br278	B226Mo0510	2016-08-27	2016-10-05	0.277444	sub	sub	1	SubSub	F	E	0	E-F	Brooklyn	Moritz	Brooklyn_Moritz	0	m	m	mm	0.252723	0.527638	0.0989395	dry16	dry16	yes	dry16	NA	0	JuvenileAdult	NA
98	B101Br278	B228Go0610	2016-08-27	2016-10-06	0.238265	sub	others	0	SubOthers	F	L	0	F-L	Brooklyn	Goa	Brooklyn_Goa	0	m	f	fm	0.40708	0.507538	0.0267476	dry16	dry16	yes	dry16	NA	0	JuvenileAdult	NA
99	B101Br278	B229Se0610	2016-08-27	2016-10-06	0.260924	sub	dom	0	DomSub	F	J	0	F-J	Brooklyn	Sendai	Brooklyn_Sendai	0	m	m	mm	0.294118	0.626263	0	dry16	dry16	yes	dry16	NA	NA	JuvenileAdult	NA
100	B101Br278	B22Au264	2016-08-27	2016-04-26	0.22778	sub	others	0	SubOthers	F	E	0	E-F	Brooklyn	Augusta	Augusta_Brooklyn	0	m	f	fm	0.252723	NA	0.0989395	dry16	wet16	no	no	NA	0	JuvenileAdult	NA
101	B101Br278	B231Fr1210	2016-08-27	2016-10-12	0.233924	sub	dom	0	DomSub	F	F	1	F-F	Brooklyn	Francisco	Brooklyn_Francisco	0	m	m	mm	1	1	1	dry16	dry16	yes	dry16	0.0273973	0	JuvenileAdult	NA
102	B101Br278	B232Nv0610	2016-08-27	2016-10-06	0.245467	sub	others	0	SubOthers	F	J	0	F-J	Brooklyn	Nava	Brooklyn_Nava	0	m	f	fm	0.294118	0.626263	0	dry16	dry16	yes	dry16	NA	0	JuvenileJuvenile	NA
103	B101Br278	B236To1110	2016-08-27	2016-10-11	0.228311	sub	others	0	SubOthers	F	E	0	E-F	Brooklyn	Augusta	Augusta_Brooklyn	0	m	f	fm	0.252723	0.527638	0.0989395	dry16	dry16	yes	dry16	NA	0	JuvenileAdult	NA
104	B101Br278	B237Sp1110	2016-08-27	2016-10-11	0.241655	sub	dom	0	DomSub	F	E	0	E-F	Brooklyn	Sapporo	Brooklyn_Sapporo	0	m	m	mm	0.252723	0.527638	0.0989395	dry16	dry16	yes	dry16	NA	NA	JuvenileAdult	NA
105	B101Br278	B238Co1210	2016-08-27	2016-10-12	0.154739	sub	sub	1	SubSub	F	F	1	F-F	Brooklyn	Columbus	Brooklyn_Columbus	0	m	m	mm	1	1	1	dry16	dry16	yes	dry16	0	0.375	JuvenileAdult	NA
106	B101Br278	B23To264	2016-08-27	2016-04-26	0.252481	sub	others	0	SubOthers	F	E	0	E-F	Brooklyn	Toliara	Brooklyn_Toliara	0	m	f	fm	0.252723	NA	0.0989395	dry16	wet16	no	no	NA	0	JuvenileJuvenile	NA
107	B101Br278	B240Fe1210	2016-08-27	2016-10-12	0.146184	sub	sub	1	SubSub	F	F	1	F-F	Brooklyn	Fresno	Brooklyn_Fresno	0	m	m	mm	1	1	1	dry16	dry16	yes	dry16	0	0.375	JuvenileJuvenile	NA
108	B101Br278	B245Bb1210	2016-08-27	2016-10-12	0.258062	sub	sub	1	SubSub	F	L	0	F-L	Brooklyn	Brisbane	Brisbane_Brooklyn	0	m	m	mm	0.40708	0.507538	0.0267476	dry16	dry16	yes	dry16	NA	0	JuvenileAdult	NA
109	B101Br278	B246Au1310	2016-08-27	2016-10-13	0.242846	sub	others	0	SubOthers	F	E	0	E-F	Brooklyn	Augusta	Augusta_Brooklyn	0	m	f	fm	0.252723	0.527638	0.0989395	dry16	dry16	yes	dry16	NA	0	JuvenileAdult	NA
110	B101Br278	B247Da1310	2016-08-27	2016-10-13	0.266583	sub	sub	1	SubSub	F	E	0	E-F	Brooklyn	Davos	Brooklyn_Davos	0	m	m	mm	0.252723	0.527638	0.0989395	dry16	dry16	yes	dry16	NA	0	JuvenileJuvenile	NA
111	B101Br278	B249Nv1310	2016-08-27	2016-10-13	0.252985	sub	others	0	SubOthers	F	J	0	F-J	Brooklyn	Nava	Brooklyn_Nava	0	m	f	fm	0.294118	0.626263	0	dry16	dry16	yes	dry16	NA	0	JuvenileJuvenile	NA
112	B101Br278	B24Tu264	2016-08-27	2016-04-26	0.142136	sub	others	0	SubOthers	F	F	1	F-F	Brooklyn	Tulsa	Brooklyn_Tulsa	0	m	f	fm	1	1	1	dry16	wet16	no	no	NA	0.25	JuvenileInfant	NA
113	B101Br278	B250Yo1310	2016-08-27	2016-10-13	0.236951	sub	others	0	SubOthers	F	J	0	F-J	Brooklyn	Yokohama	Brooklyn_Yokohama	0	m	f	fm	0.294118	0.626263	0	dry16	dry16	yes	dry16	NA	NA	JuvenileAdult	NA
114	B101Br278	B251Ic1310	2016-08-27	2016-10-13	0.245187	sub	sub	1	SubSub	F	J	0	F-J	Brooklyn	Ichino	Brooklyn_Ichino	0	m	m	mm	0.294118	0.626263	0	dry16	dry16	yes	dry16	NA	0	JuvenileAdult	NA
115	B101Br278	B252Kn1310	2016-08-27	2016-10-13	0.238716	sub	others	0	SubOthers	F	J	0	F-J	Brooklyn	Knuta	Brooklyn_Knuta	0	m	f	fm	0.294118	0.626263	0	dry16	dry16	yes	dry16	NA	0	JuvenileAdult	NA
116	B101Br278	B254Om1510	2016-08-27	2016-10-15	0.155599	sub	others	0	SubOthers	F	F	1	F-F	Brooklyn	Omaha	Brooklyn_Omaha	0	m	f	fm	1	1	1	dry16	dry16	yes	dry16	1.42852	0.5	JuvenileAdult	NA
117	B101Br278	B255Br1510	2016-08-27	2016-10-15	0.1643	sub	sub	1	SubSub	F	F	1	F-F	Brooklyn	Brooklyn	Brooklyn_Brooklyn	1	m	m	mm	1	1	1	dry16	dry16	yes	dry16	NA	NA	JuvenileJuvenile	NA
118	B101Br278	B256Tu1510	2016-08-27	2016-10-15	0.159562	sub	others	0	SubOthers	F	F	1	F-F	Brooklyn	Tulsa	Brooklyn_Tulsa	0	m	f	fm	1	1	1	dry16	dry16	yes	dry16	0.342599	0.25	JuvenileJuvenile	NA
119	B101Br278	B257Le1610	2016-08-27	2016-10-16	0.233186	sub	sub	1	SubSub	F	E	0	E-F	Brooklyn	Davos	Brooklyn_Davos	0	m	m	mm	0.252723	0.527638	0.0989395	dry16	dry16	yes	dry16	NA	0	JuvenileJuvenile	NA
120	B101Br278	B25Om274	2016-08-27	2016-04-27	0.147778	sub	others	0	SubOthers	F	F	1	F-F	Brooklyn	Omaha	Brooklyn_Omaha	0	m	f	fm	1	1	1	dry16	wet16	no	no	NA	0.5	JuvenileAdult	NA
121	B101Br278	B260Sa1610	2016-08-27	2016-10-16	0.235092	sub	others	0	SubOthers	F	F1	0	F-F1	Brooklyn	Savannah	Brooklyn_Savannah	0	m	f	fm	0.281403	0.427136	0.116516	dry16	dry16	yes	dry16	NA	0	JuvenileAdult	NA
122	B101Br278	B261Tx1610	2016-08-27	2016-10-16	0.241916	sub	dom	0	DomSub	F	F1	0	F-F1	Brooklyn	Texas	Brooklyn_Texas	0	m	m	mm	0.281403	0.427136	0.116516	dry16	dry16	yes	dry16	NA	NA	JuvenileAdult	NA
123	B101Br278	B262Zu1610	2016-08-27	2016-10-16	0.258986	sub	dom	0	DomSub	F	G	0	F-G	Brooklyn	Zurich	Brooklyn_Zurich	0	m	m	mm	0.42735	0.474747	0	dry16	dry16	yes	dry16	NA	0	JuvenileAdult	NA
124	B101Br278	B264No1610	2016-08-27	2016-10-16	0.234794	sub	others	0	SubOthers	F	G	0	F-G	Brooklyn	Nova	Brooklyn_Nova	0	m	f	fm	0.42735	0.474747	0	dry16	dry16	yes	dry16	NA	0	JuvenileAdult	NA
125	B101Br278	B265Da1610	2016-08-27	2016-10-16	0.218914	sub	sub	1	SubSub	F	E	0	E-F	Brooklyn	Davos	Brooklyn_Davos	0	m	m	mm	0.252723	0.527638	0.0989395	dry16	dry16	yes	dry16	NA	0	JuvenileJuvenile	NA
126	B101Br278	B266Ya1610	2016-08-27	2016-10-16	0.241663	sub	sub	1	SubSub	F	J	0	F-J	Brooklyn	Yao	Brooklyn_Yao	0	m	m	mm	0.294118	0.626263	0	dry16	dry16	yes	dry16	NA	0	JuvenileJuvenile	NA
127	B101Br278	B268He2210	2016-08-27	2016-10-22	0.142277	sub	others	0	SubOthers	F	F	1	F-F	Brooklyn	Helena	Brooklyn_Helena	0	m	f	fm	1	1	1	dry16	dry16	yes	dry16	0.0171515	0.375	JuvenileAdult	NA
128	B101Br278	B269Se1610	2016-08-27	2016-10-16	0.234985	sub	dom	0	DomSub	F	J	0	F-J	Brooklyn	Sendai	Brooklyn_Sendai	0	m	m	mm	0.294118	0.626263	0	dry16	dry16	yes	dry16	NA	NA	JuvenileAdult	NA
129	B101Br278	B26Fe274	2016-08-27	2016-04-27	0.130337	sub	sub	1	SubSub	F	F	1	F-F	Brooklyn	Fresno	Brooklyn_Fresno	0	m	m	mm	1	1	1	dry16	wet16	no	no	NA	0.375	JuvenileJuvenile	NA
130	B101Br278	B271De2210	2016-08-27	2016-10-22	0.142036	sub	sub	1	SubSub	F	F	1	F-F	Brooklyn	Denver	Brooklyn_Denver	0	m	m	mm	1	1	1	dry16	dry16	yes	dry16	0.993128	0.375	JuvenileJuvenile	NA
131	B101Br278	B272Go2210	2016-08-27	2016-10-22	0.224599	sub	others	0	SubOthers	F	L	0	F-L	Brooklyn	Goa	Brooklyn_Goa	0	m	f	fm	0.40708	0.507538	0.0267476	dry16	dry16	yes	dry16	NA	0	JuvenileAdult	NA
132	B101Br278	B273Ic2310	2016-08-27	2016-10-23	0.248206	sub	sub	1	SubSub	F	J	0	F-J	Brooklyn	Ichino	Brooklyn_Ichino	0	m	m	mm	0.294118	0.626263	0	dry16	dry16	yes	dry16	NA	0	JuvenileAdult	NA
133	B101Br278	B276Bb0304	2016-08-27	2017-04-03	0.273953	sub	dom	0	DomSub	F	L	0	F-L	Brooklyn	Brisbane	Brisbane_Brooklyn	0	m	m	mm	0.40708	NA	0.0267476	dry16	wet17	no	no	NA	0	JuvenileAdult	NA
134	B101Br278	B277Ha0404	2016-08-27	2017-04-04	0.26617	sub	sub	1	SubSub	F	G	0	F-G	Brooklyn	Hamilton	Brooklyn_Hamilton	0	m	m	mm	0.42735	NA	0	dry16	wet17	no	no	NA	0	JuvenileInfant	NA
135	B101Br278	B278Tu0404	2016-08-27	2017-04-04	0.169941	sub	others	0	SubOthers	F	F	1	F-F	Brooklyn	Tulsa	Brooklyn_Tulsa	0	m	f	fm	1	1	1	dry16	wet17	no	no	NA	0.25	JuvenileJuvenile	NA
136	B101Br278	B279Sl0304	2016-08-27	2017-04-03	0.251348	sub	sub	1	SubSub	F	L	0	F-L	Brooklyn	Salem	Brooklyn_Salem	0	m	m	mm	0.40708	NA	0.0267476	dry16	wet17	no	no	NA	0	JuvenileInfant	NA
137	B101Br278	B27Co274	2016-08-27	2016-04-27	0.15489	sub	sub	1	SubSub	F	F	1	F-F	Brooklyn	Columbus	Brooklyn_Columbus	0	m	m	mm	1	1	1	dry16	wet16	no	no	NA	0.375	JuvenileJuvenile	NA
138	B101Br278	B281Ra0304	2016-08-27	2017-04-03	0.24331	sub	sub	1	SubSub	F	M	0	F-M	Brooklyn	Raoul	Brooklyn_Raoul	0	m	m	mm	0.309031	NA	0.0551359	dry16	wet17	no	no	NA	NA	JuvenileAdult	NA
139	B101Br278	B282Le0404	2016-08-27	2017-04-04	0.246663	sub	sub	1	SubSub	F	G	0	F-G	Brooklyn	Levis	Brooklyn_Levis	0	m	m	mm	0.42735	NA	0	dry16	wet17	no	no	NA	0	JuvenileJuvenile	NA
140	B101Br278	B283Fe0404	2016-08-27	2017-04-04	0.155453	sub	sub	1	SubSub	F	F	1	F-F	Brooklyn	Fresno	Brooklyn_Fresno	0	m	m	mm	1	1	1	dry16	wet17	no	no	NA	0.375	JuvenileJuvenile	NA
141	B101Br278	B284Zu0404	2016-08-27	2017-04-04	0.292237	sub	dom	0	DomSub	F	G	0	F-G	Brooklyn	Zurich	Brooklyn_Zurich	0	m	m	mm	0.42735	NA	0	dry16	wet17	no	no	NA	0	JuvenileAdult	NA
142	B101Br278	B285Ni0404	2016-08-27	2017-04-04	0.259719	sub	others	0	SubOthers	F	G	0	F-G	Brooklyn	Niagara	Brooklyn_Niagara	0	m	f	fm	0.42735	NA	0	dry16	wet17	no	no	NA	0	JuvenileAdult	NA
143	B101Br278	B286Co0504	2016-08-27	2017-04-05	0.180446	sub	sub	1	SubSub	F	F	1	F-F	Brooklyn	Columbus	Brooklyn_Columbus	0	m	m	mm	1	1	1	dry16	wet17	no	no	NA	0.375	JuvenileAdult	NA
144	B101Br278	B287No0504	2016-08-27	2017-04-04	0.27508	sub	others	0	SubOthers	F	G	0	F-G	Brooklyn	Nova	Brooklyn_Nova	0	m	f	fm	0.42735	NA	0	dry16	wet17	no	no	NA	0	JuvenileAdult	NA
145	B101Br278	B288He0504	2016-08-27	2017-04-05	0.16739	sub	others	0	SubOthers	F	F	1	F-F	Brooklyn	Helena	Brooklyn_Helena	0	m	f	fm	1	1	1	dry16	wet17	no	no	NA	0.375	JuvenileAdult	NA
146	B101Br278	B289Yo0504	2016-08-27	2017-04-05	0.244104	sub	others	0	SubOthers	F	J	0	F-J	Brooklyn	Yokohama	Brooklyn_Yokohama	0	m	f	fm	0.294118	NA	0	dry16	wet17	no	no	NA	NA	JuvenileAdult	NA
147	B101Br278	B28He274	2016-08-27	2016-04-27	0.14528	sub	others	0	SubOthers	F	F	1	F-F	Brooklyn	Helena	Brooklyn_Helena	0	m	f	fm	1	1	1	dry16	wet16	no	no	NA	0.375	JuvenileAdult	NA
148	B101Br278	B290Fr0504	2016-08-27	2017-04-05	0.235076	sub	dom	0	DomSub	F	F	1	F-F	Brooklyn	Francisco	Brooklyn_Francisco	0	m	m	mm	1	1	1	dry16	wet17	no	no	NA	0	JuvenileAdult	NA
149	B101Br278	B291Bi1104	2016-08-27	2017-04-11	0.25833	sub	dom	0	DomSub	F	M	0	F-M	Brooklyn	Bilbao	Bilbao_Brooklyn	0	m	m	mm	0.309031	NA	0.0551359	dry16	wet17	no	no	NA	NA	JuvenileAdult	NA
150	B101Br278	B292Nv0504	2016-08-27	2017-04-05	0.244138	sub	others	0	SubOthers	F	J	0	F-J	Brooklyn	Nava	Brooklyn_Nava	0	m	f	fm	0.294118	NA	0	dry16	wet17	no	no	NA	0	JuvenileJuvenile	NA
151	B101Br278	B293De0504	2016-08-27	2017-04-05	0.153078	sub	sub	1	SubSub	F	F	1	F-F	Brooklyn	Denver	Brooklyn_Denver	0	m	m	mm	1	1	1	dry16	wet17	no	no	NA	0.375	JuvenileJuvenile	NA
152	B101Br278	B294Om0504	2016-08-27	2017-04-05	0.157021	sub	others	0	SubOthers	F	F	1	F-F	Brooklyn	Omaha	Brooklyn_Omaha	0	m	f	fm	1	1	1	dry16	wet17	no	no	NA	0.5	JuvenileAdult	NA
153	B101Br278	B295Sa0704	2016-08-27	2017-04-07	0.246487	sub	others	0	SubOthers	F	F1	0	F-F1	Brooklyn	Savannah	Brooklyn_Savannah	0	m	f	fm	0.281403	NA	0.116516	dry16	wet17	no	no	NA	0	JuvenileAdult	NA
154	B101Br278	B296Kn0504	2016-08-27	2017-04-05	0.27963	sub	others	0	SubOthers	F	J	0	F-J	Brooklyn	Knuta	Brooklyn_Knuta	0	m	f	fm	0.294118	NA	0	dry16	wet17	no	no	NA	0	JuvenileAdult	NA
155	B101Br278	B297Tx0704	2016-08-27	2017-04-07	0.245301	sub	dom	0	DomSub	F	F1	0	F-F1	Brooklyn	Texas	Brooklyn_Texas	0	m	m	mm	0.281403	NA	0.116516	dry16	wet17	no	no	NA	NA	JuvenileAdult	NA
156	B101Br278	B298Mt1504	2016-08-27	2017-04-15	0.242321	sub	sub	1	SubSub	F	J	0	F-J	Brooklyn	Mito	Brooklyn_Mito	0	m	m	mm	0.294118	NA	0	dry16	wet17	no	no	NA	0	JuvenileInfant	NA
157	B101Br278	B299Au0604	2016-08-27	2017-04-06	0.257642	sub	others	0	SubOthers	F	E	0	E-F	Brooklyn	Augusta	Augusta_Brooklyn	0	m	f	fm	0.252723	NA	0.0989395	dry16	wet17	no	no	NA	0	JuvenileAdult	NA
158	B101Br278	B29Fr274	2016-08-27	2016-04-27	0.227939	sub	dom	0	DomSub	F	F	1	F-F	Brooklyn	Francisco	Brooklyn_Francisco	0	m	m	mm	1	1	1	dry16	wet16	no	no	NA	0	JuvenileAdult	NA
159	B101Br278	B2Nv144	2016-08-27	2016-04-14	0.229006	sub	others	0	SubOthers	F	J	0	F-J	Brooklyn	Nava	Brooklyn_Nava	0	m	f	fm	0.294118	NA	0	dry16	wet16	no	no	NA	0	JuvenileInfant	NA
160	B101Br278	B300Da0604	2016-08-27	2017-04-06	0.255051	sub	sub	1	SubSub	F	E	0	E-F	Brooklyn	Davos	Brooklyn_Davos	0	m	m	mm	0.252723	NA	0.0989395	dry16	wet17	no	no	NA	0	JuvenileJuvenile	NA
161	B101Br278	B301Sg1104	2016-08-27	2017-04-11	0.254741	sub	others	0	SubOthers	F	M	0	F-M	Brooklyn	Saragossa	Brooklyn_Saragossa	0	m	f	fm	0.309031	NA	0.0551359	dry16	wet17	no	no	NA	0	JuvenileInfant	NA
162	B101Br278	B302Ee1204	2016-08-27	2017-04-12	0.246173	sub	sub	1	SubSub	F	E	0	E-F	Brooklyn	Eden	Brooklyn_Eden	0	m	m	mm	0.252723	NA	0.0989395	dry16	wet17	no	no	NA	0	JuvenileInfant	NA
163	B101Br278	B303Ep0704	2016-08-27	2017-04-07	0.271434	sub	sub	1	SubSub	F	F1	0	F-F1	Brooklyn	El Paso	Brooklyn_El Paso	0	m	m	mm	0.281403	NA	0.116516	dry16	wet17	no	no	NA	0	JuvenileInfant	NA
164	B101Br278	B304Va1104	2016-08-27	2017-04-11	0.279463	sub	others	0	SubOthers	F	M	0	F-M	Brooklyn	Valencia	Brooklyn_Valencia	0	m	f	fm	0.309031	NA	0.0551359	dry16	wet17	no	no	NA	NA	JuvenileAdult	NA
165	B101Br278	B305Sp1204	2016-08-27	2017-04-12	0.255361	sub	dom	0	DomSub	F	E	0	E-F	Brooklyn	Sapporo	Brooklyn_Sapporo	0	m	m	mm	0.252723	NA	0.0989395	dry16	wet17	no	no	NA	NA	JuvenileAdult	NA
166	B101Br278	B306Da1204	2016-08-27	2017-04-12	0.252887	sub	sub	1	SubSub	F	E	0	E-F	Brooklyn	Davos	Brooklyn_Davos	0	m	m	mm	0.252723	NA	0.0989395	dry16	wet17	no	no	NA	0	JuvenileJuvenile	NA
167	B101Br278	B307Ba1104	2016-08-27	2017-04-11	0.260057	sub	others	0	SubOthers	F	M	0	F-M	Brooklyn	Barcelona	Barcelona_Brooklyn	0	m	f	fm	0.309031	NA	0.0551359	dry16	wet17	no	no	NA	NA	JuvenileAdult	NA
168	B101Br278	B308Ha1104	2016-08-27	2017-04-13	0.244667	sub	sub	1	SubSub	F	G	0	F-G	Brooklyn	Hamilton	Brooklyn_Hamilton	0	m	m	mm	0.42735	NA	0	dry16	wet17	no	no	NA	0	JuvenileInfant	NA
169	B101Br278	B309No1304	2016-08-27	2017-04-13	0.24011	sub	others	0	SubOthers	F	G	0	F-G	Brooklyn	Nova	Brooklyn_Nova	0	m	f	fm	0.42735	NA	0	dry16	wet17	no	no	NA	0	JuvenileAdult	NA
170	B101Br278	B30Tx284	2016-08-27	2016-04-28	0.232301	sub	dom	0	DomSub	F	F1	0	F-F1	Brooklyn	Texas	Brooklyn_Texas	0	m	m	mm	0.281403	NA	0.116516	dry16	wet16	no	no	NA	NA	JuvenileAdult	NA
171	B101Br278	B310Om1504	2016-08-27	2017-04-15	0.160932	sub	others	0	SubOthers	F	F	1	F-F	Brooklyn	Omaha	Brooklyn_Omaha	0	m	f	fm	1	1	1	dry16	wet17	no	no	NA	0.5	JuvenileAdult	NA
172	B101Br278	B311Au1704	2016-08-27	2017-04-17	0.160299	sub	sub	1	SubSub	F	F	1	F-F	Brooklyn	Aurora	Aurora_Brooklyn	0	m	m	mm	1	1	1	dry16	wet17	no	no	NA	0	JuvenileInfant	NA
173	B101Br278	B312Tx1304	2016-08-27	2017-04-13	0.236787	sub	dom	0	DomSub	F	F1	0	F-F1	Brooklyn	Texas	Brooklyn_Texas	0	m	m	mm	0.281403	NA	0.116516	dry16	wet17	no	no	NA	NA	JuvenileAdult	NA
174	B101Br278	B313Mg1504	2016-08-27	2017-04-15	0.166123	sub	sub	1	SubSub	F	F	1	F-F	Brooklyn	Montgomery	Brooklyn_Montgomery	0	m	m	mm	1	1	1	dry16	wet17	no	no	NA	0.25	JuvenileInfant	NA
175	B101Br278	B314Yo1504	2016-08-27	2017-04-15	0.244242	sub	others	0	SubOthers	F	J	0	F-J	Brooklyn	Yokohama	Brooklyn_Yokohama	0	m	f	fm	0.294118	NA	0	dry16	wet17	no	no	NA	NA	JuvenileAdult	NA
176	B101Br278	B315Kn1504	2016-08-27	2017-04-15	0.235327	sub	others	0	SubOthers	F	J	0	F-J	Brooklyn	Knuta	Brooklyn_Knuta	0	m	f	fm	0.294118	NA	0	dry16	wet17	no	no	NA	0	JuvenileAdult	NA
177	B101Br278	B316Ic1504	2016-08-27	2017-04-15	0.257169	sub	sub	1	SubSub	F	J	0	F-J	Brooklyn	Ichino	Brooklyn_Ichino	0	m	m	mm	0.294118	NA	0	dry16	wet17	no	no	NA	0	JuvenileAdult	NA
178	B101Br278	B317Ya1504	2016-08-27	2017-04-15	0.258153	sub	sub	1	SubSub	F	J	0	F-J	Brooklyn	Yao	Brooklyn_Yao	0	m	m	mm	0.294118	NA	0	dry16	wet17	no	no	NA	0	JuvenileJuvenile	NA
179	B101Br278	B318Mo1604	2016-08-27	2017-04-16	0.249255	sub	sub	1	SubSub	F	E	0	E-F	Brooklyn	Moritz	Brooklyn_Moritz	0	m	m	mm	0.252723	NA	0.0989395	dry16	wet17	no	no	NA	0	JuvenileAdult	NA
180	B101Br278	B319Go1604	2016-08-27	2017-04-17	0.289624	sub	others	0	SubOthers	F	L	0	F-L	Brooklyn	Goa	Brooklyn_Goa	0	m	f	fm	0.40708	NA	0.0267476	dry16	wet17	no	no	NA	0	JuvenileAdult	NA
181	B101Br278	B31Sa284	2016-08-27	2016-04-28	0.232094	sub	others	0	SubOthers	F	F1	0	F-F1	Brooklyn	Savannah	Brooklyn_Savannah	0	m	f	fm	0.281403	NA	0.116516	dry16	wet16	no	no	NA	0	JuvenileAdult	NA
182	B101Br278	B320Fr1704	2016-08-27	2017-04-17	0.230007	sub	dom	0	DomSub	F	F	1	F-F	Brooklyn	Francisco	Brooklyn_Francisco	0	m	m	mm	1	1	1	dry16	wet17	no	no	NA	0	JuvenileAdult	NA
183	B101Br278	B321Sl1704	2016-08-27	2017-04-17	0.27294	sub	sub	1	SubSub	F	L	0	F-L	Brooklyn	Salem	Brooklyn_Salem	0	m	m	mm	0.40708	NA	0.0267476	dry16	wet17	no	no	NA	0	JuvenileInfant	NA
184	B101Br278	B322Mi1704	2016-08-27	2017-04-17	0.267717	sub	sub	1	SubSub	F	L	0	F-L	Brooklyn	Mildura	Brooklyn_Mildura	0	m	m	mm	0.40708	NA	0.0267476	dry16	wet17	no	no	NA	0	JuvenileJuvenile	NA
185	B101Br278	B323Bb1704	2016-08-27	2017-04-17	0.268988	sub	dom	0	DomSub	F	L	0	F-L	Brooklyn	Brisbane	Brisbane_Brooklyn	0	m	m	mm	0.40708	NA	0.0267476	dry16	wet17	no	no	NA	0	JuvenileAdult	NA
186	B101Br278	B324Al1604	2016-08-27	2017-04-16	0.270499	sub	dom	0	DomSub	F	L	0	F-L	Brooklyn	Alburry	Alburry_Brooklyn	0	m	m	mm	0.40708	NA	0.0267476	dry16	wet17	no	no	NA	0	JuvenileAdult	NA
187	B101Br278	B325Mt1804	2016-08-27	2017-04-18	0.236629	sub	sub	1	SubSub	F	J	0	F-J	Brooklyn	Mito	Brooklyn_Mito	0	m	m	mm	0.294118	NA	0	dry16	wet17	no	no	NA	0	JuvenileInfant	NA
188	B101Br278	B326Tu1804	2016-08-27	2017-04-18	0.181442	sub	others	0	SubOthers	F	F	1	F-F	Brooklyn	Tulsa	Brooklyn_Tulsa	0	m	f	fm	1	1	1	dry16	wet17	no	no	NA	0.25	JuvenileJuvenile	NA
189	B101Br278	B327He1804	2016-08-27	2017-04-18	0.155672	sub	others	0	SubOthers	F	F	1	F-F	Brooklyn	Helena	Brooklyn_Helena	0	m	f	fm	1	1	1	dry16	wet17	no	no	NA	0.375	JuvenileAdult	NA
190	B101Br278	B328Fe1804	2016-08-27	2017-04-18	0.145286	sub	sub	1	SubSub	F	F	1	F-F	Brooklyn	Fresno	Brooklyn_Fresno	0	m	m	mm	1	1	1	dry16	wet17	no	no	NA	0.375	JuvenileJuvenile	NA
191	B101Br278	B329Ar1804	2016-08-27	2017-04-18	0.232629	sub	dom	0	DomSub	F	F	1	F-F	Brooklyn	Francisco	Brooklyn_Francisco	0	m	m	mm	1	1	1	dry16	wet17	no	no	NA	0	JuvenileAdult	NA
192	B101Br278	B32Ni284	2016-08-27	2016-04-28	0.279761	sub	others	0	SubOthers	F	G	0	F-G	Brooklyn	Niagara	Brooklyn_Niagara	0	m	f	fm	0.42735	NA	0	dry16	wet16	no	no	NA	0	JuvenileAdult	NA
193	B101Br278	B330Co1804	2016-08-27	2017-04-18	0.157215	sub	sub	1	SubSub	F	F	1	F-F	Brooklyn	Columbus	Brooklyn_Columbus	0	m	m	mm	1	1	1	dry16	wet17	no	no	NA	0.375	JuvenileAdult	NA
194	B101Br278	B331Ya1804	2016-08-27	2017-04-18	0.232626	sub	dom	0	DomSub	F	J	0	F-J	Brooklyn	Sendai	Brooklyn_Sendai	0	m	m	mm	0.294118	NA	0	dry16	wet17	no	no	NA	NA	JuvenileAdult	NA
195	B101Br278	B332Se1804	2016-08-27	2017-04-18	0.225111	sub	dom	0	DomSub	F	J	0	F-J	Brooklyn	Sendai	Brooklyn_Sendai	0	m	m	mm	0.294118	NA	0	dry16	wet17	no	no	NA	NA	JuvenileAdult	NA
196	B101Br278	B333Ni2104	2016-08-27	2017-04-21	0.248868	sub	others	0	SubOthers	F	G	0	F-G	Brooklyn	Niagara	Brooklyn_Niagara	0	m	f	fm	0.42735	NA	0	dry16	wet17	no	no	NA	0	JuvenileAdult	NA
197	B101Br278	B334Tx2004	2016-08-27	2017-04-20	0.236045	sub	dom	0	DomSub	F	F1	0	F-F1	Brooklyn	Texas	Brooklyn_Texas	0	m	m	mm	0.281403	NA	0.116516	dry16	wet17	no	no	NA	NA	JuvenileAdult	NA
198	B101Br278	B335To1904	2016-08-27	2017-04-19	0.242086	sub	others	0	SubOthers	F	E	0	E-F	Brooklyn	Toliara	Brooklyn_Toliara	0	m	f	fm	0.252723	NA	0.0989395	dry16	wet17	no	no	NA	0	JuvenileJuvenile	NA
199	B101Br278	B336Sp1904	2016-08-27	2017-04-19	0.243322	sub	dom	0	DomSub	F	E	0	E-F	Brooklyn	Sapporo	Brooklyn_Sapporo	0	m	m	mm	0.252723	NA	0.0989395	dry16	wet17	no	no	NA	NA	JuvenileAdult	NA
200	B101Br278	B337Mo1904	2016-08-27	2017-04-19	0.251437	sub	sub	1	SubSub	F	E	0	E-F	Brooklyn	Moritz	Brooklyn_Moritz	0	m	m	mm	0.252723	NA	0.0989395	dry16	wet17	no	no	NA	0	JuvenileAdult	NA
201	B101Br278	B338Sa2004	2016-08-27	2017-04-20	0.260903	sub	others	0	SubOthers	F	F1	0	F-F1	Brooklyn	Savannah	Brooklyn_Savannah	0	m	f	fm	0.281403	NA	0.116516	dry16	wet17	no	no	NA	0	JuvenileAdult	NA
202	B101Br278	B339Ep2004	2016-08-27	2017-04-20	0.25449	sub	sub	1	SubSub	F	F1	0	F-F1	Brooklyn	El Paso	Brooklyn_El Paso	0	m	m	mm	0.281403	NA	0.116516	dry16	wet17	no	no	NA	0	JuvenileInfant	NA
203	B101Br278	B33Zu284	2016-08-27	2016-04-28	0.289019	sub	dom	0	DomSub	F	G	0	F-G	Brooklyn	Zurich	Brooklyn_Zurich	0	m	m	mm	0.42735	NA	0	dry16	wet16	no	no	NA	0	JuvenileAdult	NA
204	B101Br278	B340Sp2504	2016-08-27	2017-04-25	0.23735	sub	dom	0	DomSub	F	E	0	E-F	Brooklyn	Sapporo	Brooklyn_Sapporo	0	m	m	mm	0.252723	NA	0.0989395	dry16	wet17	no	no	NA	NA	JuvenileAdult	NA
205	B101Br278	B341Au2504	2016-08-27	2017-04-25	0.242186	sub	others	0	SubOthers	F	E	0	E-F	Brooklyn	Augusta	Augusta_Brooklyn	0	m	f	fm	0.252723	NA	0.0989395	dry16	wet17	no	no	NA	0	JuvenileAdult	NA
206	B101Br278	B342Zu2104	2016-08-27	2017-04-21	0.225748	sub	dom	0	DomSub	F	G	0	F-G	Brooklyn	Zurich	Brooklyn_Zurich	0	m	m	mm	0.42735	NA	0	dry16	wet17	no	no	NA	0	JuvenileAdult	NA
207	B101Br278	B343Da2504	2016-08-27	2017-04-25	0.252203	sub	sub	1	SubSub	F	E	0	E-F	Brooklyn	Davos	Brooklyn_Davos	0	m	m	mm	0.252723	NA	0.0989395	dry16	wet17	no	no	NA	0	JuvenileJuvenile	NA
208	B101Br278	B344Mg2504	2016-08-27	2017-04-25	0.15186	sub	sub	1	SubSub	F	F	1	F-F	Brooklyn	Montgomery	Brooklyn_Montgomery	0	m	m	mm	1	1	1	dry16	wet17	no	no	NA	0.25	JuvenileInfant	NA
209	B101Br278	B345Ee2504	2016-08-27	2017-04-25	0.244763	sub	sub	1	SubSub	F	E	0	E-F	Brooklyn	Eden	Brooklyn_Eden	0	m	m	mm	0.252723	NA	0.0989395	dry16	wet17	no	no	NA	0	JuvenileInfant	NA
210	B101Br278	B346Nv2604	2016-08-27	2017-04-26	0.252295	sub	others	0	SubOthers	F	J	0	F-J	Brooklyn	Nava	Brooklyn_Nava	0	m	f	fm	0.294118	NA	0	dry16	wet17	no	no	NA	0	JuvenileJuvenile	NA
211	B101Br278	B347Kn2604	2016-08-27	2017-04-26	0.247422	sub	others	0	SubOthers	F	J	0	F-J	Brooklyn	Knuta	Brooklyn_Knuta	0	m	f	fm	0.294118	NA	0	dry16	wet17	no	no	NA	0	JuvenileAdult	NA
212	B101Br278	B348Se2604	2016-08-27	2017-04-26	0.231994	sub	dom	0	DomSub	F	J	0	F-J	Brooklyn	Sendai	Brooklyn_Sendai	0	m	m	mm	0.294118	NA	0	dry16	wet17	no	no	NA	NA	JuvenileAdult	NA
213	B101Br278	B349Mi2804	2016-08-27	2017-04-28	0.247385	sub	sub	1	SubSub	F	L	0	F-L	Brooklyn	Mildura	Brooklyn_Mildura	0	m	m	mm	0.40708	NA	0.0267476	dry16	wet17	no	no	NA	0	JuvenileJuvenile	NA
214	B101Br278	B34No284	2016-08-27	2016-04-28	0.24833	sub	others	0	SubOthers	F	G	0	F-G	Brooklyn	Nova	Brooklyn_Nova	0	m	f	fm	0.42735	NA	0	dry16	wet16	no	no	NA	0	JuvenileAdult	NA
215	B101Br278	B350Ic2604	2016-08-27	2017-04-26	0.258751	sub	sub	1	SubSub	F	J	0	F-J	Brooklyn	Ichino	Brooklyn_Ichino	0	m	m	mm	0.294118	NA	0	dry16	wet17	no	no	NA	0	JuvenileAdult	NA
216	B101Br278	B351Bb2804	2016-08-27	2017-04-28	0.237228	sub	dom	0	DomSub	F	L	0	F-L	Brooklyn	Brisbane	Brisbane_Brooklyn	0	m	m	mm	0.40708	NA	0.0267476	dry16	wet17	no	no	NA	0	JuvenileAdult	NA
217	B101Br278	B352Mt2604	2016-08-27	2017-04-26	0.250834	sub	sub	1	SubSub	F	J	0	F-J	Brooklyn	Mito	Brooklyn_Mito	0	m	m	mm	0.294118	NA	0	dry16	wet17	no	no	NA	0	JuvenileInfant	NA
218	B101Br278	B353Ya2704	2016-08-27	2017-04-27	0.24909	sub	sub	1	SubSub	F	J	0	F-J	Brooklyn	Yao	Brooklyn_Yao	0	m	m	mm	0.294118	NA	0	dry16	wet17	no	no	NA	0	JuvenileJuvenile	NA
219	B101Br278	B354Kn2704	2016-08-27	2017-04-27	0.255322	sub	others	0	SubOthers	F	J	0	F-J	Brooklyn	Knuta	Brooklyn_Knuta	0	m	f	fm	0.294118	NA	0	dry16	wet17	no	no	NA	0	JuvenileAdult	NA
220	B101Br278	B355Yo2704	2016-08-27	2017-04-27	0.249543	sub	dom	0	DomSub	F	J	0	F-J	Brooklyn	Sendai	Brooklyn_Sendai	0	m	m	mm	0.294118	NA	0	dry16	wet17	no	no	NA	NA	JuvenileAdult	NA
221	B101Br278	B356Zu2704	2016-08-27	2017-04-27	0.255631	sub	dom	0	DomSub	F	G	0	F-G	Brooklyn	Zurich	Brooklyn_Zurich	0	m	m	mm	0.42735	NA	0	dry16	wet17	no	no	NA	0	JuvenileAdult	NA
222	B101Br278	B357No2704	2016-08-27	2017-04-27	0.257995	sub	others	0	SubOthers	F	G	0	F-G	Brooklyn	Nova	Brooklyn_Nova	0	m	f	fm	0.42735	NA	0	dry16	wet17	no	no	NA	0	JuvenileAdult	NA
223	B101Br278	B359Va2904	2016-08-27	2017-04-29	0.254797	sub	others	0	SubOthers	F	M	0	F-M	Brooklyn	Valencia	Brooklyn_Valencia	0	m	f	fm	0.309031	NA	0.0551359	dry16	wet17	no	no	NA	NA	JuvenileAdult	NA
224	B101Br278	B35Le284	2016-08-27	2016-04-29	0.270439	sub	sub	1	SubSub	F	G	0	F-G	Brooklyn	Levis	Brooklyn_Levis	0	m	m	mm	0.42735	NA	0	dry16	wet16	no	no	NA	0	JuvenileInfant	NA
225	B101Br278	B360Bi2904	2016-08-27	2017-04-29	0.255103	sub	dom	0	DomSub	F	M	0	F-M	Brooklyn	Bilbao	Bilbao_Brooklyn	0	m	m	mm	0.309031	NA	0.0551359	dry16	wet17	no	no	NA	NA	JuvenileAdult	NA
226	B101Br278	B361Ar2904	2016-08-27	2017-04-29	0.158254	sub	sub	1	SubSub	F	F	1	F-F	Brooklyn	Aurora	Aurora_Brooklyn	0	m	m	mm	1	1	1	dry16	wet17	no	no	NA	0	JuvenileInfant	NA
227	B101Br278	B362Ba2904	2016-08-27	2017-04-29	0.26235	sub	others	0	SubOthers	F	M	0	F-M	Brooklyn	Barcelona	Barcelona_Brooklyn	0	m	f	fm	0.309031	NA	0.0551359	dry16	wet17	no	no	NA	NA	JuvenileAdult	NA
228	B101Br278	B363Sg2904	2016-08-27	2017-04-29	0.264003	sub	others	0	SubOthers	F	M	0	F-M	Brooklyn	Saragossa	Brooklyn_Saragossa	0	m	f	fm	0.309031	NA	0.0551359	dry16	wet17	no	no	NA	0	JuvenileInfant	NA
229	B101Br278	B364Go2804	2016-08-27	2017-04-28	0.263547	sub	others	0	SubOthers	F	L	0	F-L	Brooklyn	Goa	Brooklyn_Goa	0	m	f	fm	0.40708	NA	0.0267476	dry16	wet17	no	no	NA	0	JuvenileAdult	NA
230	B101Br278	B365Ra2904	2016-08-27	2017-04-29	0.194938	sub	sub	1	SubSub	F	M	0	F-M	Brooklyn	Raoul	Brooklyn_Raoul	0	m	m	mm	0.309031	NA	0.0551359	dry16	wet17	no	no	NA	NA	JuvenileAdult	NA
231	B101Br278	B366Mg2904	2016-08-27	2017-04-29	0.153572	sub	sub	1	SubSub	F	F	1	F-F	Brooklyn	Montgomery	Brooklyn_Montgomery	0	m	m	mm	1	1	1	dry16	wet17	no	no	NA	0.25	JuvenileInfant	NA
232	B101Br278	B367Le3004	2016-08-27	2017-04-30	0.269784	sub	sub	1	SubSub	F	G	0	F-G	Brooklyn	Levis	Brooklyn_Levis	0	m	m	mm	0.42735	NA	0	dry16	wet17	no	no	NA	0	JuvenileJuvenile	NA
233	B101Br278	B368Fr3004	2016-08-27	2017-04-30	0.238548	sub	dom	0	DomSub	F	F	1	F-F	Brooklyn	Francisco	Brooklyn_Francisco	0	m	m	mm	1	1	1	dry16	wet17	no	no	NA	0	JuvenileAdult	NA
234	B101Br278	B369Om2904	2016-08-27	2017-04-29	0.174705	sub	others	0	SubOthers	F	F	1	F-F	Brooklyn	Omaha	Brooklyn_Omaha	0	m	f	fm	1	1	1	dry16	wet17	no	no	NA	0.5	JuvenileAdult	NA
235	B101Br278	B36Se304	2016-08-27	2016-04-30	0.249321	sub	dom	0	DomSub	F	J	0	F-J	Brooklyn	Sendai	Brooklyn_Sendai	0	m	m	mm	0.294118	NA	0	dry16	wet16	no	no	NA	NA	JuvenileAdult	NA
236	B101Br278	B370De2904	2016-08-27	2017-04-29	0.155841	sub	sub	1	SubSub	F	F	1	F-F	Brooklyn	Denver	Brooklyn_Denver	0	m	m	mm	1	1	1	dry16	wet17	no	no	NA	0.375	JuvenileJuvenile	NA
237	B101Br278	B371Co2904	2016-08-27	2017-04-29	0.188067	sub	sub	1	SubSub	F	F	1	F-F	Brooklyn	Columbus	Brooklyn_Columbus	0	m	m	mm	1	1	1	dry16	wet17	no	no	NA	0.375	JuvenileAdult	NA
238	B101Br278	B372Ni3004	2016-08-27	2017-04-30	0.259244	sub	others	0	SubOthers	F	G	0	F-G	Brooklyn	Niagara	Brooklyn_Niagara	0	m	f	fm	0.42735	NA	0	dry16	wet17	no	no	NA	0	JuvenileAdult	NA
239	B101Br278	B373Tu3004	2016-08-27	2017-04-30	0.166616	sub	others	0	SubOthers	F	F	1	F-F	Brooklyn	Tulsa	Brooklyn_Tulsa	0	m	f	fm	1	1	1	dry16	wet17	no	no	NA	0.25	JuvenileJuvenile	NA
240	B101Br278	B374Bi0105	2016-08-27	2017-05-01	0.268161	sub	dom	0	DomSub	F	M	0	F-M	Brooklyn	Bilbao	Bilbao_Brooklyn	0	m	m	mm	0.309031	NA	0.0551359	dry16	wet17	no	no	NA	NA	JuvenileAdult	NA
241	B101Br278	B375Mg0305	2016-08-27	2017-05-03	0.142718	sub	sub	1	SubSub	F	F	1	F-F	Brooklyn	Montgomery	Brooklyn_Montgomery	0	m	m	mm	1	1	1	dry16	wet17	no	no	NA	0.25	JuvenileInfant	NA
242	B101Br278	B376To0105	2016-08-27	2017-05-01	0.235572	sub	others	0	SubOthers	F	E	0	E-F	Brooklyn	Toliara	Brooklyn_Toliara	0	m	f	fm	0.252723	NA	0.0989395	dry16	wet17	no	no	NA	0	JuvenileJuvenile	NA
243	B101Br278	B377Da0105	2016-08-27	2017-05-01	0.257987	sub	sub	1	SubSub	F	E	0	E-F	Brooklyn	Davos	Brooklyn_Davos	0	m	m	mm	0.252723	NA	0.0989395	dry16	wet17	no	no	NA	0	JuvenileJuvenile	NA
244	B101Br278	B378Au0105	2016-08-27	2017-05-01	0.257151	sub	others	0	SubOthers	F	E	0	E-F	Brooklyn	Augusta	Augusta_Brooklyn	0	m	f	fm	0.252723	NA	0.0989395	dry16	wet17	no	no	NA	0	JuvenileAdult	NA
245	B101Br278	B379Mo0105	2016-08-27	2017-05-01	0.265236	sub	sub	1	SubSub	F	E	0	E-F	Brooklyn	Moritz	Brooklyn_Moritz	0	m	m	mm	0.252723	NA	0.0989395	dry16	wet17	no	no	NA	0	JuvenileAdult	NA
246	B101Br278	B37Kn304	2016-08-27	2016-04-30	0.244489	sub	others	0	SubOthers	F	J	0	F-J	Brooklyn	Knuta	Brooklyn_Knuta	0	m	f	fm	0.294118	NA	0	dry16	wet16	no	no	NA	0	JuvenileAdult	NA
247	B101Br278	B380Sp0105	2016-08-27	2017-05-01	0.225161	sub	dom	0	DomSub	F	E	0	E-F	Brooklyn	Sapporo	Brooklyn_Sapporo	0	m	m	mm	0.252723	NA	0.0989395	dry16	wet17	no	no	NA	NA	JuvenileAdult	NA
248	B101Br278	B381Se0205	2016-08-27	2017-05-02	0.249769	sub	dom	0	DomSub	F	J	0	F-J	Brooklyn	Sendai	Brooklyn_Sendai	0	m	m	mm	0.294118	NA	0	dry16	wet17	no	no	NA	NA	JuvenileAdult	NA
249	B101Br278	B382Yo0205	2016-08-27	2017-05-02	0.224441	sub	others	0	SubOthers	F	J	0	F-J	Brooklyn	Yokohama	Brooklyn_Yokohama	0	m	f	fm	0.294118	NA	0	dry16	wet17	no	no	NA	NA	JuvenileAdult	NA
250	B101Br278	B383Ra0105	2016-08-27	2017-05-01	0.253682	sub	sub	1	SubSub	F	M	0	F-M	Brooklyn	Raoul	Brooklyn_Raoul	0	m	m	mm	0.309031	NA	0.0551359	dry16	wet17	no	no	NA	NA	JuvenileAdult	NA
251	B101Br278	B384Sg0105	2016-08-27	2017-05-01	0.25848	sub	others	0	SubOthers	F	M	0	F-M	Brooklyn	Saragossa	Brooklyn_Saragossa	0	m	f	fm	0.309031	NA	0.0551359	dry16	wet17	no	no	NA	0	JuvenileInfant	NA
252	B101Br278	B385Nv0205	2016-08-27	2017-05-02	0.24872	sub	others	0	SubOthers	F	J	0	F-J	Brooklyn	Nava	Brooklyn_Nava	0	m	f	fm	0.294118	NA	0	dry16	wet17	no	no	NA	0	JuvenileJuvenile	NA
253	B101Br278	B386Ya0205	2016-08-27	2017-05-02	0.244987	sub	sub	1	SubSub	F	J	0	F-J	Brooklyn	Yao	Brooklyn_Yao	0	m	m	mm	0.294118	NA	0	dry16	wet17	no	no	NA	0	JuvenileJuvenile	NA
254	B101Br278	B387Om0305	2016-08-27	2017-05-03	0.188569	sub	others	0	SubOthers	F	F	1	F-F	Brooklyn	Omaha	Brooklyn_Omaha	0	m	f	fm	1	1	1	dry16	wet17	no	no	NA	0.5	JuvenileAdult	NA
255	B101Br278	B388Ar0305	2016-08-27	2017-05-03	0.184344	sub	sub	1	SubSub	F	F	1	F-F	Brooklyn	Aurora	Aurora_Brooklyn	0	m	m	mm	1	1	1	dry16	wet17	no	no	NA	0	JuvenileInfant	NA
256	B101Br278	B389Fe0305	2016-08-27	2017-05-03	0.165418	sub	sub	1	SubSub	F	F	1	F-F	Brooklyn	Fresno	Brooklyn_Fresno	0	m	m	mm	1	1	1	dry16	wet17	no	no	NA	0.375	JuvenileJuvenile	NA
257	B101Br278	B38Ic304	2016-08-27	2016-04-30	0.2626	sub	sub	1	SubSub	F	J	0	F-J	Brooklyn	Ichino	Brooklyn_Ichino	0	m	m	mm	0.294118	NA	0	dry16	wet16	no	no	NA	0	JuvenileAdult	NA
258	B101Br278	B390De0305	2016-08-27	2017-05-03	0.180368	sub	sub	1	SubSub	F	F	1	F-F	Brooklyn	Denver	Brooklyn_Denver	0	m	m	mm	1	1	1	dry16	wet17	no	no	NA	0.375	JuvenileJuvenile	NA
259	B101Br278	B391Fr0305	2016-08-27	2017-05-03	0.233226	sub	dom	0	DomSub	F	F	1	F-F	Brooklyn	Francisco	Brooklyn_Francisco	0	m	m	mm	1	1	1	dry16	wet17	no	no	NA	0	JuvenileAdult	NA
260	B101Br278	B392He0305	2016-08-27	2017-05-03	0.157039	sub	others	0	SubOthers	F	F	1	F-F	Brooklyn	Helena	Brooklyn_Helena	0	m	f	fm	1	1	1	dry16	wet17	no	no	NA	0.375	JuvenileAdult	NA
261	B101Br278	B393Co0305	2016-08-27	2017-05-03	0.162345	sub	sub	1	SubSub	F	F	1	F-F	Brooklyn	Columbus	Brooklyn_Columbus	0	m	m	mm	1	1	1	dry16	wet17	no	no	NA	0.375	JuvenileAdult	NA
262	B101Br278	B394Tu0305	2016-08-27	2017-05-03	0.161411	sub	others	0	SubOthers	F	F	1	F-F	Brooklyn	Tulsa	Brooklyn_Tulsa	0	m	f	fm	1	1	1	dry16	wet17	no	no	NA	0.25	JuvenileJuvenile	NA
263	B101Br278	B395Au0905	2016-08-27	2017-05-09	0.257253	sub	others	0	SubOthers	F	E	0	E-F	Brooklyn	Augusta	Augusta_Brooklyn	0	m	f	fm	0.252723	NA	0.0989395	dry16	wet17	no	no	NA	0	JuvenileAdult	NA
264	B101Br278	B396Nv0405	2016-08-27	2017-05-04	0.241789	sub	others	0	SubOthers	F	J	0	F-J	Brooklyn	Nava	Brooklyn_Nava	0	m	f	fm	0.294118	NA	0	dry16	wet17	no	no	NA	0	JuvenileJuvenile	NA
265	B101Br278	B397Bb0405	2016-08-27	2017-05-04	0.246301	sub	dom	0	DomSub	F	L	0	F-L	Brooklyn	Brisbane	Brisbane_Brooklyn	0	m	m	mm	0.40708	NA	0.0267476	dry16	wet17	no	no	NA	0	JuvenileAdult	NA
266	B101Br278	B398Sl0405	2016-08-27	2017-05-04	0.246059	sub	sub	1	SubSub	F	L	0	F-L	Brooklyn	Salem	Brooklyn_Salem	0	m	m	mm	0.40708	NA	0.0267476	dry16	wet17	no	no	NA	0	JuvenileInfant	NA
267	B101Br278	B399Go0405	2016-08-27	2017-05-04	0.246799	sub	others	0	SubOthers	F	L	0	F-L	Brooklyn	Goa	Brooklyn_Goa	0	m	f	fm	0.40708	NA	0.0267476	dry16	wet17	no	no	NA	0	JuvenileAdult	NA
268	B101Br278	B39Yo304	2016-08-27	2016-04-30	0.243308	sub	others	0	SubOthers	F	J	0	F-J	Brooklyn	Yokohama	Brooklyn_Yokohama	0	m	f	fm	0.294118	NA	0	dry16	wet16	no	no	NA	NA	JuvenileAdult	NA
269	B101Br278	B3Fe154	2016-08-27	2016-04-15	0.167873	sub	sub	1	SubSub	F	F	1	F-F	Brooklyn	Fresno	Brooklyn_Fresno	0	m	m	mm	1	1	1	dry16	wet16	no	no	NA	0.375	JuvenileJuvenile	NA
270	B101Br278	B400Mi0405	2016-08-27	2017-05-04	0.233075	sub	sub	1	SubSub	F	L	0	F-L	Brooklyn	Mildura	Brooklyn_Mildura	0	m	m	mm	0.40708	NA	0.0267476	dry16	wet17	no	no	NA	0	JuvenileJuvenile	NA
271	B101Br278	B401Se0405	2016-08-27	2017-05-04	0.24702	sub	dom	0	DomSub	F	J	0	F-J	Brooklyn	Sendai	Brooklyn_Sendai	0	m	m	mm	0.294118	NA	0	dry16	wet17	no	no	NA	NA	JuvenileAdult	NA
272	B101Br278	B402Ha1005	2016-08-27	2017-05-10	0.258341	sub	sub	1	SubSub	F	G	0	F-G	Brooklyn	Hamilton	Brooklyn_Hamilton	0	m	m	mm	0.42735	NA	0	dry16	wet17	no	no	NA	0	JuvenileInfant	NA
273	B101Br278	B403To0905	2016-08-27	2017-05-09	0.280562	sub	others	0	SubOthers	F	E	0	E-F	Brooklyn	Toliara	Brooklyn_Toliara	0	m	f	fm	0.252723	NA	0.0989395	dry16	wet17	no	no	NA	0	JuvenileJuvenile	NA
274	B101Br278	B404Mo0905	2016-08-27	2017-05-09	0.24339	sub	sub	1	SubSub	F	E	0	E-F	Brooklyn	Moritz	Brooklyn_Moritz	0	m	m	mm	0.252723	NA	0.0989395	dry16	wet17	no	no	NA	0	JuvenileAdult	NA
275	B101Br278	B405He1005	2016-08-27	2017-05-10	0.143698	sub	others	0	SubOthers	F	F	1	F-F	Brooklyn	Helena	Brooklyn_Helena	0	m	f	fm	1	1	1	dry16	wet17	no	no	NA	0.375	JuvenileAdult	NA
276	B101Br278	B406Fe1005	2016-08-27	2017-05-10	0.142354	sub	sub	1	SubSub	F	F	1	F-F	Brooklyn	Fresno	Brooklyn_Fresno	0	m	m	mm	1	1	1	dry16	wet17	no	no	NA	0.375	JuvenileJuvenile	NA
277	B101Br278	B407De1005	2016-08-27	2017-05-10	0.170415	sub	sub	1	SubSub	F	F	1	F-F	Brooklyn	Denver	Brooklyn_Denver	0	m	m	mm	1	1	1	dry16	wet17	no	no	NA	0.375	JuvenileJuvenile	NA
278	B101Br278	B408Zu1005	2016-08-27	2017-05-10	0.249247	sub	dom	0	DomSub	F	G	0	F-G	Brooklyn	Zurich	Brooklyn_Zurich	0	m	m	mm	0.42735	NA	0	dry16	wet17	no	no	NA	0	JuvenileAdult	NA
279	B101Br278	B409Le1005	2016-08-27	2017-05-10	0.250402	sub	sub	1	SubSub	F	G	0	F-G	Brooklyn	Levis	Brooklyn_Levis	0	m	m	mm	0.42735	NA	0	dry16	wet17	no	no	NA	0	JuvenileJuvenile	NA
280	B101Br278	B40Go015	2016-08-27	2016-05-01	0.241413	sub	others	0	SubOthers	F	L	0	F-L	Brooklyn	Goa	Brooklyn_Goa	0	m	f	fm	0.40708	NA	0.0267476	dry16	wet16	no	no	NA	0	JuvenileAdult	NA
281	B101Br278	B410No1005	2016-08-27	2017-05-10	0.248972	sub	others	0	SubOthers	F	G	0	F-G	Brooklyn	Nova	Brooklyn_Nova	0	m	f	fm	0.42735	NA	0	dry16	wet17	no	no	NA	0	JuvenileAdult	NA
282	B101Br278	B411Mt1205	2016-08-27	2017-05-12	0.244056	sub	sub	1	SubSub	F	J	0	F-J	Brooklyn	Mito	Brooklyn_Mito	0	m	m	mm	0.294118	NA	0	dry16	wet17	no	no	NA	0	JuvenileInfant	NA
283	B101Br278	B412Mi1305	2016-08-27	2017-05-13	0.235752	sub	sub	1	SubSub	F	L	0	F-L	Brooklyn	Mildura	Brooklyn_Mildura	0	m	m	mm	0.40708	NA	0.0267476	dry16	wet17	no	no	NA	0	JuvenileJuvenile	NA
284	B101Br278	B413Le1405	2016-08-27	2017-05-14	0.241901	sub	sub	1	SubSub	F	G	0	F-G	Brooklyn	Levis	Brooklyn_Levis	0	m	m	mm	0.42735	NA	0	dry16	wet17	no	no	NA	0	JuvenileJuvenile	NA
285	B101Br278	B414Ic1205	2016-08-27	2017-05-12	0.248074	sub	sub	1	SubSub	F	J	0	F-J	Brooklyn	Ichino	Brooklyn_Ichino	0	m	m	mm	0.294118	NA	0	dry16	wet17	no	no	NA	0	JuvenileAdult	NA
286	B101Br278	B415Sl1305	2016-08-27	2017-05-13	0.232414	sub	sub	1	SubSub	F	L	0	F-L	Brooklyn	Salem	Brooklyn_Salem	0	m	m	mm	0.40708	NA	0.0267476	dry16	wet17	no	no	NA	0	JuvenileInfant	NA
287	B101Br278	B416Ni1405	2016-08-27	2017-05-14	0.268692	sub	others	0	SubOthers	F	G	0	F-G	Brooklyn	Niagara	Brooklyn_Niagara	0	m	f	fm	0.42735	NA	0	dry16	wet17	no	no	NA	0	JuvenileAdult	NA
288	B101Br278	B417Ra1605	2016-08-27	2017-05-16	0.273467	sub	sub	1	SubSub	F	M	0	F-M	Brooklyn	Raoul	Brooklyn_Raoul	0	m	m	mm	0.309031	NA	0.0551359	dry16	wet17	no	no	NA	NA	JuvenileAdult	NA
289	B101Br278	B418Ha1405	2016-08-27	2017-05-14	0.249079	sub	sub	1	SubSub	F	G	0	F-G	Brooklyn	Hamilton	Brooklyn_Hamilton	0	m	m	mm	0.42735	NA	0	dry16	wet17	no	no	NA	0	JuvenileInfant	NA
290	B101Br278	B419Bi1405	2016-08-27	2017-05-14	0.244743	sub	dom	0	DomSub	F	M	0	F-M	Brooklyn	Bilbao	Bilbao_Brooklyn	0	m	m	mm	0.309031	NA	0.0551359	dry16	wet17	no	no	NA	NA	JuvenileAdult	NA
291	B101Br278	B41Al015	2016-08-27	2016-05-01	0.272515	sub	dom	0	DomSub	F	L	0	F-L	Brooklyn	Alburry	Alburry_Brooklyn	0	m	m	mm	0.40708	NA	0.0267476	dry16	wet16	no	no	NA	0	JuvenileAdult	NA
292	B101Br278	B420Va1605	2016-08-27	2017-05-16	0.250498	sub	others	0	SubOthers	F	M	0	F-M	Brooklyn	Valencia	Brooklyn_Valencia	0	m	f	fm	0.309031	NA	0.0551359	dry16	wet17	no	no	NA	NA	JuvenileAdult	NA
293	B101Br278	B421Sg1605	2016-08-27	2017-05-16	0.242701	sub	others	0	SubOthers	F	M	0	F-M	Brooklyn	Saragossa	Brooklyn_Saragossa	0	m	f	fm	0.309031	NA	0.0551359	dry16	wet17	no	no	NA	0	JuvenileInfant	NA
294	B101Br278	B422Ee1705	2016-08-27	2017-05-17	0.229415	sub	sub	1	SubSub	F	E	0	E-F	Brooklyn	Eden	Brooklyn_Eden	0	m	m	mm	0.252723	NA	0.0989395	dry16	wet17	no	no	NA	0	JuvenileInfant	NA
295	B101Br278	B423Ba1605	2016-08-27	2017-05-16	0.272279	sub	others	0	SubOthers	F	M	0	F-M	Brooklyn	Barcelona	Barcelona_Brooklyn	0	m	f	fm	0.309031	NA	0.0551359	dry16	wet17	no	no	NA	NA	JuvenileAdult	NA
296	B101Br278	B424Ba1705	2016-08-27	2017-05-17	0.269659	sub	others	0	SubOthers	F	M	0	F-M	Brooklyn	Barcelona	Barcelona_Brooklyn	0	m	f	fm	0.309031	NA	0.0551359	dry16	wet17	no	no	NA	NA	JuvenileAdult	NA
297	B101Br278	B425To1705	2016-08-27	2017-05-17	0.222907	sub	others	0	SubOthers	F	E	0	E-F	Brooklyn	Toliara	Brooklyn_Toliara	0	m	f	fm	0.252723	NA	0.0989395	dry16	wet17	no	no	NA	0	JuvenileJuvenile	NA
298	B101Br278	B426Va1705	2016-08-27	2017-05-17	0.248982	sub	others	0	SubOthers	F	M	0	F-M	Brooklyn	Valencia	Brooklyn_Valencia	0	m	f	fm	0.309031	NA	0.0551359	dry16	wet17	no	no	NA	NA	JuvenileAdult	NA
299	B101Br278	B427Ee2305	2016-08-27	2017-05-23	0.227312	sub	sub	1	SubSub	F	E	0	E-F	Brooklyn	Eden	Brooklyn_Eden	0	m	m	mm	0.252723	NA	0.0989395	dry16	wet17	no	no	NA	0	JuvenileInfant	NA
300	B101Br278	B428Ep205	2016-08-27	2017-05-20	0.23567	sub	sub	1	SubSub	F	F1	0	F-F1	Brooklyn	El Paso	Brooklyn_El Paso	0	m	m	mm	0.281403	NA	0.116516	dry16	wet17	no	no	NA	0	JuvenileInfant	NA
301	B101Br278	B429Ic1905	2016-08-27	2017-05-19	0.260835	sub	sub	1	SubSub	F	J	0	F-J	Brooklyn	Ichino	Brooklyn_Ichino	0	m	m	mm	0.294118	NA	0	dry16	wet17	no	no	NA	0	JuvenileAdult	NA
302	B101Br278	B42Mi015	2016-08-27	2016-05-01	0.261155	sub	sub	1	SubSub	F	L	0	F-L	Brooklyn	Mildura	Brooklyn_Mildura	0	m	m	mm	0.40708	NA	0.0267476	dry16	wet16	no	no	NA	0	JuvenileJuvenile	NA
303	B101Br278	B430Sa2005	2016-08-27	2017-05-20	0.226842	sub	others	0	SubOthers	F	F1	0	F-F1	Brooklyn	Savannah	Brooklyn_Savannah	0	m	f	fm	0.281403	NA	0.116516	dry16	wet17	no	no	NA	0	JuvenileAdult	NA
304	B101Br278	B431Tx2005	2016-08-27	2017-05-20	0.238102	sub	dom	0	DomSub	F	F1	0	F-F1	Brooklyn	Texas	Brooklyn_Texas	0	m	m	mm	0.281403	NA	0.116516	dry16	wet17	no	no	NA	NA	JuvenileAdult	NA
305	B101Br278	B432Sa2505	2016-08-27	2017-05-25	0.239365	sub	others	0	SubOthers	F	F1	0	F-F1	Brooklyn	Savannah	Brooklyn_Savannah	0	m	f	fm	0.281403	NA	0.116516	dry16	wet17	no	no	NA	0	JuvenileAdult	NA
306	B101Br278	B433Ra1709	2016-08-27	2017-09-17	0.258211	sub	sub	1	SubSub	F	M	0	F-M	Brooklyn	Raoul	Brooklyn_Raoul	0	m	m	mm	0.309031	NA	0.0551359	dry16	dry17	no	no	NA	NA	JuvenileAdult	NA
307	B101Br278	B434Ep2505	2016-08-27	2017-05-25	0.261854	sub	sub	1	SubSub	F	F1	0	F-F1	Brooklyn	El Paso	Brooklyn_El Paso	0	m	m	mm	0.281403	NA	0.116516	dry16	wet17	no	no	NA	0	JuvenileInfant	NA
308	B101Br278	B435Va1709	2016-08-27	2017-09-17	0.238374	sub	others	0	SubOthers	F	M	0	F-M	Brooklyn	Valencia	Brooklyn_Valencia	0	m	f	fm	0.309031	NA	0.0551359	dry16	dry17	no	no	NA	NA	JuvenileAdult	NA
309	B101Br278	B436Bi1709	2016-08-27	2017-09-17	0.228176	sub	dom	0	DomSub	F	M	0	F-M	Brooklyn	Bilbao	Bilbao_Brooklyn	0	m	m	mm	0.309031	NA	0.0551359	dry16	dry17	no	no	NA	NA	JuvenileAdult	NA
310	B101Br278	B437Ba1709	2016-08-27	2017-09-17	0.265794	sub	others	0	SubOthers	F	M	0	F-M	Brooklyn	Barcelona	Barcelona_Brooklyn	0	m	f	fm	0.309031	NA	0.0551359	dry16	dry17	no	no	NA	NA	JuvenileAdult	NA
311	B101Br278	B438Sg1709	2016-08-27	2017-09-17	0.253248	sub	others	0	SubOthers	F	M	0	F-M	Brooklyn	Saragossa	Brooklyn_Saragossa	0	m	f	fm	0.309031	NA	0.0551359	dry16	dry17	no	no	NA	0	JuvenileJuvenile	NA
312	B101Br278	B439No1809	2016-08-27	2017-09-18	0.254819	sub	others	0	SubOthers	F	G	0	F-G	Brooklyn	Nova	Brooklyn_Nova	0	m	f	fm	0.42735	NA	0	dry16	dry17	no	no	NA	0	JuvenileAdult	NA
313	B101Br278	B43Bb015	2016-08-27	2016-05-01	0.247449	sub	sub	1	SubSub	F	L	0	F-L	Brooklyn	Brisbane	Brisbane_Brooklyn	0	m	m	mm	0.40708	NA	0.0267476	dry16	wet16	no	no	NA	0	JuvenileAdult	NA
314	B101Br278	B440Ni1809	2016-08-27	2017-09-18	0.269669	sub	others	0	SubOthers	F	G	0	F-G	Brooklyn	Niagara	Brooklyn_Niagara	0	m	f	fm	0.42735	NA	0	dry16	dry17	no	no	NA	0	JuvenileAdult	NA
315	B101Br278	B441Sl1909	2016-08-27	2017-09-19	0.261865	sub	sub	1	SubSub	F	L	0	F-L	Brooklyn	Salem	Brooklyn_Salem	0	m	m	mm	0.40708	NA	0.0267476	dry16	dry17	no	no	NA	0	JuvenileJuvenile	NA
316	B101Br278	B442Ha1809	2016-08-27	2017-09-18	0.232166	sub	sub	1	SubSub	F	G	0	F-G	Brooklyn	Hamilton	Brooklyn_Hamilton	0	m	m	mm	0.42735	NA	0	dry16	dry17	no	no	NA	0	JuvenileJuvenile	NA
317	B101Br278	B443Le1809	2016-08-27	2017-09-18	0.250629	sub	sub	1	SubSub	F	G	0	F-G	Brooklyn	Levis	Brooklyn_Levis	0	m	m	mm	0.42735	NA	0	dry16	dry17	no	no	NA	0	JuvenileJuvenile	NA
318	B101Br278	B444Tx1909	2016-08-27	2017-09-19	0.258091	sub	dom	0	DomSub	F	F1	0	F-F1	Brooklyn	Texas	Brooklyn_Texas	0	m	m	mm	0.281403	NA	0.116516	dry16	dry17	no	no	NA	NA	JuvenileAdult	NA
319	B101Br278	B445Co1809	2016-08-27	2017-09-18	0.13729	sub	sub	1	SubSub	F	F	1	F-F	Brooklyn	Columbus	Brooklyn_Columbus	0	m	m	mm	1	1	1	dry16	dry17	no	no	NA	0.375	JuvenileAdult	NA
320	B101Br278	B446Au2009	2016-08-27	2017-09-20	0.2291	sub	others	0	SubOthers	F	E	0	E-F	Brooklyn	Augusta	Augusta_Brooklyn	0	m	f	fm	0.252723	NA	0.0989395	dry16	dry17	no	no	NA	0	JuvenileAdult	NA
321	B101Br278	B447Go2009	2016-08-27	2017-09-20	0.246009	sub	others	0	SubOthers	F	L	0	F-L	Brooklyn	Goa	Brooklyn_Goa	0	m	f	fm	0.40708	NA	0.0267476	dry16	dry17	no	no	NA	0	JuvenileAdult	NA
322	B101Br278	B448He1809	2016-08-27	2017-09-18	0.148238	sub	others	0	SubOthers	F	F	1	F-F	Brooklyn	Helena	Brooklyn_Helena	0	m	f	fm	1	1	1	dry16	dry17	no	no	NA	0.375	JuvenileAdult	NA
323	B101Br278	B449Bb2009	2016-08-27	2017-09-20	0.256669	sub	dom	0	DomSub	F	L	0	F-L	Brooklyn	Brisbane	Brisbane_Brooklyn	0	m	m	mm	0.40708	NA	0.0267476	dry16	dry17	no	no	NA	0	JuvenileAdult	NA
324	B101Br278	B44Sp025	2016-08-27	2016-05-02	0.245678	sub	dom	0	DomSub	F	E	0	E-F	Brooklyn	Sapporo	Brooklyn_Sapporo	0	m	m	mm	0.252723	NA	0.0989395	dry16	wet16	no	no	NA	NA	JuvenileAdult	NA
325	B101Br278	B450Mi2009	2016-08-27	2017-09-20	0.246888	sub	sub	1	SubSub	F	L	0	F-L	Brooklyn	Mildura	Brooklyn_Mildura	0	m	m	mm	0.40708	NA	0.0267476	dry16	dry17	no	no	NA	0	JuvenileJuvenile	NA
326	B101Br278	B451He1809	2016-08-27	2017-09-18	0.156721	sub	others	0	SubOthers	F	F	1	F-F	Brooklyn	Helena	Brooklyn_Helena	0	m	f	fm	1	1	1	dry16	dry17	no	no	NA	0.375	JuvenileAdult	NA
327	B101Br278	B452Mo2109	2016-08-27	2017-09-21	0.244172	sub	sub	1	SubSub	F	E	0	E-F	Brooklyn	Moritz	Brooklyn_Moritz	0	m	m	mm	0.252723	NA	0.0989395	dry16	dry17	no	no	NA	0	JuvenileAdult	NA
328	B101Br278	B453Ee2009	2016-08-27	2017-09-20	0.241229	sub	sub	1	SubSub	F	E	0	E-F	Brooklyn	Eden	Brooklyn_Eden	0	m	m	mm	0.252723	NA	0.0989395	dry16	dry17	no	no	NA	0	JuvenileJuvenile	NA
329	B101Br278	B454Fr2309	2016-08-27	2017-09-23	0.219957	sub	dom	0	DomSub	F	F	1	F-F	Brooklyn	Francisco	Brooklyn_Francisco	0	m	m	mm	1	1	1	dry16	dry17	no	no	NA	0	JuvenileAdult	NA
330	B101Br278	B455Da2009	2016-08-27	2017-09-20	0.251219	sub	sub	1	SubSub	F	E	0	E-F	Brooklyn	Davos	Brooklyn_Davos	0	m	m	mm	0.252723	NA	0.0989395	dry16	dry17	no	no	NA	0	JuvenileAdult	NA
331	B101Br278	B456Sp2009	2016-08-27	2017-09-20	0.239428	sub	dom	0	DomSub	F	E	0	E-F	Brooklyn	Sapporo	Brooklyn_Sapporo	0	m	m	mm	0.252723	NA	0.0989395	dry16	dry17	no	no	NA	NA	JuvenileAdult	NA
332	B101Br278	B457Ya2109	2016-08-27	2017-09-21	0.242032	sub	sub	1	SubSub	F	J	0	F-J	Brooklyn	Yao	Brooklyn_Yao	0	m	m	mm	0.294118	NA	0	dry16	dry17	no	no	NA	0	JuvenileJuvenile	NA
333	B101Br278	B458Mt2109	2016-08-27	2017-09-21	0.231385	sub	sub	1	SubSub	F	J	0	F-J	Brooklyn	Mito	Brooklyn_Mito	0	m	m	mm	0.294118	NA	0	dry16	dry17	no	no	NA	0	JuvenileJuvenile	NA
334	B101Br278	B459Tu2309	2016-08-27	2017-09-23	0.133419	sub	others	0	SubOthers	F	F	1	F-F	Brooklyn	Tulsa	Brooklyn_Tulsa	0	m	f	fm	1	1	1	dry16	dry17	no	no	NA	0.25	JuvenileJuvenile	NA
335	B101Br278	B45To025	2016-08-27	2016-05-02	0.252777	sub	others	0	SubOthers	F	E	0	E-F	Brooklyn	Toliara	Brooklyn_Toliara	0	m	f	fm	0.252723	NA	0.0989395	dry16	wet16	no	no	NA	0	JuvenileJuvenile	NA
336	B101Br278	B460Yo2109	2016-08-27	2017-09-21	0.243424	sub	others	0	SubOthers	F	J	0	F-J	Brooklyn	Yokohama	Brooklyn_Yokohama	0	m	f	fm	0.294118	NA	0	dry16	dry17	no	no	NA	NA	JuvenileAdult	NA
337	B101Br278	B461He2609	2016-08-27	2017-09-26	0.157331	sub	others	0	SubOthers	F	F	1	F-F	Brooklyn	Helena	Brooklyn_Helena	0	m	f	fm	1	1	1	dry16	dry17	no	no	NA	0.375	JuvenileAdult	NA
338	B101Br278	B462Sa2509	2016-08-27	2017-09-25	0.244127	sub	others	0	SubOthers	F	F1	0	F-F1	Brooklyn	Savannah	Brooklyn_Savannah	0	m	f	fm	0.281403	NA	0.116516	dry16	dry17	no	no	NA	0	JuvenileAdult	NA
339	B101Br278	B463Mg2409	2016-08-27	2017-09-24	0.155177	sub	sub	1	SubSub	F	F	1	F-F	Brooklyn	Montgomery	Brooklyn_Montgomery	0	m	m	mm	1	1	1	dry16	dry17	no	no	NA	0.25	JuvenileJuvenile	NA
340	B101Br278	B464Ar2409	2016-08-27	2017-09-24	0.164059	sub	sub	1	SubSub	F	F	1	F-F	Brooklyn	Aurora	Aurora_Brooklyn	0	m	m	mm	1	1	1	dry16	dry17	no	no	NA	0	JuvenileJuvenile	NA
341	B101Br278	B465De2309	2016-08-27	2017-09-23	0.134914	sub	sub	1	SubSub	F	F	1	F-F	Brooklyn	Denver	Brooklyn_Denver	0	m	m	mm	1	1	1	dry16	dry17	no	no	NA	0.375	JuvenileJuvenile	NA
342	B101Br278	B466Ep2509	2016-08-27	2017-09-25	0.240342	sub	sub	1	SubSub	F	F1	0	F-F1	Brooklyn	El Paso	Brooklyn_El Paso	0	m	m	mm	0.281403	NA	0.116516	dry16	dry17	no	no	NA	0	JuvenileJuvenile	NA
343	B101Br278	B467Zu2409	2016-08-27	2017-09-24	0.268428	sub	dom	0	DomSub	F	G	0	F-G	Brooklyn	Zurich	Brooklyn_Zurich	0	m	m	mm	0.42735	NA	0	dry16	dry17	no	no	NA	0	JuvenileAdult	NA
344	B101Br278	B468Tx2509	2016-08-27	2017-09-25	0.245825	sub	dom	0	DomSub	F	F1	0	F-F1	Brooklyn	Texas	Brooklyn_Texas	0	m	m	mm	0.281403	NA	0.116516	dry16	dry17	no	no	NA	NA	JuvenileAdult	NA
345	B101Br278	B469To2609	2016-08-27	2017-09-26	0.221372	sub	others	0	SubOthers	F	E	0	E-F	Brooklyn	Toliara	Brooklyn_Toliara	0	m	f	fm	0.252723	NA	0.0989395	dry16	dry17	no	no	NA	0	JuvenileJuvenile	NA
346	B101Br278	B46Fr035	2016-08-27	2016-05-03	0.239075	sub	dom	0	DomSub	F	F	1	F-F	Brooklyn	Francisco	Brooklyn_Francisco	0	m	m	mm	1	1	1	dry16	wet16	no	no	NA	0	JuvenileAdult	NA
347	B101Br278	B470De0110	2016-08-27	2017-10-01	0.140059	sub	sub	1	SubSub	F	F	1	F-F	Brooklyn	Denver	Brooklyn_Denver	0	m	m	mm	1	1	1	dry16	dry17	no	no	NA	0.375	JuvenileJuvenile	NA
348	B101Br278	B472Co0110	2016-08-27	2017-10-01	0.140066	sub	sub	1	SubSub	F	F	1	F-F	Brooklyn	Columbus	Brooklyn_Columbus	0	m	m	mm	1	1	1	dry16	dry17	no	no	NA	0.375	JuvenileAdult	NA
349	B101Br278	B473Tu0110	2016-08-27	2017-10-01	0.147753	sub	others	0	SubOthers	F	F	1	F-F	Brooklyn	Tulsa	Brooklyn_Tulsa	0	m	f	fm	1	1	1	dry16	dry17	no	no	NA	0.25	JuvenileJuvenile	NA
350	B101Br278	B474Yo0210	2016-08-27	2017-10-02	0.245447	sub	others	0	SubOthers	F	J	0	F-J	Brooklyn	Yokohama	Brooklyn_Yokohama	0	m	f	fm	0.294118	NA	0	dry16	dry17	no	no	NA	NA	JuvenileAdult	NA
351	B101Br278	B475Kn0210	2016-08-27	2017-10-02	0.254422	sub	others	0	SubOthers	F	J	0	F-J	Brooklyn	Knuta	Brooklyn_Knuta	0	m	f	fm	0.294118	NA	0	dry16	dry17	no	no	NA	0	JuvenileAdult	NA
352	B101Br278	B476Fe0110	2016-08-27	2017-10-01	0.159311	sub	sub	1	SubSub	F	F	1	F-F	Brooklyn	Fresno	Brooklyn_Fresno	0	m	m	mm	1	1	1	dry16	dry17	no	no	NA	0.375	JuvenileAdult	NA
353	B101Br278	B477Om0110	2016-08-27	2017-10-01	0.132011	sub	others	0	SubOthers	F	F	1	F-F	Brooklyn	Omaha	Brooklyn_Omaha	0	m	f	fm	1	1	1	dry16	dry17	no	no	NA	0.5	JuvenileAdult	NA
354	B101Br278	B478Fr0110	2016-08-27	2017-10-01	0.227822	sub	dom	0	DomSub	F	F	1	F-F	Brooklyn	Francisco	Brooklyn_Francisco	0	m	m	mm	1	1	1	dry16	dry17	no	no	NA	0	JuvenileAdult	NA
355	B101Br278	B479Mg0210	2016-08-27	2017-10-02	0.242154	sub	sub	1	SubSub	F	J	0	F-J	Brooklyn	Mito	Brooklyn_Mito	0	m	m	mm	0.294118	NA	0	dry16	dry17	no	no	NA	0	JuvenileJuvenile	NA
356	B101Br278	B47Co035	2016-08-27	2016-05-03	0.138362	sub	sub	1	SubSub	F	F	1	F-F	Brooklyn	Columbus	Brooklyn_Columbus	0	m	m	mm	1	1	1	dry16	wet16	no	no	NA	0.375	JuvenileJuvenile	NA
357	B101Br278	B481Ya0210	2016-08-27	2017-10-02	0.289933	sub	sub	1	SubSub	F	J	0	F-J	Brooklyn	Yao	Brooklyn_Yao	0	m	m	mm	0.294118	NA	0	dry16	dry17	no	no	NA	0	JuvenileJuvenile	NA
358	B101Br278	B482Mt0210	2016-08-27	2017-10-02	0.177838	sub	sub	1	SubSub	F	F	1	F-F	Brooklyn	Montgomery	Brooklyn_Montgomery	0	m	m	mm	1	1	1	dry16	dry17	no	no	NA	0.25	JuvenileJuvenile	NA
359	B101Br278	B483Mt0210	2016-08-27	2017-10-02	0.243262	sub	sub	1	SubSub	F	J	0	F-J	Brooklyn	Mito	Brooklyn_Mito	0	m	m	mm	0.294118	NA	0	dry16	dry17	no	no	NA	0	JuvenileJuvenile	NA
360	B101Br278	B484Sg0310	2016-08-27	2017-10-03	0.291755	sub	others	0	SubOthers	F	M	0	F-M	Brooklyn	Saragossa	Brooklyn_Saragossa	0	m	f	fm	0.309031	NA	0.0551359	dry16	dry17	no	no	NA	0	JuvenileJuvenile	NA
361	B101Br278	B485Ba0310	2016-08-27	2017-10-03	0.28365	sub	others	0	SubOthers	F	M	0	F-M	Brooklyn	Barcelona	Barcelona_Brooklyn	0	m	f	fm	0.309031	NA	0.0551359	dry16	dry17	no	no	NA	NA	JuvenileAdult	NA
362	B101Br278	B486Ra0310	2016-08-27	2017-10-03	0.285197	sub	sub	1	SubSub	F	M	0	F-M	Brooklyn	Raoul	Brooklyn_Raoul	0	m	m	mm	0.309031	NA	0.0551359	dry16	dry17	no	no	NA	NA	JuvenileAdult	NA
363	B101Br278	B487Va0310	2016-08-27	2017-10-03	0.256694	sub	others	0	SubOthers	F	M	0	F-M	Brooklyn	Valencia	Brooklyn_Valencia	0	m	f	fm	0.309031	NA	0.0551359	dry16	dry17	no	no	NA	NA	JuvenileAdult	NA
364	B101Br278	B488Tx0310	2016-08-27	2017-10-03	0.241324	sub	dom	0	DomSub	F	F1	0	F-F1	Brooklyn	Texas	Brooklyn_Texas	0	m	m	mm	0.281403	NA	0.116516	dry16	dry17	no	no	NA	NA	JuvenileAdult	NA
365	B101Br278	B489Ep0310	2016-08-27	2017-10-03	0.244177	sub	sub	1	SubSub	F	F1	0	F-F1	Brooklyn	El Paso	Brooklyn_El Paso	0	m	m	mm	0.281403	NA	0.116516	dry16	dry17	no	no	NA	0	JuvenileJuvenile	NA
366	B101Br278	B490Sa0310	2016-08-27	2017-10-03	0.230949	sub	others	0	SubOthers	F	F1	0	F-F1	Brooklyn	Savannah	Brooklyn_Savannah	0	m	f	fm	0.281403	NA	0.116516	dry16	dry17	no	no	NA	0	JuvenileAdult	NA
367	B101Br278	B491Ni0410	2016-08-27	2017-10-04	0.279996	sub	others	0	SubOthers	F	G	0	F-G	Brooklyn	Niagara	Brooklyn_Niagara	0	m	f	fm	0.42735	NA	0	dry16	dry17	no	no	NA	0	JuvenileAdult	NA
368	B101Br278	B492Ha0410	2016-08-27	2017-10-04	0.264843	sub	sub	1	SubSub	F	G	0	F-G	Brooklyn	Hamilton	Brooklyn_Hamilton	0	m	m	mm	0.42735	NA	0	dry16	dry17	no	no	NA	0	JuvenileJuvenile	NA
369	B101Br278	B493Le0410	2016-08-27	2017-10-04	0.261119	sub	sub	1	SubSub	F	G	0	F-G	Brooklyn	Levis	Brooklyn_Levis	0	m	m	mm	0.42735	NA	0	dry16	dry17	no	no	NA	0	JuvenileJuvenile	NA
370	B101Br278	B494No0410	2016-08-27	2017-10-04	0.244679	sub	others	0	SubOthers	F	G	0	F-G	Brooklyn	Nova	Brooklyn_Nova	0	m	f	fm	0.42735	NA	0	dry16	dry17	no	no	NA	0	JuvenileAdult	NA
371	B101Br278	B495Zu0410	2016-08-27	2017-10-04	0.239255	sub	dom	0	DomSub	F	G	0	F-G	Brooklyn	Zurich	Brooklyn_Zurich	0	m	m	mm	0.42735	NA	0	dry16	dry17	no	no	NA	0	JuvenileAdult	NA
372	B101Br278	B496Da0410	2016-08-27	2017-10-04	0.270839	sub	sub	1	SubSub	F	E	0	E-F	Brooklyn	Davos	Brooklyn_Davos	0	m	m	mm	0.252723	NA	0.0989395	dry16	dry17	no	no	NA	0	JuvenileAdult	NA
373	B101Br278	B497Mg0510	2016-08-27	2017-10-05	0.181212	sub	sub	1	SubSub	F	F	1	F-F	Brooklyn	Montgomery	Brooklyn_Montgomery	0	m	m	mm	1	1	1	dry16	dry17	no	no	NA	0.25	JuvenileJuvenile	NA
374	B101Br278	B498Mi0510	2016-08-27	2017-10-05	0.248718	sub	sub	1	SubSub	F	L	0	F-L	Brooklyn	Mildura	Brooklyn_Mildura	0	m	m	mm	0.40708	NA	0.0267476	dry16	dry17	no	no	NA	0	JuvenileJuvenile	NA
375	B101Br278	B499Sl0510	2016-08-27	2017-10-05	0.262631	sub	sub	1	SubSub	F	L	0	F-L	Brooklyn	Salem	Brooklyn_Salem	0	m	m	mm	0.40708	NA	0.0267476	dry16	dry17	no	no	NA	0	JuvenileJuvenile	NA
376	B101Br278	B49He035	2016-08-27	2016-05-03	0.151648	sub	others	0	SubOthers	F	F	1	F-F	Brooklyn	Helena	Brooklyn_Helena	0	m	f	fm	1	1	1	dry16	wet16	no	no	NA	0.375	JuvenileAdult	NA
377	B101Br278	B4Fr154	2016-08-27	2016-04-15	0.227426	sub	dom	0	DomSub	F	F	1	F-F	Brooklyn	Francisco	Brooklyn_Francisco	0	m	m	mm	1	1	1	dry16	wet16	no	no	NA	0	JuvenileAdult	NA
378	B101Br278	B500Sp0410	2016-08-27	2017-10-04	0.254793	sub	dom	0	DomSub	F	E	0	E-F	Brooklyn	Sapporo	Brooklyn_Sapporo	0	m	m	mm	0.252723	NA	0.0989395	dry16	dry17	no	no	NA	NA	JuvenileAdult	NA
379	B101Br278	B501To0410	2016-08-27	2017-10-04	0.23546	sub	others	0	SubOthers	F	E	0	E-F	Brooklyn	Toliara	Brooklyn_Toliara	0	m	f	fm	0.252723	NA	0.0989395	dry16	dry17	no	no	NA	0	JuvenileJuvenile	NA
380	B101Br278	B502Ee0410	2016-08-27	2017-10-04	0.246063	sub	sub	1	SubSub	F	E	0	E-F	Brooklyn	Eden	Brooklyn_Eden	0	m	m	mm	0.252723	NA	0.0989395	dry16	dry17	no	no	NA	0	JuvenileJuvenile	NA
381	B101Br278	B503Bb0510	2016-08-27	2017-10-05	0.243833	sub	dom	0	DomSub	F	L	0	F-L	Brooklyn	Brisbane	Brisbane_Brooklyn	0	m	m	mm	0.40708	NA	0.0267476	dry16	dry17	no	no	NA	0	JuvenileAdult	NA
382	B101Br278	B504Go0510	2016-08-27	2017-10-05	0.237246	sub	others	0	SubOthers	F	L	0	F-L	Brooklyn	Goa	Brooklyn_Goa	0	m	f	fm	0.40708	NA	0.0267476	dry16	dry17	no	no	NA	0	JuvenileAdult	NA
383	B101Br278	B505Ar1010	2016-08-27	2017-10-10	0.18534	sub	sub	1	SubSub	F	F	1	F-F	Brooklyn	Aurora	Aurora_Brooklyn	0	m	m	mm	1	1	1	dry16	dry17	no	no	NA	0	JuvenileJuvenile	NA
384	B101Br278	B506Om1010	2016-08-27	2017-10-10	0.143165	sub	others	0	SubOthers	F	F	1	F-F	Brooklyn	Omaha	Brooklyn_Omaha	0	m	f	fm	1	1	1	dry16	dry17	no	no	NA	0.5	JuvenileAdult	NA
385	B101Br278	B507Tu0510	2016-08-27	2017-10-05	0.151916	sub	others	0	SubOthers	F	F	1	F-F	Brooklyn	Tulsa	Brooklyn_Tulsa	0	m	f	fm	1	1	1	dry16	dry17	no	no	NA	0.25	JuvenileJuvenile	NA
386	B101Br278	B508He0510	2016-08-27	2017-10-05	0.235308	sub	dom	0	DomSub	F	F	1	F-F	Brooklyn	Francisco	Brooklyn_Francisco	0	m	m	mm	1	1	1	dry16	dry17	no	no	NA	0	JuvenileAdult	NA
387	B101Br278	B509Kn1110	2016-08-27	2017-10-11	0.252406	sub	others	0	SubOthers	F	J	0	F-J	Brooklyn	Knuta	Brooklyn_Knuta	0	m	f	fm	0.294118	NA	0	dry16	dry17	no	no	NA	0	JuvenileAdult	NA
388	B101Br278	B50Tu035	2016-08-27	2016-05-03	0.150576	sub	others	0	SubOthers	F	F	1	F-F	Brooklyn	Tulsa	Brooklyn_Tulsa	0	m	f	fm	1	1	1	dry16	wet16	no	no	NA	0.25	JuvenileInfant	NA
389	B101Br278	B511Mo1210	2016-08-27	2017-10-12	0.268082	sub	sub	1	SubSub	F	E	0	E-F	Brooklyn	Moritz	Brooklyn_Moritz	0	m	m	mm	0.252723	NA	0.0989395	dry16	dry17	no	no	NA	0	JuvenileAdult	NA
390	B101Br278	B512Bi1310	2016-08-27	2017-10-13	0.246827	sub	dom	0	DomSub	F	M	0	F-M	Brooklyn	Bilbao	Bilbao_Brooklyn	0	m	m	mm	0.309031	NA	0.0551359	dry16	dry17	no	no	NA	NA	JuvenileAdult	NA
391	B101Br278	B514Ar1610	2016-08-27	2017-10-16	0.166043	sub	sub	1	SubSub	F	F	1	F-F	Brooklyn	Aurora	Aurora_Brooklyn	0	m	m	mm	1	1	1	dry16	dry17	no	no	NA	0	JuvenileJuvenile	NA
392	B101Br278	B515To1610	2016-08-27	2017-10-16	0.244929	sub	others	0	SubOthers	F	E	0	E-F	Brooklyn	Toliara	Brooklyn_Toliara	0	m	f	fm	0.252723	NA	0.0989395	dry16	dry17	no	no	NA	0	JuvenileJuvenile	NA
393	B101Br278	B516De1610	2016-08-27	2017-10-16	0.137493	sub	sub	1	SubSub	F	F	1	F-F	Brooklyn	Denver	Brooklyn_Denver	0	m	m	mm	1	1	1	dry16	dry17	no	no	NA	0.375	JuvenileJuvenile	NA
394	B101Br278	B517Om1610	2016-08-27	2017-10-16	0.138903	sub	others	0	SubOthers	F	F	1	F-F	Brooklyn	Omaha	Brooklyn_Omaha	0	m	f	fm	1	1	1	dry16	dry17	no	no	NA	0.5	JuvenileAdult	NA
395	B101Br278	B518Fe1710	2016-08-27	2017-10-17	0.176647	sub	sub	1	SubSub	F	F	1	F-F	Brooklyn	Fresno	Brooklyn_Fresno	0	m	m	mm	1	1	1	dry16	dry17	no	no	NA	0.375	JuvenileAdult	NA
396	B101Br278	B519He1710	2016-08-27	2017-10-17	0.144703	sub	others	0	SubOthers	F	F	1	F-F	Brooklyn	Helena	Brooklyn_Helena	0	m	f	fm	1	1	1	dry16	dry17	no	no	NA	0.375	JuvenileAdult	NA
397	B101Br278	B51Br035	2016-08-27	2016-05-03	0.169432	sub	sub	1	SubSub	F	F	1	F-F	Brooklyn	Brooklyn	Brooklyn_Brooklyn	1	m	m	mm	1	1	1	dry16	wet16	no	no	NA	NA	JuvenileInfant	NA
398	B101Br278	B520Co1710	2016-08-27	2017-10-17	0.144167	sub	sub	1	SubSub	F	F	1	F-F	Brooklyn	Columbus	Brooklyn_Columbus	0	m	m	mm	1	1	1	dry16	dry17	no	no	NA	0.375	JuvenileAdult	NA
399	B101Br278	B521Tu1710	2016-08-27	2017-10-17	0.147622	sub	others	0	SubOthers	F	F	1	F-F	Brooklyn	Tulsa	Brooklyn_Tulsa	0	m	f	fm	1	1	1	dry16	dry17	no	no	NA	0.25	JuvenileJuvenile	NA
400	B101Br278	B522Yo1710	2016-08-27	2017-10-17	0.250903	sub	others	0	SubOthers	F	J	0	F-J	Brooklyn	Yokohama	Brooklyn_Yokohama	0	m	f	fm	0.294118	NA	0	dry16	dry17	no	no	NA	NA	JuvenileAdult	NA
401	B101Br278	B523Ya1710	2016-08-27	2017-10-17	0.253528	sub	sub	1	SubSub	F	J	0	F-J	Brooklyn	Yao	Brooklyn_Yao	0	m	m	mm	0.294118	NA	0	dry16	dry17	no	no	NA	0	JuvenileJuvenile	NA
402	B101Br278	B524Bi1710	2016-08-27	2017-10-17	0.245983	sub	dom	0	DomSub	F	M	0	F-M	Brooklyn	Bilbao	Bilbao_Brooklyn	0	m	m	mm	0.309031	NA	0.0551359	dry16	dry17	no	no	NA	NA	JuvenileAdult	NA
403	B101Br278	B525Zu1910	2016-08-27	2017-10-19	0.22229	sub	dom	0	DomSub	F	G	0	F-G	Brooklyn	Zurich	Brooklyn_Zurich	0	m	m	mm	0.42735	NA	0	dry16	dry17	no	no	NA	0	JuvenileAdult	NA
404	B101Br278	B526Ar1810	2016-08-27	2017-10-18	0.157396	sub	sub	1	SubSub	F	F	1	F-F	Brooklyn	Aurora	Aurora_Brooklyn	0	m	m	mm	1	1	1	dry16	dry17	no	no	NA	0	JuvenileJuvenile	NA
405	B101Br278	B527Ni1810	2016-08-27	2017-10-18	0.261894	sub	others	0	SubOthers	F	G	0	F-G	Brooklyn	Niagara	Brooklyn_Niagara	0	m	f	fm	0.42735	NA	0	dry16	dry17	no	no	NA	0	JuvenileAdult	NA
406	B101Br278	B528Sa1810	2016-08-27	2017-10-18	0.263273	sub	others	0	SubOthers	F	F1	0	F-F1	Brooklyn	Savannah	Brooklyn_Savannah	0	m	f	fm	0.281403	NA	0.116516	dry16	dry17	no	no	NA	0	JuvenileAdult	NA
407	B101Br278	B529Sg2310	2016-08-27	2017-10-23	0.255775	sub	others	0	SubOthers	F	M	0	F-M	Brooklyn	Saragossa	Brooklyn_Saragossa	0	m	f	fm	0.309031	NA	0.0551359	dry16	dry17	no	no	NA	0	JuvenileJuvenile	NA
408	B101Br278	B52Fe035	2016-08-27	2016-05-03	0.155936	sub	sub	1	SubSub	F	F	1	F-F	Brooklyn	Fresno	Brooklyn_Fresno	0	m	m	mm	1	1	1	dry16	wet16	no	no	NA	0.375	JuvenileJuvenile	NA
409	B101Br278	B530Bb2510	2016-08-27	2017-10-25	0.23181	sub	dom	0	DomSub	F	L	0	F-L	Brooklyn	Brisbane	Brisbane_Brooklyn	0	m	m	mm	0.40708	NA	0.0267476	dry16	dry17	no	no	NA	0	JuvenileAdult	NA
410	B101Br278	B531Zu1810	2016-08-27	2017-10-18	0.221421	sub	dom	0	DomSub	F	G	0	F-G	Brooklyn	Zurich	Brooklyn_Zurich	0	m	m	mm	0.42735	NA	0	dry16	dry17	no	no	NA	0	JuvenileAdult	NA
411	B101Br278	B532Tx1910	2016-08-27	2017-10-19	0.257126	sub	dom	0	DomSub	F	F1	0	F-F1	Brooklyn	Texas	Brooklyn_Texas	0	m	m	mm	0.281403	NA	0.116516	dry16	dry17	no	no	NA	NA	JuvenileAdult	NA
412	B101Br278	B533Fr1910	2016-08-27	2017-10-19	0.216253	sub	dom	0	DomSub	F	F	1	F-F	Brooklyn	Francisco	Brooklyn_Francisco	0	m	m	mm	1	1	1	dry16	dry17	no	no	NA	0	JuvenileAdult	NA
413	B101Br278	B534Yo1910	2016-08-27	2017-10-19	0.251736	sub	others	0	SubOthers	F	J	0	F-J	Brooklyn	Yokohama	Brooklyn_Yokohama	0	m	f	fm	0.294118	NA	0	dry16	dry17	no	no	NA	NA	JuvenileAdult	NA
414	B101Br278	B536Mi2010	2016-08-27	2017-10-20	0.243345	sub	sub	1	SubSub	F	L	0	F-L	Brooklyn	Mildura	Brooklyn_Mildura	0	m	m	mm	0.40708	NA	0.0267476	dry16	dry17	no	no	NA	0	JuvenileJuvenile	NA
415	B101Br278	B537Ba2110	2016-08-27	2017-10-21	0.248851	sub	others	0	SubOthers	F	M	0	F-M	Brooklyn	Barcelona	Barcelona_Brooklyn	0	m	f	fm	0.309031	NA	0.0551359	dry16	dry17	no	no	NA	NA	JuvenileAdult	NA
416	B101Br278	B538Kn2010	2016-08-27	2017-10-20	0.283824	sub	others	0	SubOthers	F	J	0	F-J	Brooklyn	Knuta	Brooklyn_Knuta	0	m	f	fm	0.294118	NA	0	dry16	dry17	no	no	NA	0	JuvenileAdult	NA
417	B101Br278	B539Ha2110	2016-08-27	2017-10-21	0.261098	sub	sub	1	SubSub	F	G	0	F-G	Brooklyn	Hamilton	Brooklyn_Hamilton	0	m	m	mm	0.42735	NA	0	dry16	dry17	no	no	NA	0	JuvenileJuvenile	NA
418	B101Br278	B53Yo055	2016-08-27	2016-05-05	0.247161	sub	others	0	SubOthers	F	J	0	F-J	Brooklyn	Yokohama	Brooklyn_Yokohama	0	m	f	fm	0.294118	NA	0	dry16	wet16	no	no	NA	NA	JuvenileAdult	NA
419	B101Br278	B540Va2310	2016-08-27	2017-10-23	0.2371	sub	others	0	SubOthers	F	M	0	F-M	Brooklyn	Valencia	Brooklyn_Valencia	0	m	f	fm	0.309031	NA	0.0551359	dry16	dry17	no	no	NA	NA	JuvenileAdult	NA
420	B101Br278	B541Go2510	2016-08-27	2017-10-25	0.250288	sub	others	0	SubOthers	F	L	0	F-L	Brooklyn	Goa	Brooklyn_Goa	0	m	f	fm	0.40708	NA	0.0267476	dry16	dry17	no	no	NA	0	JuvenileAdult	NA
421	B101Br278	B542Ra3010	2016-08-27	2017-10-30	0.240456	sub	sub	1	SubSub	F	M	0	F-M	Brooklyn	Raoul	Brooklyn_Raoul	0	m	m	mm	0.309031	NA	0.0551359	dry16	dry17	no	no	NA	NA	JuvenileAdult	NA
422	B101Br278	B543Sg3010	2016-08-27	2017-10-30	0.231245	sub	others	0	SubOthers	F	M	0	F-M	Brooklyn	Saragossa	Brooklyn_Saragossa	0	m	f	fm	0.309031	NA	0.0551359	dry16	dry17	no	no	NA	0	JuvenileJuvenile	NA
423	B101Br278	B544Mt0111	2016-08-27	2017-11-01	0.250551	sub	sub	1	SubSub	F	J	0	F-J	Brooklyn	Mito	Brooklyn_Mito	0	m	m	mm	0.294118	NA	0	dry16	dry17	no	no	NA	0	JuvenileJuvenile	NA
424	B101Br278	B545Kn0111	2016-08-27	2017-11-01	0.253111	sub	others	0	SubOthers	F	J	0	F-J	Brooklyn	Knuta	Brooklyn_Knuta	0	m	f	fm	0.294118	NA	0	dry16	dry17	no	no	NA	0	JuvenileAdult	NA
425	B101Br278	B546No2510	2016-08-27	2017-10-25	0.253737	sub	others	0	SubOthers	F	G	0	F-G	Brooklyn	Nova	Brooklyn_Nova	0	m	f	fm	0.42735	NA	0	dry16	dry17	no	no	NA	0	JuvenileAdult	NA
426	B101Br278	B548Le2510	2016-08-27	2017-10-25	0.251722	sub	sub	1	SubSub	F	G	0	F-G	Brooklyn	Levis	Brooklyn_Levis	0	m	m	mm	0.42735	NA	0	dry16	dry17	no	no	NA	0	JuvenileJuvenile	NA
427	B101Br278	B549Mg2910	2016-08-27	2017-10-29	0.154599	sub	sub	1	SubSub	F	F	1	F-F	Brooklyn	Montgomery	Brooklyn_Montgomery	0	m	m	mm	1	1	1	dry16	dry17	no	no	NA	0.25	JuvenileJuvenile	NA
428	B101Br278	B54Nv055	2016-08-27	2016-05-05	0.237343	sub	others	0	SubOthers	F	J	0	F-J	Brooklyn	Nava	Brooklyn_Nava	0	m	f	fm	0.294118	NA	0	dry16	wet16	no	no	NA	0	JuvenileInfant	NA
429	B101Br278	B550Sp2810	2016-08-27	2017-10-28	0.267909	sub	dom	0	DomSub	F	E	0	E-F	Brooklyn	Sapporo	Brooklyn_Sapporo	0	m	m	mm	0.252723	NA	0.0989395	dry16	dry17	no	no	NA	NA	JuvenileAdult	NA
430	B101Br278	B551Au3010	2016-08-27	2017-10-30	0.245272	sub	others	0	SubOthers	F	E	0	E-F	Brooklyn	Augusta	Augusta_Brooklyn	0	m	f	fm	0.252723	NA	0.0989395	dry16	dry17	no	no	NA	0	JuvenileAdult	NA
431	B101Br278	B552Mo2810	2016-08-27	2017-10-28	0.232461	sub	sub	1	SubSub	F	E	0	E-F	Brooklyn	Moritz	Brooklyn_Moritz	0	m	m	mm	0.252723	NA	0.0989395	dry16	dry17	no	no	NA	0	JuvenileAdult	NA
432	B101Br278	B553Ee2810	2016-08-27	2017-10-28	0.235141	sub	sub	1	SubSub	F	E	0	E-F	Brooklyn	Eden	Brooklyn_Eden	0	m	m	mm	0.252723	NA	0.0989395	dry16	dry17	no	no	NA	0	JuvenileJuvenile	NA
433	B101Br278	B554Da2810	2016-08-27	2017-10-28	0.229619	sub	sub	1	SubSub	F	E	0	E-F	Brooklyn	Davos	Brooklyn_Davos	0	m	m	mm	0.252723	NA	0.0989395	dry16	dry17	no	no	NA	0	JuvenileAdult	NA
434	B101Br278	B555Ep2910	2016-08-27	2017-10-29	0.248954	sub	sub	1	SubSub	F	F1	0	F-F1	Brooklyn	El Paso	Brooklyn_El Paso	0	m	m	mm	0.281403	NA	0.116516	dry16	dry17	no	no	NA	0	JuvenileJuvenile	NA
435	B101Br278	B557Tx2910	2016-08-27	2017-10-29	0.269777	sub	dom	0	DomSub	F	F1	0	F-F1	Brooklyn	Texas	Brooklyn_Texas	0	m	m	mm	0.281403	NA	0.116516	dry16	dry17	no	no	NA	NA	JuvenileAdult	NA
436	B101Br278	B558Sl2910	2016-08-27	2017-10-29	0.228151	sub	sub	1	SubSub	F	L	0	F-L	Brooklyn	Salem	Brooklyn_Salem	0	m	m	mm	0.40708	NA	0.0267476	dry16	dry17	no	no	NA	0	JuvenileJuvenile	NA
437	B101Br278	B559Mi2910	2016-08-27	2017-10-29	0.247894	sub	sub	1	SubSub	F	L	0	F-L	Brooklyn	Mildura	Brooklyn_Mildura	0	m	m	mm	0.40708	NA	0.0267476	dry16	dry17	no	no	NA	0	JuvenileJuvenile	NA
438	B101Br278	B55De115	2016-08-27	2016-05-11	0.140275	sub	sub	1	SubSub	F	F	1	F-F	Brooklyn	Denver	Brooklyn_Denver	0	m	m	mm	1	1	1	dry16	wet16	no	no	NA	0.375	JuvenileJuvenile	NA
439	B101Br278	B560Mt3010	2016-08-27	2017-10-30	0.267893	sub	sub	1	SubSub	F	J	0	F-J	Brooklyn	Mito	Brooklyn_Mito	0	m	m	mm	0.294118	NA	0	dry16	dry17	no	no	NA	0	JuvenileJuvenile	NA
440	B101Br278	B561Ya0111	2016-08-27	2017-11-01	0.256611	sub	sub	1	SubSub	F	J	0	F-J	Brooklyn	Yao	Brooklyn_Yao	0	m	m	mm	0.294118	NA	0	dry16	dry17	no	no	NA	0	JuvenileJuvenile	NA
441	B101Br278	B562Go0111	2016-08-27	2017-11-01	0.243962	sub	others	0	SubOthers	F	L	0	F-L	Brooklyn	Goa	Brooklyn_Goa	0	m	f	fm	0.40708	NA	0.0267476	dry16	dry17	no	no	NA	0	JuvenileAdult	NA
442	B101Br278	B563Bb0111	2016-08-27	2017-11-01	0.259231	sub	dom	0	DomSub	F	L	0	F-L	Brooklyn	Brisbane	Brisbane_Brooklyn	0	m	m	mm	0.40708	NA	0.0267476	dry16	dry17	no	no	NA	0	JuvenileAdult	NA
443	B101Br278	B564Au0111	2016-08-27	2017-11-01	0.24903	sub	others	0	SubOthers	F	E	0	E-F	Brooklyn	Augusta	Augusta_Brooklyn	0	m	f	fm	0.252723	NA	0.0989395	dry16	dry17	no	no	NA	0	JuvenileAdult	NA
444	B101Br278	B565To0111	2016-08-27	2017-11-01	0.262876	sub	others	0	SubOthers	F	E	0	E-F	Brooklyn	Toliara	Brooklyn_Toliara	0	m	f	fm	0.252723	NA	0.0989395	dry16	dry17	no	no	NA	0	JuvenileJuvenile	NA
445	B101Br278	B566Yo0111	2016-08-27	2017-11-01	0.257655	sub	others	0	SubOthers	F	J	0	F-J	Brooklyn	Yokohama	Brooklyn_Yokohama	0	m	f	fm	0.294118	NA	0	dry16	dry17	no	no	NA	NA	JuvenileAdult	NA
446	B101Br278	B568Le0111	2016-08-27	2017-11-01	0.27615	sub	sub	1	SubSub	F	G	0	F-G	Brooklyn	Levis	Brooklyn_Levis	0	m	m	mm	0.42735	NA	0	dry16	dry17	no	no	NA	0	JuvenileJuvenile	NA
447	B101Br278	B569Ha0111	2016-08-27	2017-11-01	0.291704	sub	sub	1	SubSub	F	G	0	F-G	Brooklyn	Hamilton	Brooklyn_Hamilton	0	m	m	mm	0.42735	NA	0	dry16	dry17	no	no	NA	0	JuvenileJuvenile	NA
448	B101Br278	B56Sa065	2016-08-27	2016-05-06	0.236047	sub	others	0	SubOthers	F	F1	0	F-F1	Brooklyn	Savannah	Brooklyn_Savannah	0	m	f	fm	0.281403	NA	0.116516	dry16	wet16	no	no	NA	0	JuvenileAdult	NA
449	B101Br278	B570Zu0111	2016-08-27	2017-11-01	0.223253	sub	dom	0	DomSub	F	G	0	F-G	Brooklyn	Zurich	Brooklyn_Zurich	0	m	m	mm	0.42735	NA	0	dry16	dry17	no	no	NA	0	JuvenileAdult	NA
450	B101Br278	B571Sg0211	2016-08-27	2017-11-02	0.232399	sub	others	0	SubOthers	F	M	0	F-M	Brooklyn	Saragossa	Brooklyn_Saragossa	0	m	f	fm	0.309031	NA	0.0551359	dry16	dry17	no	no	NA	0	JuvenileJuvenile	NA
451	B101Br278	B572Ra0211	2016-08-27	2017-11-02	0.25513	sub	sub	1	SubSub	F	M	0	F-M	Brooklyn	Raoul	Brooklyn_Raoul	0	m	m	mm	0.309031	NA	0.0551359	dry16	dry17	no	no	NA	NA	JuvenileAdult	NA
452	B101Br278	B573No0111	2016-08-27	2017-11-01	0.259244	sub	others	0	SubOthers	F	G	0	F-G	Brooklyn	Nova	Brooklyn_Nova	0	m	f	fm	0.42735	NA	0	dry16	dry17	no	no	NA	0	JuvenileAdult	NA
453	B101Br278	B574Ba0211	2016-08-27	2017-11-02	0.254141	sub	others	0	SubOthers	F	M	0	F-M	Brooklyn	Barcelona	Barcelona_Brooklyn	0	m	f	fm	0.309031	NA	0.0551359	dry16	dry17	no	no	NA	NA	JuvenileAdult	NA
454	B101Br278	B575Bi0211	2016-08-27	2017-11-02	0.254491	sub	dom	0	DomSub	F	M	0	F-M	Brooklyn	Bilbao	Bilbao_Brooklyn	0	m	m	mm	0.309031	NA	0.0551359	dry16	dry17	no	no	NA	NA	JuvenileAdult	NA
455	B101Br278	B576Ar0211	2016-08-27	2017-11-02	0.169318	sub	sub	1	SubSub	F	F	1	F-F	Brooklyn	Aurora	Aurora_Brooklyn	0	m	m	mm	1	1	1	dry16	dry17	no	no	NA	0	JuvenileJuvenile	NA
456	B101Br278	B577He0211	2016-08-27	2017-11-02	0.152871	sub	others	0	SubOthers	F	F	1	F-F	Brooklyn	Helena	Brooklyn_Helena	0	m	f	fm	1	1	1	dry16	dry17	no	no	NA	0.375	JuvenileAdult	NA
457	B101Br278	B578Co0211	2016-08-27	2017-11-02	0.145995	sub	sub	1	SubSub	F	F	1	F-F	Brooklyn	Columbus	Brooklyn_Columbus	0	m	m	mm	1	1	1	dry16	dry17	no	no	NA	0.375	JuvenileAdult	NA
458	B101Br278	B579Tu0211	2016-08-27	2017-11-02	0.171886	sub	others	0	SubOthers	F	F	1	F-F	Brooklyn	Tulsa	Brooklyn_Tulsa	0	m	f	fm	1	1	1	dry16	dry17	no	no	NA	0.25	JuvenileJuvenile	NA
459	B101Br278	B57Tx065	2016-08-27	2016-05-06	0.246378	sub	dom	0	DomSub	F	F1	0	F-F1	Brooklyn	Texas	Brooklyn_Texas	0	m	m	mm	0.281403	NA	0.116516	dry16	wet16	no	no	NA	NA	JuvenileAdult	NA
460	B101Br278	B580De0211	2016-08-27	2017-11-02	0.16351	sub	sub	1	SubSub	F	F	1	F-F	Brooklyn	Denver	Brooklyn_Denver	0	m	m	mm	1	1	1	dry16	dry17	no	no	NA	0.375	JuvenileJuvenile	NA
461	B101Br278	B581Om0211	2016-08-27	2017-11-02	0.159237	sub	others	0	SubOthers	F	F	1	F-F	Brooklyn	Omaha	Brooklyn_Omaha	0	m	f	fm	1	1	1	dry16	dry17	no	no	NA	0.5	JuvenileAdult	NA
462	B101Br278	B582De0711	2016-08-27	2017-11-07	0.161546	sub	sub	1	SubSub	F	F	1	F-F	Brooklyn	Denver	Brooklyn_Denver	0	m	m	mm	1	1	1	dry16	dry17	no	no	NA	0.375	JuvenileJuvenile	NA
463	B101Br278	B583SG0711	2016-08-27	2017-11-07	0.248824	sub	others	0	SubOthers	F	M	0	F-M	Brooklyn	Saragossa	Brooklyn_Saragossa	0	m	f	fm	0.309031	NA	0.0551359	dry16	dry17	no	no	NA	0	JuvenileJuvenile	NA
464	B101Br278	B584Mg0311	2016-08-27	2017-11-03	0.143287	sub	sub	1	SubSub	F	F	1	F-F	Brooklyn	Montgomery	Brooklyn_Montgomery	0	m	m	mm	1	1	1	dry16	dry17	no	no	NA	0.25	JuvenileJuvenile	NA
465	B101Br278	B585Fr0311	2016-08-27	2017-11-03	0.238661	sub	dom	0	DomSub	F	F	1	F-F	Brooklyn	Francisco	Brooklyn_Francisco	0	m	m	mm	1	1	1	dry16	dry17	no	no	NA	0	JuvenileAdult	NA
466	B101Br278	B586Zu0411	2016-08-27	2017-11-04	0.248508	sub	dom	0	DomSub	F	E	0	E-F	Brooklyn	Sapporo	Brooklyn_Sapporo	0	m	m	mm	0.252723	NA	0.0989395	dry16	dry17	no	no	NA	NA	JuvenileAdult	NA
467	B101Br278	B587Ee0611	2016-08-27	2017-11-06	0.235167	sub	sub	1	SubSub	F	E	0	E-F	Brooklyn	Eden	Brooklyn_Eden	0	m	m	mm	0.252723	NA	0.0989395	dry16	dry17	no	no	NA	0	JuvenileJuvenile	NA
468	B101Br278	B588Da0611	2016-08-27	2017-11-06	0.214108	sub	sub	1	SubSub	F	E	0	E-F	Brooklyn	Davos	Brooklyn_Davos	0	m	m	mm	0.252723	NA	0.0989395	dry16	dry17	no	no	NA	0	JuvenileAdult	NA
469	B101Br278	B589Mo0611	2016-08-27	2017-11-06	0.229292	sub	sub	1	SubSub	F	E	0	E-F	Brooklyn	Moritz	Brooklyn_Moritz	0	m	m	mm	0.252723	NA	0.0989395	dry16	dry17	no	no	NA	0	JuvenileAdult	NA
470	B101Br278	B58Om115	2016-08-27	2016-05-11	0.151702	sub	others	0	SubOthers	F	F	1	F-F	Brooklyn	Omaha	Brooklyn_Omaha	0	m	f	fm	1	1	1	dry16	wet16	no	no	NA	0.5	JuvenileAdult	NA
471	B101Br278	B590Mi0611	2016-08-27	2017-11-06	0.260723	sub	sub	1	SubSub	F	L	0	F-L	Brooklyn	Mildura	Brooklyn_Mildura	0	m	m	mm	0.40708	NA	0.0267476	dry16	dry17	no	no	NA	0	JuvenileJuvenile	NA
472	B101Br278	B591Sl0611	2016-08-27	2017-11-06	0.244098	sub	sub	1	SubSub	F	L	0	F-L	Brooklyn	Salem	Brooklyn_Salem	0	m	m	mm	0.40708	NA	0.0267476	dry16	dry17	no	no	NA	0	JuvenileJuvenile	NA
473	B101Br278	B592Va0711	2016-08-27	2017-11-07	0.243892	sub	others	0	SubOthers	F	M	0	F-M	Brooklyn	Valencia	Brooklyn_Valencia	0	m	f	fm	0.309031	NA	0.0551359	dry16	dry17	no	no	NA	NA	JuvenileAdult	NA
474	B101Br278	B593Ep0711	2016-08-27	2017-11-07	0.238382	sub	sub	1	SubSub	F	F1	0	F-F1	Brooklyn	El Paso	Brooklyn_El Paso	0	m	m	mm	0.281403	NA	0.116516	dry16	dry17	no	no	NA	0	JuvenileJuvenile	NA
475	B101Br278	B594Au2411	2016-08-27	2017-11-24	0.239736	sub	others	0	SubOthers	F	E	0	E-F	Brooklyn	Augusta	Augusta_Brooklyn	0	m	f	fm	0.252723	NA	0.0989395	dry16	dry17	no	no	NA	0	JuvenileAdult	NA
476	B101Br278	B595Sa0711	2016-08-27	2017-11-07	0.252084	sub	others	0	SubOthers	F	F1	0	F-F1	Brooklyn	Savannah	Brooklyn_Savannah	0	m	f	fm	0.281403	NA	0.116516	dry16	dry17	no	no	NA	0	JuvenileAdult	NA
477	B101Br278	B596Sa0911	2016-08-27	2017-11-09	0.246564	sub	others	0	SubOthers	F	F1	0	F-F1	Brooklyn	Savannah	Brooklyn_Savannah	0	m	f	fm	0.281403	NA	0.116516	dry16	dry17	no	no	NA	0	JuvenileAdult	NA
478	B101Br278	B597Tx0911	2016-08-27	2017-11-09	0.244335	sub	dom	0	DomSub	F	F1	0	F-F1	Brooklyn	Texas	Brooklyn_Texas	0	m	m	mm	0.281403	NA	0.116516	dry16	dry17	no	no	NA	NA	JuvenileAdult	NA
479	B101Br278	B59Le115	2016-08-27	2016-05-11	0.262462	sub	sub	1	SubSub	F	G	0	F-G	Brooklyn	Levis	Brooklyn_Levis	0	m	m	mm	0.42735	NA	0	dry16	wet16	no	no	NA	0	JuvenileInfant	NA
480	B101Br278	B5Tu154	2016-08-27	2016-04-15	0.139501	sub	others	0	SubOthers	F	F	1	F-F	Brooklyn	Tulsa	Brooklyn_Tulsa	0	m	f	fm	1	1	1	dry16	wet16	no	no	NA	0.25	JuvenileInfant	NA
481	B101Br278	B60Au125	2016-08-27	2016-05-12	0.26049	sub	others	0	SubOthers	F	E	0	E-F	Brooklyn	Augusta	Augusta_Brooklyn	0	m	f	fm	0.252723	NA	0.0989395	dry16	wet16	no	no	NA	0	JuvenileAdult	NA
482	B101Br278	B61Ya125	2016-08-27	2016-05-12	0.258178	sub	dom	0	DomSub	F	J	0	F-J	Brooklyn	Sendai	Brooklyn_Sendai	0	m	m	mm	0.294118	NA	0	dry16	wet16	no	no	NA	NA	JuvenileAdult	NA
483	B101Br278	B62Mo135	2016-08-27	2016-05-13	0.26919	sub	sub	1	SubSub	F	E	0	E-F	Brooklyn	Moritz	Brooklyn_Moritz	0	m	m	mm	0.252723	NA	0.0989395	dry16	wet16	no	no	NA	0	JuvenileAdult	NA
484	B101Br278	B63Se125	2016-08-27	2016-05-12	0.260715	sub	dom	0	DomSub	F	J	0	F-J	Brooklyn	Sendai	Brooklyn_Sendai	0	m	m	mm	0.294118	NA	0	dry16	wet16	no	no	NA	NA	JuvenileAdult	NA
485	B101Br278	B64Al165	2016-08-27	2016-05-16	0.243879	sub	dom	0	DomSub	F	L	0	F-L	Brooklyn	Alburry	Alburry_Brooklyn	0	m	m	mm	0.40708	NA	0.0267476	dry16	wet16	no	no	NA	0	JuvenileAdult	NA
486	B101Br278	B65Da135	2016-08-27	2016-05-13	0.244963	sub	sub	1	SubSub	F	E	0	E-F	Brooklyn	Davos	Brooklyn_Davos	0	m	m	mm	0.252723	NA	0.0989395	dry16	wet16	no	no	NA	0	JuvenileJuvenile	NA
487	B101Br278	B66Ni125	2016-08-27	2016-05-12	0.273446	sub	others	0	SubOthers	F	G	0	F-G	Brooklyn	Niagara	Brooklyn_Niagara	0	m	f	fm	0.42735	NA	0	dry16	wet16	no	no	NA	0	JuvenileAdult	NA
488	B101Br278	B67Zu125	2016-08-27	2016-05-12	0.273483	sub	dom	0	DomSub	F	G	0	F-G	Brooklyn	Zurich	Brooklyn_Zurich	0	m	m	mm	0.42735	NA	0	dry16	wet16	no	no	NA	0	JuvenileAdult	NA
489	B101Br278	B68Kn125	2016-08-27	2016-05-12	0.254979	sub	others	0	SubOthers	F	J	0	F-J	Brooklyn	Knuta	Brooklyn_Knuta	0	m	f	fm	0.294118	NA	0	dry16	wet16	no	no	NA	0	JuvenileAdult	NA
490	B101Br278	B69No125	2016-08-27	2016-05-12	0.251188	sub	others	0	SubOthers	F	G	0	F-G	Brooklyn	Nova	Brooklyn_Nova	0	m	f	fm	0.42735	NA	0	dry16	wet16	no	no	NA	0	JuvenileAdult	NA
491	B101Br278	B6Br154	2016-08-27	2016-04-15	0.181007	sub	sub	1	SubSub	F	F	1	F-F	Brooklyn	Brooklyn	Brooklyn_Brooklyn	1	m	m	mm	1	1	1	dry16	wet16	no	no	NA	NA	JuvenileInfant	NA
492	B101Br278	B70Go165	2016-08-27	2016-05-16	0.238003	sub	others	0	SubOthers	F	L	0	F-L	Brooklyn	Goa	Brooklyn_Goa	0	m	f	fm	0.40708	NA	0.0267476	dry16	wet16	no	no	NA	0	JuvenileAdult	NA
493	B101Br278	B71Mi165	2016-08-27	2016-05-16	0.249227	sub	sub	1	SubSub	F	L	0	F-L	Brooklyn	Mildura	Brooklyn_Mildura	0	m	m	mm	0.40708	NA	0.0267476	dry16	wet16	no	no	NA	0	JuvenileJuvenile	NA
494	B101Br278	B72Bb165	2016-08-27	2016-05-16	0.22562	sub	sub	1	SubSub	F	L	0	F-L	Brooklyn	Brisbane	Brisbane_Brooklyn	0	m	m	mm	0.40708	NA	0.0267476	dry16	wet16	no	no	NA	0	JuvenileAdult	NA
495	B101Br278	B73Ic225	2016-08-27	2016-05-22	0.255982	sub	sub	1	SubSub	F	J	0	F-J	Brooklyn	Ichino	Brooklyn_Ichino	0	m	m	mm	0.294118	NA	0	dry16	wet16	no	no	NA	0	JuvenileAdult	NA
496	B101Br278	B74Yo185	2016-08-27	2016-05-18	0.256291	sub	others	0	SubOthers	F	J	0	F-J	Brooklyn	Yokohama	Brooklyn_Yokohama	0	m	f	fm	0.294118	NA	0	dry16	wet16	no	no	NA	NA	JuvenileAdult	NA
497	B101Br278	B75He195	2016-08-27	2016-05-19	0.160982	sub	others	0	SubOthers	F	F	1	F-F	Brooklyn	Helena	Brooklyn_Helena	0	m	f	fm	1	1	1	dry16	wet16	no	no	NA	0.375	JuvenileAdult	NA
498	B101Br278	B76Nv185	2016-08-27	2016-05-18	0.243285	sub	others	0	SubOthers	F	J	0	F-J	Brooklyn	Nava	Brooklyn_Nava	0	m	f	fm	0.294118	NA	0	dry16	wet16	no	no	NA	0	JuvenileInfant	NA
499	B101Br278	B77Ic205	2016-08-27	2016-05-20	0.249355	sub	sub	1	SubSub	F	J	0	F-J	Brooklyn	Ichino	Brooklyn_Ichino	0	m	m	mm	0.294118	NA	0	dry16	wet16	no	no	NA	0	JuvenileAdult	NA
500	B101Br278	B78Sa185	2016-08-27	2016-05-18	0.236042	sub	others	0	SubOthers	F	F1	0	F-F1	Brooklyn	Savannah	Brooklyn_Savannah	0	m	f	fm	0.281403	NA	0.116516	dry16	wet16	no	no	NA	0	JuvenileAdult	NA
501	B101Br278	B79Tx185	2016-08-27	2016-05-18	0.246737	sub	dom	0	DomSub	F	F1	0	F-F1	Brooklyn	Texas	Brooklyn_Texas	0	m	m	mm	0.281403	NA	0.116516	dry16	wet16	no	no	NA	NA	JuvenileAdult	NA
502	B101Br278	B80Co195	2016-08-27	2016-05-19	0.144664	sub	sub	1	SubSub	F	F	1	F-F	Brooklyn	Columbus	Brooklyn_Columbus	0	m	m	mm	1	1	1	dry16	wet16	no	no	NA	0.375	JuvenileJuvenile	NA
503	B101Br278	B81Fr195	2016-08-27	2016-05-19	0.238072	sub	dom	0	DomSub	F	F	1	F-F	Brooklyn	Francisco	Brooklyn_Francisco	0	m	m	mm	1	1	1	dry16	wet16	no	no	NA	0	JuvenileAdult	NA
504	B101Br278	B82Fe195	2016-08-27	2016-05-19	0.131089	sub	sub	1	SubSub	F	F	1	F-F	Brooklyn	Fresno	Brooklyn_Fresno	0	m	m	mm	1	1	1	dry16	wet16	no	no	NA	0.375	JuvenileJuvenile	NA
505	B101Br278	B83Tu195	2016-08-27	2016-05-19	0.151888	sub	others	0	SubOthers	F	F	1	F-F	Brooklyn	Tulsa	Brooklyn_Tulsa	0	m	f	fm	1	1	1	dry16	wet16	no	no	NA	0.25	JuvenileInfant	NA
506	B101Br278	B84Kn205	2016-08-27	2016-05-20	0.253034	sub	others	0	SubOthers	F	J	0	F-J	Brooklyn	Knuta	Brooklyn_Knuta	0	m	f	fm	0.294118	NA	0	dry16	wet16	no	no	NA	0	JuvenileAdult	NA
507	B101Br278	B85Ya205	2016-08-27	2016-05-20	0.255101	sub	sub	1	SubSub	F	J	0	F-J	Brooklyn	Yao	Brooklyn_Yao	0	m	m	mm	0.294118	NA	0	dry16	wet16	no	no	NA	0	JuvenileInfant	NA
508	B101Br278	B86Se205	2016-08-27	2016-05-20	0.247039	sub	dom	0	DomSub	F	J	0	F-J	Brooklyn	Sendai	Brooklyn_Sendai	0	m	m	mm	0.294118	NA	0	dry16	wet16	no	no	NA	NA	JuvenileAdult	NA
509	B101Br278	B87De225	2016-08-27	2016-05-22	0.149378	sub	sub	1	SubSub	F	F	1	F-F	Brooklyn	Denver	Brooklyn_Denver	0	m	m	mm	1	1	1	dry16	wet16	no	no	NA	0.375	JuvenileJuvenile	NA
510	B101Br278	B88Le215	2016-08-27	2016-05-21	0.251169	sub	sub	1	SubSub	F	G	0	F-G	Brooklyn	Levis	Brooklyn_Levis	0	m	m	mm	0.42735	NA	0	dry16	wet16	no	no	NA	0	JuvenileInfant	NA
511	B101Br278	B89Ni215	2016-08-27	2016-05-21	0.259802	sub	others	0	SubOthers	F	G	0	F-G	Brooklyn	Niagara	Brooklyn_Niagara	0	m	f	fm	0.42735	NA	0	dry16	wet16	no	no	NA	0	JuvenileAdult	NA
512	B101Br278	B8No164	2016-08-27	2016-04-16	0.264469	sub	others	0	SubOthers	F	G	0	F-G	Brooklyn	Nova	Brooklyn_Nova	0	m	f	fm	0.42735	NA	0	dry16	wet16	no	no	NA	0	JuvenileAdult	NA
513	B101Br278	B90No215	2016-08-27	2016-05-21	0.267773	sub	others	0	SubOthers	F	G	0	F-G	Brooklyn	Nova	Brooklyn_Nova	0	m	f	fm	0.42735	NA	0	dry16	wet16	no	no	NA	0	JuvenileAdult	NA
514	B101Br278	B91Om225	2016-08-27	2016-05-22	0.149145	sub	others	0	SubOthers	F	F	1	F-F	Brooklyn	Omaha	Brooklyn_Omaha	0	m	f	fm	1	1	1	dry16	wet16	no	no	NA	0.5	JuvenileAdult	NA
515	B101Br278	B92Br225	2016-08-27	2016-05-22	0.140725	sub	sub	1	SubSub	F	F	1	F-F	Brooklyn	Brooklyn	Brooklyn_Brooklyn	1	m	m	mm	1	1	1	dry16	wet16	no	no	NA	NA	JuvenileInfant	NA
516	B101Br278	B93Sp235	2016-08-27	2016-05-23	0.251119	sub	dom	0	DomSub	F	E	0	E-F	Brooklyn	Sapporo	Brooklyn_Sapporo	0	m	m	mm	0.252723	NA	0.0989395	dry16	wet16	no	no	NA	NA	JuvenileAdult	NA
517	B101Br278	B96To235	2016-08-27	2016-05-23	0.241734	sub	others	0	SubOthers	F	E	0	E-F	Brooklyn	Toliara	Brooklyn_Toliara	0	m	f	fm	0.252723	NA	0.0989395	dry16	wet16	no	no	NA	0	JuvenileJuvenile	NA
518	B101Br278	B97Da235	2016-08-27	2016-05-23	0.260483	sub	sub	1	SubSub	F	E	0	E-F	Brooklyn	Davos	Brooklyn_Davos	0	m	m	mm	0.252723	NA	0.0989395	dry16	wet16	no	no	NA	0	JuvenileJuvenile	NA
519	B101Br278	B9Bb164	2016-08-27	2016-04-16	0.249224	sub	sub	1	SubSub	F	L	0	F-L	Brooklyn	Brisbane	Brisbane_Brooklyn	0	m	m	mm	0.40708	NA	0.0267476	dry16	wet16	no	no	NA	0	JuvenileAdult	NA
520	B103Fr278	B104Yo268	2016-08-27	2016-08-26	0.180504	dom	others	0	DomOthers	F	J	0	F-J	Francisco	Yokohama	Francisco_Yokohama	0	m	f	fm	0.294118	0.626263	0	dry16	dry16	yes	dry16	NA	NA	AdultAdult	NA
521	B103Fr278	B105Le288	2016-08-27	2016-08-28	0.170327	dom	sub	0	DomSub	F	G	0	F-G	Francisco	Levis	Francisco_Levis	0	m	m	mm	0.42735	0.474747	0	dry16	dry16	yes	dry16	NA	0	JuvenileAdult	NA
522	B103Fr278	B106Zu288	2016-08-27	2016-08-28	0.198875	dom	dom	1	DomDom	F	G	0	F-G	Francisco	Zurich	Francisco_Zurich	0	m	m	mm	0.42735	0.474747	0	dry16	dry16	yes	dry16	NA	0	AdultAdult	NA
523	B103Fr278	B108Ni288	2016-08-27	2016-08-28	0.162602	dom	others	0	DomOthers	F	G	0	F-G	Francisco	Niagara	Francisco_Niagara	0	m	f	fm	0.42735	0.474747	0	dry16	dry16	yes	dry16	NA	0	AdultAdult	NA
524	B103Fr278	B109Tu278	2016-08-27	2016-08-27	0.18858	dom	others	0	DomOthers	F	F	1	F-F	Francisco	Tulsa	Francisco_Tulsa	0	m	f	fm	1	1	1	dry16	dry16	yes	dry16	1.81353	0	JuvenileAdult	NA
525	B103Fr278	B10Al164	2016-08-27	2016-04-16	0.24549	dom	dom	1	DomDom	F	L	0	F-L	Francisco	Alburry	Alburry_Francisco	0	m	m	mm	0.40708	NA	0.0267476	dry16	wet16	no	no	NA	0	AdultAdult	NA
526	B103Fr278	B110Co278	2016-08-27	2016-08-27	0.196115	dom	sub	0	DomSub	F	F	1	F-F	Francisco	Columbus	Columbus_Francisco	0	m	m	mm	1	1	1	dry16	dry16	yes	dry16	0.925771	0	AdultAdult	1488
527	B103Fr278	B111no288	2016-08-27	2016-08-28	0.220696	dom	others	0	DomOthers	F	G	0	F-G	Francisco	Nova	Francisco_Nova	0	m	f	fm	0.42735	0.474747	0	dry16	dry16	yes	dry16	NA	0	AdultAdult	NA
528	B103Fr278	B112Al298	2016-08-27	2016-08-29	0.147282	dom	dom	1	DomDom	F	L	0	F-L	Francisco	Alburry	Alburry_Francisco	0	m	m	mm	0.40708	0.507538	0.0267476	dry16	dry16	yes	dry16	NA	0	AdultAdult	NA
529	B103Fr278	B113Bb298	2016-08-27	2016-08-29	0.184007	dom	sub	0	DomSub	F	L	0	F-L	Francisco	Brisbane	Brisbane_Francisco	0	m	m	mm	0.40708	0.507538	0.0267476	dry16	dry16	yes	dry16	NA	0	AdultAdult	NA
530	B103Fr278	B115Fe308	2016-08-27	2016-08-30	0.194826	dom	sub	0	DomSub	F	F	1	F-F	Francisco	Fresno	Francisco_Fresno	0	m	m	mm	1	1	1	dry16	dry16	yes	dry16	2.92669	0	JuvenileAdult	NA
531	B103Fr278	B116Mi298	2016-08-27	2016-08-29	0.195263	dom	sub	0	DomSub	F	L	0	F-L	Francisco	Mildura	Francisco_Mildura	0	m	m	mm	0.40708	0.507538	0.0267476	dry16	dry16	yes	dry16	NA	0	JuvenileAdult	NA
532	B103Fr278	B117De308	2016-08-27	2016-08-30	0.189253	dom	sub	0	DomSub	F	F	1	F-F	Francisco	Denver	Denver_Francisco	0	m	m	mm	1	1	1	dry16	dry16	yes	dry16	0.663931	0	JuvenileAdult	NA
533	B103Fr278	B119Mo318	2016-08-27	2016-08-31	0.190115	dom	sub	0	DomSub	F	E	0	E-F	Francisco	Moritz	Francisco_Moritz	0	m	m	mm	0.252723	0.527638	0.0989395	dry16	dry16	yes	dry16	NA	0	AdultAdult	NA
534	B103Fr278	B121Om308	2016-08-27	2016-08-30	0.197351	dom	others	0	DomOthers	F	F	1	F-F	Francisco	Omaha	Francisco_Omaha	0	m	f	fm	1	1	1	dry16	dry16	yes	dry16	0.486941	NA	AdultAdult	4778
535	B103Fr278	B122Da318	2016-08-27	2016-08-31	0.18869	dom	sub	0	DomSub	F	E	0	E-F	Francisco	Davos	Davos_Francisco	0	m	m	mm	0.252723	0.527638	0.0989395	dry16	dry16	yes	dry16	NA	0	JuvenileAdult	NA
536	B103Fr278	B123Au318	2016-08-27	2016-08-31	0.205372	dom	others	0	DomOthers	F	E	0	E-F	Francisco	Augusta	Augusta_Francisco	0	m	f	fm	0.252723	0.527638	0.0989395	dry16	dry16	yes	dry16	NA	0	AdultAdult	NA
537	B103Fr278	B124To318	2016-08-27	2016-08-31	0.184966	dom	others	0	DomOthers	F	E	0	E-F	Francisco	Toliara	Francisco_Toliara	0	m	f	fm	0.252723	0.527638	0.0989395	dry16	dry16	yes	dry16	NA	0	JuvenileAdult	NA
538	B103Fr278	B125Sp318	2016-08-27	2016-08-31	0.182977	dom	dom	1	DomDom	F	E	0	E-F	Francisco	Sapporo	Francisco_Sapporo	0	m	m	mm	0.252723	0.527638	0.0989395	dry16	dry16	yes	dry16	NA	NA	AdultAdult	NA
539	B103Fr278	B126Ya029	2016-08-27	2016-09-02	0.168758	dom	sub	0	DomSub	F	J	0	F-J	Francisco	Yao	Francisco_Yao	0	m	m	mm	0.294118	0.626263	0	dry16	dry16	yes	dry16	NA	0	JuvenileAdult	NA
540	B103Fr278	B127Go039	2016-08-27	2016-09-03	0.201054	dom	others	0	DomOthers	F	L	0	F-L	Francisco	Goa	Francisco_Goa	0	m	f	fm	0.40708	0.507538	0.0267476	dry16	dry16	yes	dry16	NA	0	AdultAdult	NA
541	B103Fr278	B128Se029	2016-08-27	2016-09-02	0.267155	dom	dom	1	DomDom	F	J	0	F-J	Francisco	Sendai	Francisco_Sendai	0	m	m	mm	0.294118	0.626263	0	dry16	dry16	yes	dry16	NA	NA	AdultAdult	NA
542	B103Fr278	B12Kn164	2016-08-27	2016-04-16	0.194988	dom	others	0	DomOthers	F	J	0	F-J	Francisco	Knuta	Francisco_Knuta	0	m	f	fm	0.294118	NA	0	dry16	wet16	no	no	NA	0	AdultAdult	NA
543	B103Fr278	B131Tx049	2016-08-27	2016-09-04	0.186836	dom	dom	1	DomDom	F	F1	0	F-F1	Francisco	Texas	Francisco_Texas	0	m	m	mm	0.281403	0.427136	0.116516	dry16	dry16	yes	dry16	NA	NA	AdultAdult	NA
544	B103Fr278	B133Sa049	2016-08-27	2016-09-04	0.172279	dom	others	0	DomOthers	F	F1	0	F-F1	Francisco	Savannah	Francisco_Savannah	0	m	f	fm	0.281403	0.427136	0.116516	dry16	dry16	yes	dry16	NA	0.375	AdultAdult	NA
545	B103Fr278	B134Nv049	2016-08-27	2016-09-04	0.158989	dom	others	0	DomOthers	F	J	0	F-J	Francisco	Nava	Francisco_Nava	0	m	f	fm	0.294118	0.626263	0	dry16	dry16	yes	dry16	NA	0	JuvenileAdult	NA
546	B103Fr278	B135Da079	2016-08-27	2016-09-07	0.191289	dom	sub	0	DomSub	F	E	0	E-F	Francisco	Davos	Davos_Francisco	0	m	m	mm	0.252723	0.527638	0.0989395	dry16	dry16	yes	dry16	NA	0	JuvenileAdult	NA
547	B103Fr278	B137Mo079	2016-08-27	2016-09-07	0.212088	dom	sub	0	DomSub	F	E	0	E-F	Francisco	Moritz	Francisco_Moritz	0	m	m	mm	0.252723	0.527638	0.0989395	dry16	dry16	yes	dry16	NA	0	AdultAdult	NA
548	B103Fr278	B13Ni184	2016-08-27	2016-04-18	0.216055	dom	others	0	DomOthers	F	G	0	F-G	Francisco	Niagara	Francisco_Niagara	0	m	f	fm	0.42735	NA	0	dry16	wet16	no	no	NA	0	AdultAdult	NA
549	B103Fr278	B144Zu139	2016-08-27	2016-09-13	0.218747	dom	dom	1	DomDom	F	G	0	F-G	Francisco	Zurich	Francisco_Zurich	0	m	m	mm	0.42735	0.474747	0	dry16	dry16	yes	dry16	NA	0	AdultAdult	NA
550	B103Fr278	B145Sp079	2016-08-27	2016-09-07	0.181348	dom	dom	1	DomDom	F	E	0	E-F	Francisco	Sapporo	Francisco_Sapporo	0	m	m	mm	0.252723	0.527638	0.0989395	dry16	dry16	yes	dry16	NA	NA	AdultAdult	NA
551	B103Fr278	B146Fr069	2016-08-27	2016-09-06	0.12302	dom	dom	1	DomDom	F	F	1	F-F	Francisco	Francisco	Francisco_Francisco	1	m	m	mm	1	1	1	dry16	dry16	yes	dry16	NA	NA	AdultAdult	NA
552	B103Fr278	B149Ic099	2016-08-27	2016-09-09	0.186781	dom	sub	0	DomSub	F	J	0	F-J	Francisco	Ichino	Francisco_Ichino	0	m	m	mm	0.294118	0.626263	0	dry16	dry16	yes	dry16	NA	0	AdultAdult	NA
553	B103Fr278	B14Au184	2016-08-27	2016-04-18	0.196977	dom	others	0	DomOthers	F	E	0	E-F	Francisco	Augusta	Augusta_Francisco	0	m	f	fm	0.252723	NA	0.0989395	dry16	wet16	no	no	NA	0	AdultAdult	NA
554	B103Fr278	B150He109	2016-08-27	2016-09-10	0.191771	dom	others	0	DomOthers	F	F	1	F-F	Francisco	Helena	Francisco_Helena	0	m	f	fm	1	1	1	dry16	dry16	yes	dry16	0.445594	0	AdultAdult	2991
555	B103Fr278	B151Kn099	2016-08-27	2016-09-09	0.169656	dom	others	0	DomOthers	F	J	0	F-J	Francisco	Knuta	Francisco_Knuta	0	m	f	fm	0.294118	0.626263	0	dry16	dry16	yes	dry16	NA	0	AdultAdult	NA
556	B103Fr278	B152Mi119	2016-08-27	2016-09-11	0.200888	dom	sub	0	DomSub	F	L	0	F-L	Francisco	Mildura	Francisco_Mildura	0	m	m	mm	0.40708	0.507538	0.0267476	dry16	dry16	yes	dry16	NA	0	JuvenileAdult	NA
557	B103Fr278	B153Al099	2016-08-27	2016-09-09	0.203671	dom	dom	1	DomDom	F	L	0	F-L	Francisco	Alburry	Alburry_Francisco	0	m	m	mm	0.40708	0.507538	0.0267476	dry16	dry16	yes	dry16	NA	0	AdultAdult	NA
558	B103Fr278	B155Ni139	2016-08-27	2016-09-13	0.262844	dom	others	0	DomOthers	F	G	0	F-G	Francisco	Niagara	Francisco_Niagara	0	m	f	fm	0.42735	0.474747	0	dry16	dry16	yes	dry16	NA	0	AdultAdult	NA
559	B103Fr278	B159Ya149	2016-08-27	2016-09-14	0.179358	dom	sub	0	DomSub	F	J	0	F-J	Francisco	Yao	Francisco_Yao	0	m	m	mm	0.294118	0.626263	0	dry16	dry16	yes	dry16	NA	0	JuvenileAdult	NA
560	B103Fr278	B15Sp184	2016-08-27	2016-04-18	0.233526	dom	dom	1	DomDom	F	E	0	E-F	Francisco	Sapporo	Francisco_Sapporo	0	m	m	mm	0.252723	NA	0.0989395	dry16	wet16	no	no	NA	NA	AdultAdult	NA
561	B103Fr278	B160Tu129	2016-08-27	2016-09-12	0.215009	dom	others	0	DomOthers	F	F	1	F-F	Francisco	Tulsa	Francisco_Tulsa	0	m	f	fm	1	1	1	dry16	dry16	yes	dry16	1.81353	0	JuvenileAdult	NA
562	B103Fr278	B161Br129	2016-08-27	2016-09-12	0.202463	dom	sub	0	DomSub	F	F	1	F-F	Francisco	Brooklyn	Brooklyn_Francisco	0	m	m	mm	1	1	1	dry16	dry16	yes	dry16	0.0273973	0	JuvenileAdult	NA
563	B103Fr278	B162Co129	2016-08-27	2016-09-12	0.202735	dom	sub	0	DomSub	F	F	1	F-F	Francisco	Columbus	Columbus_Francisco	0	m	m	mm	1	1	1	dry16	dry16	yes	dry16	0.925771	0	AdultAdult	1504
564	B103Fr278	B163Le139	2016-08-27	2016-09-13	0.197614	dom	sub	0	DomSub	F	G	0	F-G	Francisco	Levis	Francisco_Levis	0	m	m	mm	0.42735	0.474747	0	dry16	dry16	yes	dry16	NA	0	JuvenileAdult	NA
565	B103Fr278	B164No139	2016-08-27	2016-09-13	0.20532	dom	others	0	DomOthers	F	G	0	F-G	Francisco	Nova	Francisco_Nova	0	m	f	fm	0.42735	0.474747	0	dry16	dry16	yes	dry16	NA	0	AdultAdult	NA
566	B103Fr278	B165Nv149	2016-08-27	2016-09-14	0.175553	dom	others	0	DomOthers	F	J	0	F-J	Francisco	Nava	Francisco_Nava	0	m	f	fm	0.294118	0.626263	0	dry16	dry16	yes	dry16	NA	0	JuvenileAdult	NA
567	B103Fr278	B166Au149	2016-08-27	2016-09-14	0.172596	dom	others	0	DomOthers	F	E	0	E-F	Francisco	Augusta	Augusta_Francisco	0	m	f	fm	0.252723	0.527638	0.0989395	dry16	dry16	yes	dry16	NA	0	AdultAdult	NA
568	B103Fr278	B169To149	2016-08-27	2016-09-14	0.158403	dom	others	0	DomOthers	F	E	0	E-F	Francisco	Toliara	Francisco_Toliara	0	m	f	fm	0.252723	0.527638	0.0989395	dry16	dry16	yes	dry16	NA	0	JuvenileAdult	NA
569	B103Fr278	B16He214	2016-08-27	2016-04-21	0.246776	dom	others	0	DomOthers	F	F	1	F-F	Francisco	Helena	Francisco_Helena	0	m	f	fm	1	1	1	dry16	wet16	no	no	NA	0	AdultAdult	2849
570	B103Fr278	B170Yo149	2016-08-27	2016-09-14	0.183033	dom	others	0	DomOthers	F	J	0	F-J	Francisco	Yokohama	Francisco_Yokohama	0	m	f	fm	0.294118	0.626263	0	dry16	dry16	yes	dry16	NA	NA	AdultAdult	NA
571	B103Fr278	B173Ni209	2016-08-27	2016-09-20	0.214523	dom	others	0	DomOthers	F	G	0	F-G	Francisco	Niagara	Francisco_Niagara	0	m	f	fm	0.42735	0.474747	0	dry16	dry16	yes	dry16	NA	0	AdultAdult	NA
572	B103Fr278	B174Bb159	2016-08-27	2016-09-15	0.189058	dom	sub	0	DomSub	F	L	0	F-L	Francisco	Brisbane	Brisbane_Francisco	0	m	m	mm	0.40708	0.507538	0.0267476	dry16	dry16	yes	dry16	NA	0	AdultAdult	NA
573	B103Fr278	B177Ic209	2016-08-27	2016-09-20	0.172506	dom	sub	0	DomSub	F	J	0	F-J	Francisco	Ichino	Francisco_Ichino	0	m	m	mm	0.294118	0.626263	0	dry16	dry16	yes	dry16	NA	0	AdultAdult	NA
574	B103Fr278	B178Se209	2016-08-27	2016-09-20	0.256699	dom	dom	1	DomDom	F	J	0	F-J	Francisco	Sendai	Francisco_Sendai	0	m	m	mm	0.294118	0.626263	0	dry16	dry16	yes	dry16	NA	NA	AdultAdult	NA
575	B103Fr278	B179Yo219	2016-08-27	2016-09-21	0.18175	dom	others	0	DomOthers	F	J	0	F-J	Francisco	Yokohama	Francisco_Yokohama	0	m	f	fm	0.294118	0.626263	0	dry16	dry16	yes	dry16	NA	NA	AdultAdult	NA
576	B103Fr278	B17Co224	2016-08-27	2016-04-21	0.214289	dom	sub	0	DomSub	F	F	1	F-F	Francisco	Columbus	Columbus_Francisco	0	m	m	mm	1	1	1	dry16	wet16	no	no	NA	0	JuvenileAdult	NA
577	B103Fr278	B180Fe219	2016-08-27	2016-09-21	0.217472	dom	sub	0	DomSub	F	F	1	F-F	Francisco	Fresno	Francisco_Fresno	0	m	m	mm	1	1	1	dry16	dry16	yes	dry16	2.92669	0	JuvenileAdult	NA
578	B103Fr278	B181Tu219	2016-08-27	2016-09-21	0.212636	dom	others	0	DomOthers	F	F	1	F-F	Francisco	Tulsa	Francisco_Tulsa	0	m	f	fm	1	1	1	dry16	dry16	yes	dry16	1.81353	0	JuvenileAdult	NA
579	B103Fr278	B182Mo229	2016-08-27	2016-09-22	0.232935	dom	sub	0	DomSub	F	E	0	E-F	Francisco	Moritz	Francisco_Moritz	0	m	m	mm	0.252723	0.527638	0.0989395	dry16	dry16	yes	dry16	NA	0	AdultAdult	NA
580	B103Fr278	B183Om219	2016-08-27	2016-09-21	0.208742	dom	others	0	DomOthers	F	F	1	F-F	Francisco	Omaha	Francisco_Omaha	0	m	f	fm	1	1	1	dry16	dry16	yes	dry16	0.486941	NA	AdultAdult	4800
581	B103Fr278	B184He219	2016-08-27	2016-09-21	0.197243	dom	others	0	DomOthers	F	F	1	F-F	Francisco	Helena	Francisco_Helena	0	m	f	fm	1	1	1	dry16	dry16	yes	dry16	0.445594	0	AdultAdult	3002
582	B103Fr278	B185Br219	2016-08-27	2016-09-21	0.202945	dom	sub	0	DomSub	F	F	1	F-F	Francisco	Brooklyn	Brooklyn_Francisco	0	m	m	mm	1	1	1	dry16	dry16	yes	dry16	0.0273973	0	JuvenileAdult	NA
583	B103Fr278	B187Kn219	2016-08-27	2016-09-21	0.15901	dom	others	0	DomOthers	F	J	0	F-J	Francisco	Knuta	Francisco_Knuta	0	m	f	fm	0.294118	0.626263	0	dry16	dry16	yes	dry16	NA	0	AdultAdult	NA
584	B103Fr278	B188De239	2016-08-27	2016-09-23	0.212581	dom	sub	0	DomSub	F	F	1	F-F	Francisco	Denver	Denver_Francisco	0	m	m	mm	1	1	1	dry16	dry16	yes	dry16	0.663931	0	JuvenileAdult	NA
585	B103Fr278	B18Yo224	2016-08-27	2016-04-22	0.198593	dom	others	0	DomOthers	F	J	0	F-J	Francisco	Yokohama	Francisco_Yokohama	0	m	f	fm	0.294118	NA	0	dry16	wet16	no	no	NA	NA	AdultAdult	NA
586	B103Fr278	B190Tx239	2016-08-27	2016-09-23	0.221921	dom	dom	1	DomDom	F	F1	0	F-F1	Francisco	Texas	Francisco_Texas	0	m	m	mm	0.281403	0.427136	0.116516	dry16	dry16	yes	dry16	NA	NA	AdultAdult	NA
587	B103Fr278	B191Fr239	2016-08-27	2016-09-23	0.110156	dom	dom	1	DomDom	F	F	1	F-F	Francisco	Francisco	Francisco_Francisco	1	m	m	mm	1	1	1	dry16	dry16	yes	dry16	NA	NA	AdultAdult	NA
588	B103Fr278	B192Sa239	2016-08-27	2016-09-23	0.174068	dom	others	0	DomOthers	F	F1	0	F-F1	Francisco	Savannah	Francisco_Savannah	0	m	f	fm	0.281403	0.427136	0.116516	dry16	dry16	yes	dry16	NA	0.375	AdultAdult	NA
589	B103Fr278	B193Go249	2016-08-27	2016-09-24	0.216406	dom	others	0	DomOthers	F	L	0	F-L	Francisco	Goa	Francisco_Goa	0	m	f	fm	0.40708	0.507538	0.0267476	dry16	dry16	yes	dry16	NA	0	AdultAdult	NA
590	B103Fr278	B194Al249	2016-08-27	2016-09-24	0.239037	dom	dom	1	DomDom	F	L	0	F-L	Francisco	Alburry	Alburry_Francisco	0	m	m	mm	0.40708	0.507538	0.0267476	dry16	dry16	yes	dry16	NA	0	AdultAdult	NA
591	B103Fr278	B196Mi249	2016-08-27	2016-09-24	0.240785	dom	sub	0	DomSub	F	L	0	F-L	Francisco	Mildura	Francisco_Mildura	0	m	m	mm	0.40708	0.507538	0.0267476	dry16	dry16	yes	dry16	NA	0	JuvenileAdult	NA
592	B103Fr278	B198Zu259	2016-08-27	2016-09-25	0.228731	dom	dom	1	DomDom	F	G	0	F-G	Francisco	Zurich	Francisco_Zurich	0	m	m	mm	0.42735	0.474747	0	dry16	dry16	yes	dry16	NA	0	AdultAdult	NA
593	B103Fr278	B199Co269	2016-08-27	2016-09-26	0.212272	dom	sub	0	DomSub	F	F	1	F-F	Francisco	Columbus	Columbus_Francisco	0	m	m	mm	1	1	1	dry16	dry16	yes	dry16	0.925771	0	AdultAdult	1518
594	B103Fr278	B19Kn224	2016-08-27	2016-04-22	0.271388	dom	others	0	DomOthers	F	J	0	F-J	Francisco	Knuta	Francisco_Knuta	0	m	f	fm	0.294118	NA	0	dry16	wet16	no	no	NA	0	AdultAdult	NA
595	B103Fr278	B1Se144	2016-08-27	2016-04-14	0.28576	dom	dom	1	DomDom	F	J	0	F-J	Francisco	Sendai	Francisco_Sendai	0	m	m	mm	0.294118	NA	0	dry16	wet16	no	no	NA	NA	AdultAdult	NA
596	B103Fr278	B201No289	2016-08-27	2016-09-28	0.227441	dom	others	0	DomOthers	F	G	0	F-G	Francisco	Nova	Francisco_Nova	0	m	f	fm	0.42735	0.474747	0	dry16	dry16	yes	dry16	NA	0	AdultAdult	NA
597	B103Fr278	B204To309	2016-08-27	2016-09-30	0.24632	dom	sub	0	DomSub	F	E	0	E-F	Francisco	Davos	Davos_Francisco	0	m	m	mm	0.252723	0.527638	0.0989395	dry16	dry16	yes	dry16	NA	0	JuvenileAdult	NA
598	B103Fr278	B205Au289	2016-08-27	2016-09-28	0.211303	dom	others	0	DomOthers	F	E	0	E-F	Francisco	Augusta	Augusta_Francisco	0	m	f	fm	0.252723	0.527638	0.0989395	dry16	dry16	yes	dry16	NA	0	AdultAdult	NA
599	B103Fr278	B206Sp289	2016-08-27	2016-09-28	0.217248	dom	dom	1	DomDom	F	E	0	E-F	Francisco	Sapporo	Francisco_Sapporo	0	m	m	mm	0.252723	0.527638	0.0989395	dry16	dry16	yes	dry16	NA	NA	AdultAdult	NA
600	B103Fr278	B207He0110	2016-08-27	2016-10-01	0.221375	dom	others	0	DomOthers	F	F	1	F-F	Francisco	Helena	Francisco_Helena	0	m	f	fm	1	1	1	dry16	dry16	yes	dry16	0.445594	0	AdultAdult	3012
601	B103Fr278	B208Bb299	2016-08-27	2016-09-29	0.198843	dom	sub	0	DomSub	F	L	0	F-L	Francisco	Brisbane	Brisbane_Francisco	0	m	m	mm	0.40708	0.507538	0.0267476	dry16	dry16	yes	dry16	NA	0	AdultAdult	NA
602	B103Fr278	B20Sp254	2016-08-27	2016-04-25	0.221868	dom	dom	1	DomDom	F	E	0	E-F	Francisco	Sapporo	Francisco_Sapporo	0	m	m	mm	0.252723	NA	0.0989395	dry16	wet16	no	no	NA	NA	AdultAdult	NA
603	B103Fr278	B211Sa0110	2016-08-27	2016-10-01	0.167631	dom	others	0	DomOthers	F	F1	0	F-F1	Francisco	Savannah	Francisco_Savannah	0	m	f	fm	0.281403	0.427136	0.116516	dry16	dry16	yes	dry16	NA	0.375	AdultAdult	NA
604	B103Fr278	B212Tx0110	2016-08-27	2016-10-01	0.168673	dom	dom	1	DomDom	F	F1	0	F-F1	Francisco	Texas	Francisco_Texas	0	m	m	mm	0.281403	0.427136	0.116516	dry16	dry16	yes	dry16	NA	NA	AdultAdult	NA
605	B103Fr278	B213De0710	2016-08-27	2016-10-07	0.239633	dom	sub	0	DomSub	F	F	1	F-F	Francisco	Denver	Denver_Francisco	0	m	m	mm	1	1	1	dry16	dry16	yes	dry16	0.663931	0	JuvenileAdult	NA
606	B103Fr278	B214Kn0410	2016-08-27	2016-10-04	0.173865	dom	others	0	DomOthers	F	J	0	F-J	Francisco	Knuta	Francisco_Knuta	0	m	f	fm	0.294118	0.626263	0	dry16	dry16	yes	dry16	NA	0	AdultAdult	NA
607	B103Fr278	B216Le0210	2016-08-27	2016-10-02	0.208686	dom	sub	0	DomSub	F	G	0	F-G	Francisco	Levis	Francisco_Levis	0	m	m	mm	0.42735	0.474747	0	dry16	dry16	yes	dry16	NA	0	JuvenileAdult	NA
608	B103Fr278	B219Ni0210	2016-08-27	2016-10-02	0.219997	dom	others	0	DomOthers	F	G	0	F-G	Francisco	Niagara	Francisco_Niagara	0	m	f	fm	0.42735	0.474747	0	dry16	dry16	yes	dry16	NA	0	AdultAdult	NA
609	B103Fr278	B21Mo264	2016-08-27	2016-04-26	0.220659	dom	sub	0	DomSub	F	E	0	E-F	Francisco	Moritz	Francisco_Moritz	0	m	m	mm	0.252723	NA	0.0989395	dry16	wet16	no	no	NA	0	AdultAdult	NA
610	B103Fr278	B220Ya0410	2016-08-27	2016-10-04	0.192254	dom	sub	0	DomSub	F	J	0	F-J	Francisco	Yao	Francisco_Yao	0	m	m	mm	0.294118	0.626263	0	dry16	dry16	yes	dry16	NA	0	JuvenileAdult	NA
611	B103Fr278	B222Fe0410	2016-08-27	2016-10-04	0.231683	dom	sub	0	DomSub	F	F	1	F-F	Francisco	Fresno	Francisco_Fresno	0	m	m	mm	1	1	1	dry16	dry16	yes	dry16	2.92669	0	JuvenileAdult	NA
612	B103Fr278	B223Mi0610	2016-08-27	2016-10-06	0.232828	dom	sub	0	DomSub	F	L	0	F-L	Francisco	Mildura	Francisco_Mildura	0	m	m	mm	0.40708	0.507538	0.0267476	dry16	dry16	yes	dry16	NA	0	JuvenileAdult	NA
613	B103Fr278	B224Al0610	2016-08-27	2016-10-06	0.173021	dom	dom	1	DomDom	F	L	0	F-L	Francisco	Alburry	Alburry_Francisco	0	m	m	mm	0.40708	0.507538	0.0267476	dry16	dry16	yes	dry16	NA	0	AdultAdult	NA
614	B103Fr278	B225Om0410	2016-08-27	2016-10-04	0.236692	dom	others	0	DomOthers	F	F	1	F-F	Francisco	Omaha	Francisco_Omaha	0	m	f	fm	1	1	1	dry16	dry16	yes	dry16	0.486941	NA	AdultAdult	4813
615	B103Fr278	B226Mo0510	2016-08-27	2016-10-05	0.260803	dom	sub	0	DomSub	F	E	0	E-F	Francisco	Moritz	Francisco_Moritz	0	m	m	mm	0.252723	0.527638	0.0989395	dry16	dry16	yes	dry16	NA	0	AdultAdult	NA
616	B103Fr278	B228Go0610	2016-08-27	2016-10-06	0.190235	dom	others	0	DomOthers	F	L	0	F-L	Francisco	Goa	Francisco_Goa	0	m	f	fm	0.40708	0.507538	0.0267476	dry16	dry16	yes	dry16	NA	0	AdultAdult	NA
617	B103Fr278	B229Se0610	2016-08-27	2016-10-06	0.295268	dom	dom	1	DomDom	F	J	0	F-J	Francisco	Sendai	Francisco_Sendai	0	m	m	mm	0.294118	0.626263	0	dry16	dry16	yes	dry16	NA	NA	AdultAdult	NA
618	B103Fr278	B22Au264	2016-08-27	2016-04-26	0.188471	dom	others	0	DomOthers	F	E	0	E-F	Francisco	Augusta	Augusta_Francisco	0	m	f	fm	0.252723	NA	0.0989395	dry16	wet16	no	no	NA	0	AdultAdult	NA
619	B103Fr278	B231Fr1210	2016-08-27	2016-10-12	0.194972	dom	dom	1	DomDom	F	F	1	F-F	Francisco	Francisco	Francisco_Francisco	1	m	m	mm	1	1	1	dry16	dry16	yes	dry16	NA	NA	AdultAdult	NA
620	B103Fr278	B232Nv0610	2016-08-27	2016-10-06	0.185479	dom	others	0	DomOthers	F	J	0	F-J	Francisco	Nava	Francisco_Nava	0	m	f	fm	0.294118	0.626263	0	dry16	dry16	yes	dry16	NA	0	JuvenileAdult	NA
621	B103Fr278	B236To1110	2016-08-27	2016-10-11	0.192774	dom	others	0	DomOthers	F	E	0	E-F	Francisco	Augusta	Augusta_Francisco	0	m	f	fm	0.252723	0.527638	0.0989395	dry16	dry16	yes	dry16	NA	0	AdultAdult	NA
622	B103Fr278	B237Sp1110	2016-08-27	2016-10-11	0.200114	dom	dom	1	DomDom	F	E	0	E-F	Francisco	Sapporo	Francisco_Sapporo	0	m	m	mm	0.252723	0.527638	0.0989395	dry16	dry16	yes	dry16	NA	NA	AdultAdult	NA
623	B103Fr278	B238Co1210	2016-08-27	2016-10-12	0.227159	dom	sub	0	DomSub	F	F	1	F-F	Francisco	Columbus	Columbus_Francisco	0	m	m	mm	1	1	1	dry16	dry16	yes	dry16	0.925771	0	AdultAdult	1534
624	B103Fr278	B23To264	2016-08-27	2016-04-26	0.200719	dom	others	0	DomOthers	F	E	0	E-F	Francisco	Toliara	Francisco_Toliara	0	m	f	fm	0.252723	NA	0.0989395	dry16	wet16	no	no	NA	0	JuvenileAdult	NA
625	B103Fr278	B240Fe1210	2016-08-27	2016-10-12	0.224093	dom	sub	0	DomSub	F	F	1	F-F	Francisco	Fresno	Francisco_Fresno	0	m	m	mm	1	1	1	dry16	dry16	yes	dry16	2.92669	0	JuvenileAdult	NA
626	B103Fr278	B245Bb1210	2016-08-27	2016-10-12	0.220333	dom	sub	0	DomSub	F	L	0	F-L	Francisco	Brisbane	Brisbane_Francisco	0	m	m	mm	0.40708	0.507538	0.0267476	dry16	dry16	yes	dry16	NA	0	AdultAdult	NA
627	B103Fr278	B246Au1310	2016-08-27	2016-10-13	0.202232	dom	others	0	DomOthers	F	E	0	E-F	Francisco	Augusta	Augusta_Francisco	0	m	f	fm	0.252723	0.527638	0.0989395	dry16	dry16	yes	dry16	NA	0	AdultAdult	NA
628	B103Fr278	B247Da1310	2016-08-27	2016-10-13	0.252336	dom	sub	0	DomSub	F	E	0	E-F	Francisco	Davos	Davos_Francisco	0	m	m	mm	0.252723	0.527638	0.0989395	dry16	dry16	yes	dry16	NA	0	JuvenileAdult	NA
629	B103Fr278	B249Nv1310	2016-08-27	2016-10-13	0.206733	dom	others	0	DomOthers	F	J	0	F-J	Francisco	Nava	Francisco_Nava	0	m	f	fm	0.294118	0.626263	0	dry16	dry16	yes	dry16	NA	0	JuvenileAdult	NA
630	B103Fr278	B24Tu264	2016-08-27	2016-04-26	0.224326	dom	others	0	DomOthers	F	F	1	F-F	Francisco	Tulsa	Francisco_Tulsa	0	m	f	fm	1	1	1	dry16	wet16	no	no	NA	0	AdultInfant	NA
631	B103Fr278	B250Yo1310	2016-08-27	2016-10-13	0.184624	dom	others	0	DomOthers	F	J	0	F-J	Francisco	Yokohama	Francisco_Yokohama	0	m	f	fm	0.294118	0.626263	0	dry16	dry16	yes	dry16	NA	NA	AdultAdult	NA
632	B103Fr278	B251Ic1310	2016-08-27	2016-10-13	0.199866	dom	sub	0	DomSub	F	J	0	F-J	Francisco	Ichino	Francisco_Ichino	0	m	m	mm	0.294118	0.626263	0	dry16	dry16	yes	dry16	NA	0	AdultAdult	NA
633	B103Fr278	B252Kn1310	2016-08-27	2016-10-13	0.179163	dom	others	0	DomOthers	F	J	0	F-J	Francisco	Knuta	Francisco_Knuta	0	m	f	fm	0.294118	0.626263	0	dry16	dry16	yes	dry16	NA	0	AdultAdult	NA
634	B103Fr278	B254Om1510	2016-08-27	2016-10-15	0.245548	dom	others	0	DomOthers	F	F	1	F-F	Francisco	Omaha	Francisco_Omaha	0	m	f	fm	1	1	1	dry16	dry16	yes	dry16	0.486941	NA	AdultAdult	4824
635	B103Fr278	B255Br1510	2016-08-27	2016-10-15	0.244526	dom	sub	0	DomSub	F	F	1	F-F	Francisco	Brooklyn	Brooklyn_Francisco	0	m	m	mm	1	1	1	dry16	dry16	yes	dry16	0.0273973	0	JuvenileAdult	NA
636	B103Fr278	B256Tu1510	2016-08-27	2016-10-15	0.236078	dom	others	0	DomOthers	F	F	1	F-F	Francisco	Tulsa	Francisco_Tulsa	0	m	f	fm	1	1	1	dry16	dry16	yes	dry16	1.81353	0	JuvenileAdult	NA
637	B103Fr278	B257Le1610	2016-08-27	2016-10-16	0.224233	dom	sub	0	DomSub	F	E	0	E-F	Francisco	Davos	Davos_Francisco	0	m	m	mm	0.252723	0.527638	0.0989395	dry16	dry16	yes	dry16	NA	0	JuvenileAdult	NA
638	B103Fr278	B25Om274	2016-08-27	2016-04-27	0.203917	dom	others	0	DomOthers	F	F	1	F-F	Francisco	Omaha	Francisco_Omaha	0	m	f	fm	1	1	1	dry16	wet16	no	no	NA	NA	AdultAdult	4653
639	B103Fr278	B260Sa1610	2016-08-27	2016-10-16	0.189865	dom	others	0	DomOthers	F	F1	0	F-F1	Francisco	Savannah	Francisco_Savannah	0	m	f	fm	0.281403	0.427136	0.116516	dry16	dry16	yes	dry16	NA	0.375	AdultAdult	NA
640	B103Fr278	B261Tx1610	2016-08-27	2016-10-16	0.201469	dom	dom	1	DomDom	F	F1	0	F-F1	Francisco	Texas	Francisco_Texas	0	m	m	mm	0.281403	0.427136	0.116516	dry16	dry16	yes	dry16	NA	NA	AdultAdult	NA
641	B103Fr278	B262Zu1610	2016-08-27	2016-10-16	0.228456	dom	dom	1	DomDom	F	G	0	F-G	Francisco	Zurich	Francisco_Zurich	0	m	m	mm	0.42735	0.474747	0	dry16	dry16	yes	dry16	NA	0	AdultAdult	NA
642	B103Fr278	B264No1610	2016-08-27	2016-10-16	0.227785	dom	others	0	DomOthers	F	G	0	F-G	Francisco	Nova	Francisco_Nova	0	m	f	fm	0.42735	0.474747	0	dry16	dry16	yes	dry16	NA	0	AdultAdult	NA
643	B103Fr278	B265Da1610	2016-08-27	2016-10-16	0.205014	dom	sub	0	DomSub	F	E	0	E-F	Francisco	Davos	Davos_Francisco	0	m	m	mm	0.252723	0.527638	0.0989395	dry16	dry16	yes	dry16	NA	0	JuvenileAdult	NA
644	B103Fr278	B266Ya1610	2016-08-27	2016-10-16	0.195182	dom	sub	0	DomSub	F	J	0	F-J	Francisco	Yao	Francisco_Yao	0	m	m	mm	0.294118	0.626263	0	dry16	dry16	yes	dry16	NA	0	JuvenileAdult	NA
645	B103Fr278	B268He2210	2016-08-27	2016-10-22	0.218912	dom	others	0	DomOthers	F	F	1	F-F	Francisco	Helena	Francisco_Helena	0	m	f	fm	1	1	1	dry16	dry16	yes	dry16	0.445594	0	AdultAdult	3033
646	B103Fr278	B269Se1610	2016-08-27	2016-10-16	0.281737	dom	dom	1	DomDom	F	J	0	F-J	Francisco	Sendai	Francisco_Sendai	0	m	m	mm	0.294118	0.626263	0	dry16	dry16	yes	dry16	NA	NA	AdultAdult	NA
647	B103Fr278	B26Fe274	2016-08-27	2016-04-27	0.20834	dom	sub	0	DomSub	F	F	1	F-F	Francisco	Fresno	Francisco_Fresno	0	m	m	mm	1	1	1	dry16	wet16	no	no	NA	0	JuvenileAdult	NA
648	B103Fr278	B271De2210	2016-08-27	2016-10-22	0.20053	dom	sub	0	DomSub	F	F	1	F-F	Francisco	Denver	Denver_Francisco	0	m	m	mm	1	1	1	dry16	dry16	yes	dry16	0.663931	0	JuvenileAdult	NA
649	B103Fr278	B272Go2210	2016-08-27	2016-10-22	0.18761	dom	others	0	DomOthers	F	L	0	F-L	Francisco	Goa	Francisco_Goa	0	m	f	fm	0.40708	0.507538	0.0267476	dry16	dry16	yes	dry16	NA	0	AdultAdult	NA
650	B103Fr278	B273Ic2310	2016-08-27	2016-10-23	0.201543	dom	sub	0	DomSub	F	J	0	F-J	Francisco	Ichino	Francisco_Ichino	0	m	m	mm	0.294118	0.626263	0	dry16	dry16	yes	dry16	NA	0	AdultAdult	NA
651	B103Fr278	B276Bb0304	2016-08-27	2017-04-03	0.242347	dom	dom	1	DomDom	F	L	0	F-L	Francisco	Brisbane	Brisbane_Francisco	0	m	m	mm	0.40708	NA	0.0267476	dry16	wet17	no	no	NA	0	AdultAdult	NA
652	B103Fr278	B277Ha0404	2016-08-27	2017-04-04	0.246906	dom	sub	0	DomSub	F	G	0	F-G	Francisco	Hamilton	Francisco_Hamilton	0	m	m	mm	0.42735	NA	0	dry16	wet17	no	no	NA	0	AdultInfant	NA
653	B103Fr278	B278Tu0404	2016-08-27	2017-04-04	0.237137	dom	others	0	DomOthers	F	F	1	F-F	Francisco	Tulsa	Francisco_Tulsa	0	m	f	fm	1	1	1	dry16	wet17	no	no	NA	0	JuvenileAdult	NA
654	B103Fr278	B279Sl0304	2016-08-27	2017-04-03	0.22277	dom	sub	0	DomSub	F	L	0	F-L	Francisco	Salem	Francisco_Salem	0	m	m	mm	0.40708	NA	0.0267476	dry16	wet17	no	no	NA	0	AdultInfant	NA
655	B103Fr278	B27Co274	2016-08-27	2016-04-27	0.222121	dom	sub	0	DomSub	F	F	1	F-F	Francisco	Columbus	Columbus_Francisco	0	m	m	mm	1	1	1	dry16	wet16	no	no	NA	0	JuvenileAdult	NA
656	B103Fr278	B281Ra0304	2016-08-27	2017-04-03	0.234733	dom	sub	0	DomSub	F	M	0	F-M	Francisco	Raoul	Francisco_Raoul	0	m	m	mm	0.309031	NA	0.0551359	dry16	wet17	no	no	NA	NA	AdultAdult	NA
657	B103Fr278	B282Le0404	2016-08-27	2017-04-04	0.225874	dom	sub	0	DomSub	F	G	0	F-G	Francisco	Levis	Francisco_Levis	0	m	m	mm	0.42735	NA	0	dry16	wet17	no	no	NA	0	JuvenileAdult	NA
658	B103Fr278	B283Fe0404	2016-08-27	2017-04-04	0.215592	dom	sub	0	DomSub	F	F	1	F-F	Francisco	Fresno	Francisco_Fresno	0	m	m	mm	1	1	1	dry16	wet17	no	no	NA	0	JuvenileAdult	NA
659	B103Fr278	B284Zu0404	2016-08-27	2017-04-04	0.288874	dom	dom	1	DomDom	F	G	0	F-G	Francisco	Zurich	Francisco_Zurich	0	m	m	mm	0.42735	NA	0	dry16	wet17	no	no	NA	0	AdultAdult	NA
660	B103Fr278	B285Ni0404	2016-08-27	2017-04-04	0.220406	dom	others	0	DomOthers	F	G	0	F-G	Francisco	Niagara	Francisco_Niagara	0	m	f	fm	0.42735	NA	0	dry16	wet17	no	no	NA	0	AdultAdult	NA
661	B103Fr278	B286Co0504	2016-08-27	2017-04-05	0.229512	dom	sub	0	DomSub	F	F	1	F-F	Francisco	Columbus	Columbus_Francisco	0	m	m	mm	1	1	1	dry16	wet17	no	no	NA	0	AdultAdult	1709
662	B103Fr278	B287No0504	2016-08-27	2017-04-04	0.242315	dom	others	0	DomOthers	F	G	0	F-G	Francisco	Nova	Francisco_Nova	0	m	f	fm	0.42735	NA	0	dry16	wet17	no	no	NA	0	AdultAdult	NA
663	B103Fr278	B288He0504	2016-08-27	2017-04-05	0.237112	dom	others	0	DomOthers	F	F	1	F-F	Francisco	Helena	Francisco_Helena	0	m	f	fm	1	1	1	dry16	wet17	no	no	NA	0	AdultAdult	3198
664	B103Fr278	B289Yo0504	2016-08-27	2017-04-05	0.194424	dom	others	0	DomOthers	F	J	0	F-J	Francisco	Yokohama	Francisco_Yokohama	0	m	f	fm	0.294118	NA	0	dry16	wet17	no	no	NA	NA	AdultAdult	NA
665	B103Fr278	B28He274	2016-08-27	2016-04-27	0.221683	dom	others	0	DomOthers	F	F	1	F-F	Francisco	Helena	Francisco_Helena	0	m	f	fm	1	1	1	dry16	wet16	no	no	NA	0	AdultAdult	2855
666	B103Fr278	B290Fr0504	2016-08-27	2017-04-05	0.181649	dom	dom	1	DomDom	F	F	1	F-F	Francisco	Francisco	Francisco_Francisco	1	m	m	mm	1	1	1	dry16	wet17	no	no	NA	NA	AdultAdult	NA
667	B103Fr278	B291Bi1104	2016-08-27	2017-04-11	0.214364	dom	dom	1	DomDom	F	M	0	F-M	Francisco	Bilbao	Bilbao_Francisco	0	m	m	mm	0.309031	NA	0.0551359	dry16	wet17	no	no	NA	NA	AdultAdult	NA
668	B103Fr278	B292Nv0504	2016-08-27	2017-04-05	0.190657	dom	others	0	DomOthers	F	J	0	F-J	Francisco	Nava	Francisco_Nava	0	m	f	fm	0.294118	NA	0	dry16	wet17	no	no	NA	0	JuvenileAdult	NA
669	B103Fr278	B293De0504	2016-08-27	2017-04-05	0.220471	dom	sub	0	DomSub	F	F	1	F-F	Francisco	Denver	Denver_Francisco	0	m	m	mm	1	1	1	dry16	wet17	no	no	NA	0	JuvenileAdult	NA
670	B103Fr278	B294Om0504	2016-08-27	2017-04-05	0.226006	dom	others	0	DomOthers	F	F	1	F-F	Francisco	Omaha	Francisco_Omaha	0	m	f	fm	1	1	1	dry16	wet17	no	no	NA	NA	AdultAdult	4996
671	B103Fr278	B295Sa0704	2016-08-27	2017-04-07	0.214014	dom	others	0	DomOthers	F	F1	0	F-F1	Francisco	Savannah	Francisco_Savannah	0	m	f	fm	0.281403	NA	0.116516	dry16	wet17	no	no	NA	0.375	AdultAdult	NA
672	B103Fr278	B296Kn0504	2016-08-27	2017-04-05	0.251945	dom	others	0	DomOthers	F	J	0	F-J	Francisco	Knuta	Francisco_Knuta	0	m	f	fm	0.294118	NA	0	dry16	wet17	no	no	NA	0	AdultAdult	NA
673	B103Fr278	B297Tx0704	2016-08-27	2017-04-07	0.209814	dom	dom	1	DomDom	F	F1	0	F-F1	Francisco	Texas	Francisco_Texas	0	m	m	mm	0.281403	NA	0.116516	dry16	wet17	no	no	NA	NA	AdultAdult	NA
674	B103Fr278	B298Mt1504	2016-08-27	2017-04-15	0.195547	dom	sub	0	DomSub	F	J	0	F-J	Francisco	Mito	Francisco_Mito	0	m	m	mm	0.294118	NA	0	dry16	wet17	no	no	NA	0	AdultInfant	NA
675	B103Fr278	B299Au0604	2016-08-27	2017-04-06	0.205512	dom	others	0	DomOthers	F	E	0	E-F	Francisco	Augusta	Augusta_Francisco	0	m	f	fm	0.252723	NA	0.0989395	dry16	wet17	no	no	NA	0	AdultAdult	NA
676	B103Fr278	B29Fr274	2016-08-27	2016-04-27	0.162417	dom	dom	1	DomDom	F	F	1	F-F	Francisco	Francisco	Francisco_Francisco	1	m	m	mm	1	1	1	dry16	wet16	no	no	NA	NA	AdultAdult	NA
677	B103Fr278	B2Nv144	2016-08-27	2016-04-14	0.189088	dom	others	0	DomOthers	F	J	0	F-J	Francisco	Nava	Francisco_Nava	0	m	f	fm	0.294118	NA	0	dry16	wet16	no	no	NA	0	AdultInfant	NA
678	B103Fr278	B300Da0604	2016-08-27	2017-04-06	0.273449	dom	sub	0	DomSub	F	E	0	E-F	Francisco	Davos	Davos_Francisco	0	m	m	mm	0.252723	NA	0.0989395	dry16	wet17	no	no	NA	0	JuvenileAdult	NA
679	B103Fr278	B301Sg1104	2016-08-27	2017-04-11	0.241334	dom	others	0	DomOthers	F	M	0	F-M	Francisco	Saragossa	Francisco_Saragossa	0	m	f	fm	0.309031	NA	0.0551359	dry16	wet17	no	no	NA	0	AdultInfant	NA
680	B103Fr278	B302Ee1204	2016-08-27	2017-04-12	0.196696	dom	sub	0	DomSub	F	E	0	E-F	Francisco	Eden	Eden_Francisco	0	m	m	mm	0.252723	NA	0.0989395	dry16	wet17	no	no	NA	0	AdultInfant	NA
681	B103Fr278	B303Ep0704	2016-08-27	2017-04-07	0.24972	dom	sub	0	DomSub	F	F1	0	F-F1	Francisco	El Paso	El Paso_Francisco	0	m	m	mm	0.281403	NA	0.116516	dry16	wet17	no	no	NA	0.25	AdultInfant	NA
682	B103Fr278	B304Va1104	2016-08-27	2017-04-11	0.27048	dom	others	0	DomOthers	F	M	0	F-M	Francisco	Valencia	Francisco_Valencia	0	m	f	fm	0.309031	NA	0.0551359	dry16	wet17	no	no	NA	NA	AdultAdult	NA
683	B103Fr278	B305Sp1204	2016-08-27	2017-04-12	0.25784	dom	dom	1	DomDom	F	E	0	E-F	Francisco	Sapporo	Francisco_Sapporo	0	m	m	mm	0.252723	NA	0.0989395	dry16	wet17	no	no	NA	NA	AdultAdult	NA
684	B103Fr278	B306Da1204	2016-08-27	2017-04-12	0.216964	dom	sub	0	DomSub	F	E	0	E-F	Francisco	Davos	Davos_Francisco	0	m	m	mm	0.252723	NA	0.0989395	dry16	wet17	no	no	NA	0	JuvenileAdult	NA
685	B103Fr278	B307Ba1104	2016-08-27	2017-04-11	0.235897	dom	others	0	DomOthers	F	M	0	F-M	Francisco	Barcelona	Barcelona_Francisco	0	m	f	fm	0.309031	NA	0.0551359	dry16	wet17	no	no	NA	NA	AdultAdult	NA
686	B103Fr278	B308Ha1104	2016-08-27	2017-04-13	0.209735	dom	sub	0	DomSub	F	G	0	F-G	Francisco	Hamilton	Francisco_Hamilton	0	m	m	mm	0.42735	NA	0	dry16	wet17	no	no	NA	0	AdultInfant	NA
687	B103Fr278	B309No1304	2016-08-27	2017-04-13	0.19859	dom	others	0	DomOthers	F	G	0	F-G	Francisco	Nova	Francisco_Nova	0	m	f	fm	0.42735	NA	0	dry16	wet17	no	no	NA	0	AdultAdult	NA
688	B103Fr278	B30Tx284	2016-08-27	2016-04-28	0.208594	dom	dom	1	DomDom	F	F1	0	F-F1	Francisco	Texas	Francisco_Texas	0	m	m	mm	0.281403	NA	0.116516	dry16	wet16	no	no	NA	NA	AdultAdult	NA
689	B103Fr278	B310Om1504	2016-08-27	2017-04-15	0.21963	dom	others	0	DomOthers	F	F	1	F-F	Francisco	Omaha	Francisco_Omaha	0	m	f	fm	1	1	1	dry16	wet17	no	no	NA	NA	AdultAdult	5006
690	B103Fr278	B311Au1704	2016-08-27	2017-04-17	0.235913	dom	sub	0	DomSub	F	F	1	F-F	Francisco	Aurora	Aurora_Francisco	0	m	m	mm	1	1	1	dry16	wet17	no	no	NA	0	AdultInfant	NA
691	B103Fr278	B312Tx1304	2016-08-27	2017-04-13	0.212019	dom	dom	1	DomDom	F	F1	0	F-F1	Francisco	Texas	Francisco_Texas	0	m	m	mm	0.281403	NA	0.116516	dry16	wet17	no	no	NA	NA	AdultAdult	NA
692	B103Fr278	B313Mg1504	2016-08-27	2017-04-15	0.235979	dom	sub	0	DomSub	F	F	1	F-F	Francisco	Montgomery	Francisco_Montgomery	0	m	m	mm	1	1	1	dry16	wet17	no	no	NA	0	AdultInfant	NA
693	B103Fr278	B314Yo1504	2016-08-27	2017-04-15	0.195742	dom	others	0	DomOthers	F	J	0	F-J	Francisco	Yokohama	Francisco_Yokohama	0	m	f	fm	0.294118	NA	0	dry16	wet17	no	no	NA	NA	AdultAdult	NA
694	B103Fr278	B315Kn1504	2016-08-27	2017-04-15	0.177917	dom	others	0	DomOthers	F	J	0	F-J	Francisco	Knuta	Francisco_Knuta	0	m	f	fm	0.294118	NA	0	dry16	wet17	no	no	NA	0	AdultAdult	NA
695	B103Fr278	B316Ic1504	2016-08-27	2017-04-15	0.185225	dom	sub	0	DomSub	F	J	0	F-J	Francisco	Ichino	Francisco_Ichino	0	m	m	mm	0.294118	NA	0	dry16	wet17	no	no	NA	0	AdultAdult	NA
696	B103Fr278	B317Ya1504	2016-08-27	2017-04-15	0.206585	dom	sub	0	DomSub	F	J	0	F-J	Francisco	Yao	Francisco_Yao	0	m	m	mm	0.294118	NA	0	dry16	wet17	no	no	NA	0	JuvenileAdult	NA
697	B103Fr278	B318Mo1604	2016-08-27	2017-04-16	0.192539	dom	sub	0	DomSub	F	E	0	E-F	Francisco	Moritz	Francisco_Moritz	0	m	m	mm	0.252723	NA	0.0989395	dry16	wet17	no	no	NA	0	AdultAdult	NA
698	B103Fr278	B319Go1604	2016-08-27	2017-04-17	0.245978	dom	others	0	DomOthers	F	L	0	F-L	Francisco	Goa	Francisco_Goa	0	m	f	fm	0.40708	NA	0.0267476	dry16	wet17	no	no	NA	0	AdultAdult	NA
699	B103Fr278	B31Sa284	2016-08-27	2016-04-28	0.193034	dom	others	0	DomOthers	F	F1	0	F-F1	Francisco	Savannah	Francisco_Savannah	0	m	f	fm	0.281403	NA	0.116516	dry16	wet16	no	no	NA	0.375	AdultAdult	NA
700	B103Fr278	B320Fr1704	2016-08-27	2017-04-17	0.175358	dom	dom	1	DomDom	F	F	1	F-F	Francisco	Francisco	Francisco_Francisco	1	m	m	mm	1	1	1	dry16	wet17	no	no	NA	NA	AdultAdult	NA
701	B103Fr278	B321Sl1704	2016-08-27	2017-04-17	0.227788	dom	sub	0	DomSub	F	L	0	F-L	Francisco	Salem	Francisco_Salem	0	m	m	mm	0.40708	NA	0.0267476	dry16	wet17	no	no	NA	0	AdultInfant	NA
702	B103Fr278	B322Mi1704	2016-08-27	2017-04-17	0.214463	dom	sub	0	DomSub	F	L	0	F-L	Francisco	Mildura	Francisco_Mildura	0	m	m	mm	0.40708	NA	0.0267476	dry16	wet17	no	no	NA	0	JuvenileAdult	NA
703	B103Fr278	B323Bb1704	2016-08-27	2017-04-17	0.230732	dom	dom	1	DomDom	F	L	0	F-L	Francisco	Brisbane	Brisbane_Francisco	0	m	m	mm	0.40708	NA	0.0267476	dry16	wet17	no	no	NA	0	AdultAdult	NA
704	B103Fr278	B324Al1604	2016-08-27	2017-04-16	0.213359	dom	dom	1	DomDom	F	L	0	F-L	Francisco	Alburry	Alburry_Francisco	0	m	m	mm	0.40708	NA	0.0267476	dry16	wet17	no	no	NA	0	AdultAdult	NA
705	B103Fr278	B325Mt1804	2016-08-27	2017-04-18	0.189549	dom	sub	0	DomSub	F	J	0	F-J	Francisco	Mito	Francisco_Mito	0	m	m	mm	0.294118	NA	0	dry16	wet17	no	no	NA	0	AdultInfant	NA
706	B103Fr278	B326Tu1804	2016-08-27	2017-04-18	0.236981	dom	others	0	DomOthers	F	F	1	F-F	Francisco	Tulsa	Francisco_Tulsa	0	m	f	fm	1	1	1	dry16	wet17	no	no	NA	0	JuvenileAdult	NA
707	B103Fr278	B327He1804	2016-08-27	2017-04-18	0.215605	dom	others	0	DomOthers	F	F	1	F-F	Francisco	Helena	Francisco_Helena	0	m	f	fm	1	1	1	dry16	wet17	no	no	NA	0	AdultAdult	3211
708	B103Fr278	B328Fe1804	2016-08-27	2017-04-18	0.209995	dom	sub	0	DomSub	F	F	1	F-F	Francisco	Fresno	Francisco_Fresno	0	m	m	mm	1	1	1	dry16	wet17	no	no	NA	0	JuvenileAdult	NA
709	B103Fr278	B329Ar1804	2016-08-27	2017-04-18	0.187487	dom	dom	1	DomDom	F	F	1	F-F	Francisco	Francisco	Francisco_Francisco	1	m	m	mm	1	1	1	dry16	wet17	no	no	NA	NA	AdultAdult	NA
710	B103Fr278	B32Ni284	2016-08-27	2016-04-28	0.230545	dom	others	0	DomOthers	F	G	0	F-G	Francisco	Niagara	Francisco_Niagara	0	m	f	fm	0.42735	NA	0	dry16	wet16	no	no	NA	0	AdultAdult	NA
711	B103Fr278	B330Co1804	2016-08-27	2017-04-18	0.202545	dom	sub	0	DomSub	F	F	1	F-F	Francisco	Columbus	Columbus_Francisco	0	m	m	mm	1	1	1	dry16	wet17	no	no	NA	0	AdultAdult	1722
712	B103Fr278	B331Ya1804	2016-08-27	2017-04-18	0.250901	dom	dom	1	DomDom	F	J	0	F-J	Francisco	Sendai	Francisco_Sendai	0	m	m	mm	0.294118	NA	0	dry16	wet17	no	no	NA	NA	AdultAdult	NA
713	B103Fr278	B332Se1804	2016-08-27	2017-04-18	0.255765	dom	dom	1	DomDom	F	J	0	F-J	Francisco	Sendai	Francisco_Sendai	0	m	m	mm	0.294118	NA	0	dry16	wet17	no	no	NA	NA	AdultAdult	NA
714	B103Fr278	B333Ni2104	2016-08-27	2017-04-21	0.217974	dom	others	0	DomOthers	F	G	0	F-G	Francisco	Niagara	Francisco_Niagara	0	m	f	fm	0.42735	NA	0	dry16	wet17	no	no	NA	0	AdultAdult	NA
715	B103Fr278	B334Tx2004	2016-08-27	2017-04-20	0.196627	dom	dom	1	DomDom	F	F1	0	F-F1	Francisco	Texas	Francisco_Texas	0	m	m	mm	0.281403	NA	0.116516	dry16	wet17	no	no	NA	NA	AdultAdult	NA
716	B103Fr278	B335To1904	2016-08-27	2017-04-19	0.199788	dom	others	0	DomOthers	F	E	0	E-F	Francisco	Toliara	Francisco_Toliara	0	m	f	fm	0.252723	NA	0.0989395	dry16	wet17	no	no	NA	0	JuvenileAdult	NA
717	B103Fr278	B336Sp1904	2016-08-27	2017-04-19	0.204792	dom	dom	1	DomDom	F	E	0	E-F	Francisco	Sapporo	Francisco_Sapporo	0	m	m	mm	0.252723	NA	0.0989395	dry16	wet17	no	no	NA	NA	AdultAdult	NA
718	B103Fr278	B337Mo1904	2016-08-27	2017-04-19	0.216877	dom	sub	0	DomSub	F	E	0	E-F	Francisco	Moritz	Francisco_Moritz	0	m	m	mm	0.252723	NA	0.0989395	dry16	wet17	no	no	NA	0	AdultAdult	NA
719	B103Fr278	B338Sa2004	2016-08-27	2017-04-20	0.215636	dom	others	0	DomOthers	F	F1	0	F-F1	Francisco	Savannah	Francisco_Savannah	0	m	f	fm	0.281403	NA	0.116516	dry16	wet17	no	no	NA	0.375	AdultAdult	NA
720	B103Fr278	B339Ep2004	2016-08-27	2017-04-20	0.222771	dom	sub	0	DomSub	F	F1	0	F-F1	Francisco	El Paso	El Paso_Francisco	0	m	m	mm	0.281403	NA	0.116516	dry16	wet17	no	no	NA	0.25	AdultInfant	NA
721	B103Fr278	B33Zu284	2016-08-27	2016-04-28	0.240111	dom	dom	1	DomDom	F	G	0	F-G	Francisco	Zurich	Francisco_Zurich	0	m	m	mm	0.42735	NA	0	dry16	wet16	no	no	NA	0	AdultAdult	NA
722	B103Fr278	B340Sp2504	2016-08-27	2017-04-25	0.188039	dom	dom	1	DomDom	F	E	0	E-F	Francisco	Sapporo	Francisco_Sapporo	0	m	m	mm	0.252723	NA	0.0989395	dry16	wet17	no	no	NA	NA	AdultAdult	NA
723	B103Fr278	B341Au2504	2016-08-27	2017-04-25	0.174124	dom	others	0	DomOthers	F	E	0	E-F	Francisco	Augusta	Augusta_Francisco	0	m	f	fm	0.252723	NA	0.0989395	dry16	wet17	no	no	NA	0	AdultAdult	NA
724	B103Fr278	B342Zu2104	2016-08-27	2017-04-21	0.239548	dom	dom	1	DomDom	F	G	0	F-G	Francisco	Zurich	Francisco_Zurich	0	m	m	mm	0.42735	NA	0	dry16	wet17	no	no	NA	0	AdultAdult	NA
725	B103Fr278	B343Da2504	2016-08-27	2017-04-25	0.226022	dom	sub	0	DomSub	F	E	0	E-F	Francisco	Davos	Davos_Francisco	0	m	m	mm	0.252723	NA	0.0989395	dry16	wet17	no	no	NA	0	JuvenileAdult	NA
726	B103Fr278	B344Mg2504	2016-08-27	2017-04-25	0.219139	dom	sub	0	DomSub	F	F	1	F-F	Francisco	Montgomery	Francisco_Montgomery	0	m	m	mm	1	1	1	dry16	wet17	no	no	NA	0	AdultInfant	NA
727	B103Fr278	B345Ee2504	2016-08-27	2017-04-25	0.182122	dom	sub	0	DomSub	F	E	0	E-F	Francisco	Eden	Eden_Francisco	0	m	m	mm	0.252723	NA	0.0989395	dry16	wet17	no	no	NA	0	AdultInfant	NA
728	B103Fr278	B346Nv2604	2016-08-27	2017-04-26	0.164908	dom	others	0	DomOthers	F	J	0	F-J	Francisco	Nava	Francisco_Nava	0	m	f	fm	0.294118	NA	0	dry16	wet17	no	no	NA	0	JuvenileAdult	NA
729	B103Fr278	B347Kn2604	2016-08-27	2017-04-26	0.169746	dom	others	0	DomOthers	F	J	0	F-J	Francisco	Knuta	Francisco_Knuta	0	m	f	fm	0.294118	NA	0	dry16	wet17	no	no	NA	0	AdultAdult	NA
730	B103Fr278	B348Se2604	2016-08-27	2017-04-26	0.261174	dom	dom	1	DomDom	F	J	0	F-J	Francisco	Sendai	Francisco_Sendai	0	m	m	mm	0.294118	NA	0	dry16	wet17	no	no	NA	NA	AdultAdult	NA
731	B103Fr278	B349Mi2804	2016-08-27	2017-04-28	0.184315	dom	sub	0	DomSub	F	L	0	F-L	Francisco	Mildura	Francisco_Mildura	0	m	m	mm	0.40708	NA	0.0267476	dry16	wet17	no	no	NA	0	JuvenileAdult	NA
732	B103Fr278	B34No284	2016-08-27	2016-04-28	0.21858	dom	others	0	DomOthers	F	G	0	F-G	Francisco	Nova	Francisco_Nova	0	m	f	fm	0.42735	NA	0	dry16	wet16	no	no	NA	0	AdultAdult	NA
733	B103Fr278	B350Ic2604	2016-08-27	2017-04-26	0.175412	dom	sub	0	DomSub	F	J	0	F-J	Francisco	Ichino	Francisco_Ichino	0	m	m	mm	0.294118	NA	0	dry16	wet17	no	no	NA	0	AdultAdult	NA
734	B103Fr278	B351Bb2804	2016-08-27	2017-04-28	0.180658	dom	dom	1	DomDom	F	L	0	F-L	Francisco	Brisbane	Brisbane_Francisco	0	m	m	mm	0.40708	NA	0.0267476	dry16	wet17	no	no	NA	0	AdultAdult	NA
735	B103Fr278	B352Mt2604	2016-08-27	2017-04-26	0.175823	dom	sub	0	DomSub	F	J	0	F-J	Francisco	Mito	Francisco_Mito	0	m	m	mm	0.294118	NA	0	dry16	wet17	no	no	NA	0	AdultInfant	NA
736	B103Fr278	B353Ya2704	2016-08-27	2017-04-27	0.185379	dom	sub	0	DomSub	F	J	0	F-J	Francisco	Yao	Francisco_Yao	0	m	m	mm	0.294118	NA	0	dry16	wet17	no	no	NA	0	JuvenileAdult	NA
737	B103Fr278	B354Kn2704	2016-08-27	2017-04-27	0.18714	dom	others	0	DomOthers	F	J	0	F-J	Francisco	Knuta	Francisco_Knuta	0	m	f	fm	0.294118	NA	0	dry16	wet17	no	no	NA	0	AdultAdult	NA
738	B103Fr278	B355Yo2704	2016-08-27	2017-04-27	0.267103	dom	dom	1	DomDom	F	J	0	F-J	Francisco	Sendai	Francisco_Sendai	0	m	m	mm	0.294118	NA	0	dry16	wet17	no	no	NA	NA	AdultAdult	NA
739	B103Fr278	B356Zu2704	2016-08-27	2017-04-27	0.210489	dom	dom	1	DomDom	F	G	0	F-G	Francisco	Zurich	Francisco_Zurich	0	m	m	mm	0.42735	NA	0	dry16	wet17	no	no	NA	0	AdultAdult	NA
740	B103Fr278	B357No2704	2016-08-27	2017-04-27	0.199541	dom	others	0	DomOthers	F	G	0	F-G	Francisco	Nova	Francisco_Nova	0	m	f	fm	0.42735	NA	0	dry16	wet17	no	no	NA	0	AdultAdult	NA
741	B103Fr278	B359Va2904	2016-08-27	2017-04-29	0.244877	dom	others	0	DomOthers	F	M	0	F-M	Francisco	Valencia	Francisco_Valencia	0	m	f	fm	0.309031	NA	0.0551359	dry16	wet17	no	no	NA	NA	AdultAdult	NA
742	B103Fr278	B35Le284	2016-08-27	2016-04-29	0.250267	dom	sub	0	DomSub	F	G	0	F-G	Francisco	Levis	Francisco_Levis	0	m	m	mm	0.42735	NA	0	dry16	wet16	no	no	NA	0	AdultInfant	NA
743	B103Fr278	B360Bi2904	2016-08-27	2017-04-29	0.204866	dom	dom	1	DomDom	F	M	0	F-M	Francisco	Bilbao	Bilbao_Francisco	0	m	m	mm	0.309031	NA	0.0551359	dry16	wet17	no	no	NA	NA	AdultAdult	NA
744	B103Fr278	B361Ar2904	2016-08-27	2017-04-29	0.213844	dom	sub	0	DomSub	F	F	1	F-F	Francisco	Aurora	Aurora_Francisco	0	m	m	mm	1	1	1	dry16	wet17	no	no	NA	0	AdultInfant	NA
745	B103Fr278	B362Ba2904	2016-08-27	2017-04-29	0.237116	dom	others	0	DomOthers	F	M	0	F-M	Francisco	Barcelona	Barcelona_Francisco	0	m	f	fm	0.309031	NA	0.0551359	dry16	wet17	no	no	NA	NA	AdultAdult	NA
746	B103Fr278	B363Sg2904	2016-08-27	2017-04-29	0.221048	dom	others	0	DomOthers	F	M	0	F-M	Francisco	Saragossa	Francisco_Saragossa	0	m	f	fm	0.309031	NA	0.0551359	dry16	wet17	no	no	NA	0	AdultInfant	NA
747	B103Fr278	B364Go2804	2016-08-27	2017-04-28	0.191997	dom	others	0	DomOthers	F	L	0	F-L	Francisco	Goa	Francisco_Goa	0	m	f	fm	0.40708	NA	0.0267476	dry16	wet17	no	no	NA	0	AdultAdult	NA
748	B103Fr278	B365Ra2904	2016-08-27	2017-04-29	0.195184	dom	sub	0	DomSub	F	M	0	F-M	Francisco	Raoul	Francisco_Raoul	0	m	m	mm	0.309031	NA	0.0551359	dry16	wet17	no	no	NA	NA	AdultAdult	NA
749	B103Fr278	B366Mg2904	2016-08-27	2017-04-29	0.214428	dom	sub	0	DomSub	F	F	1	F-F	Francisco	Montgomery	Francisco_Montgomery	0	m	m	mm	1	1	1	dry16	wet17	no	no	NA	0	AdultInfant	NA
750	B103Fr278	B367Le3004	2016-08-27	2017-04-30	0.21025	dom	sub	0	DomSub	F	G	0	F-G	Francisco	Levis	Francisco_Levis	0	m	m	mm	0.42735	NA	0	dry16	wet17	no	no	NA	0	JuvenileAdult	NA
751	B103Fr278	B368Fr3004	2016-08-27	2017-04-30	0.165468	dom	dom	1	DomDom	F	F	1	F-F	Francisco	Francisco	Francisco_Francisco	1	m	m	mm	1	1	1	dry16	wet17	no	no	NA	NA	AdultAdult	NA
752	B103Fr278	B369Om2904	2016-08-27	2017-04-29	0.22066	dom	others	0	DomOthers	F	F	1	F-F	Francisco	Omaha	Francisco_Omaha	0	m	f	fm	1	1	1	dry16	wet17	no	no	NA	NA	AdultAdult	5020
753	B103Fr278	B36Se304	2016-08-27	2016-04-30	0.285553	dom	dom	1	DomDom	F	J	0	F-J	Francisco	Sendai	Francisco_Sendai	0	m	m	mm	0.294118	NA	0	dry16	wet16	no	no	NA	NA	AdultAdult	NA
754	B103Fr278	B370De2904	2016-08-27	2017-04-29	0.218805	dom	sub	0	DomSub	F	F	1	F-F	Francisco	Denver	Denver_Francisco	0	m	m	mm	1	1	1	dry16	wet17	no	no	NA	0	JuvenileAdult	NA
755	B103Fr278	B371Co2904	2016-08-27	2017-04-29	0.225406	dom	sub	0	DomSub	F	F	1	F-F	Francisco	Columbus	Columbus_Francisco	0	m	m	mm	1	1	1	dry16	wet17	no	no	NA	0	AdultAdult	1733
756	B103Fr278	B372Ni3004	2016-08-27	2017-04-30	0.170405	dom	others	0	DomOthers	F	G	0	F-G	Francisco	Niagara	Francisco_Niagara	0	m	f	fm	0.42735	NA	0	dry16	wet17	no	no	NA	0	AdultAdult	NA
757	B103Fr278	B373Tu3004	2016-08-27	2017-04-30	0.230688	dom	others	0	DomOthers	F	F	1	F-F	Francisco	Tulsa	Francisco_Tulsa	0	m	f	fm	1	1	1	dry16	wet17	no	no	NA	0	JuvenileAdult	NA
758	B103Fr278	B374Bi0105	2016-08-27	2017-05-01	0.252884	dom	dom	1	DomDom	F	M	0	F-M	Francisco	Bilbao	Bilbao_Francisco	0	m	m	mm	0.309031	NA	0.0551359	dry16	wet17	no	no	NA	NA	AdultAdult	NA
759	B103Fr278	B375Mg0305	2016-08-27	2017-05-03	0.211418	dom	sub	0	DomSub	F	F	1	F-F	Francisco	Montgomery	Francisco_Montgomery	0	m	m	mm	1	1	1	dry16	wet17	no	no	NA	0	AdultInfant	NA
760	B103Fr278	B376To0105	2016-08-27	2017-05-01	0.170662	dom	others	0	DomOthers	F	E	0	E-F	Francisco	Toliara	Francisco_Toliara	0	m	f	fm	0.252723	NA	0.0989395	dry16	wet17	no	no	NA	0	JuvenileAdult	NA
761	B103Fr278	B377Da0105	2016-08-27	2017-05-01	0.220572	dom	sub	0	DomSub	F	E	0	E-F	Francisco	Davos	Davos_Francisco	0	m	m	mm	0.252723	NA	0.0989395	dry16	wet17	no	no	NA	0	JuvenileAdult	NA
762	B103Fr278	B378Au0105	2016-08-27	2017-05-01	0.195156	dom	others	0	DomOthers	F	E	0	E-F	Francisco	Augusta	Augusta_Francisco	0	m	f	fm	0.252723	NA	0.0989395	dry16	wet17	no	no	NA	0	AdultAdult	NA
763	B103Fr278	B379Mo0105	2016-08-27	2017-05-01	0.215142	dom	sub	0	DomSub	F	E	0	E-F	Francisco	Moritz	Francisco_Moritz	0	m	m	mm	0.252723	NA	0.0989395	dry16	wet17	no	no	NA	0	AdultAdult	NA
764	B103Fr278	B37Kn304	2016-08-27	2016-04-30	0.184379	dom	others	0	DomOthers	F	J	0	F-J	Francisco	Knuta	Francisco_Knuta	0	m	f	fm	0.294118	NA	0	dry16	wet16	no	no	NA	0	AdultAdult	NA
765	B103Fr278	B380Sp0105	2016-08-27	2017-05-01	0.166901	dom	dom	1	DomDom	F	E	0	E-F	Francisco	Sapporo	Francisco_Sapporo	0	m	m	mm	0.252723	NA	0.0989395	dry16	wet17	no	no	NA	NA	AdultAdult	NA
766	B103Fr278	B381Se0205	2016-08-27	2017-05-02	0.236407	dom	dom	1	DomDom	F	J	0	F-J	Francisco	Sendai	Francisco_Sendai	0	m	m	mm	0.294118	NA	0	dry16	wet17	no	no	NA	NA	AdultAdult	NA
767	B103Fr278	B382Yo0205	2016-08-27	2017-05-02	0.162114	dom	others	0	DomOthers	F	J	0	F-J	Francisco	Yokohama	Francisco_Yokohama	0	m	f	fm	0.294118	NA	0	dry16	wet17	no	no	NA	NA	AdultAdult	NA
768	B103Fr278	B383Ra0105	2016-08-27	2017-05-01	0.242311	dom	sub	0	DomSub	F	M	0	F-M	Francisco	Raoul	Francisco_Raoul	0	m	m	mm	0.309031	NA	0.0551359	dry16	wet17	no	no	NA	NA	AdultAdult	NA
769	B103Fr278	B384Sg0105	2016-08-27	2017-05-01	0.238846	dom	others	0	DomOthers	F	M	0	F-M	Francisco	Saragossa	Francisco_Saragossa	0	m	f	fm	0.309031	NA	0.0551359	dry16	wet17	no	no	NA	0	AdultInfant	NA
770	B103Fr278	B385Nv0205	2016-08-27	2017-05-02	0.173261	dom	others	0	DomOthers	F	J	0	F-J	Francisco	Nava	Francisco_Nava	0	m	f	fm	0.294118	NA	0	dry16	wet17	no	no	NA	0	JuvenileAdult	NA
771	B103Fr278	B386Ya0205	2016-08-27	2017-05-02	0.201448	dom	sub	0	DomSub	F	J	0	F-J	Francisco	Yao	Francisco_Yao	0	m	m	mm	0.294118	NA	0	dry16	wet17	no	no	NA	0	JuvenileAdult	NA
772	B103Fr278	B387Om0305	2016-08-27	2017-05-03	0.239057	dom	others	0	DomOthers	F	F	1	F-F	Francisco	Omaha	Francisco_Omaha	0	m	f	fm	1	1	1	dry16	wet17	no	no	NA	NA	AdultAdult	5024
773	B103Fr278	B388Ar0305	2016-08-27	2017-05-03	0.222469	dom	sub	0	DomSub	F	F	1	F-F	Francisco	Aurora	Aurora_Francisco	0	m	m	mm	1	1	1	dry16	wet17	no	no	NA	0	AdultInfant	NA
774	B103Fr278	B389Fe0305	2016-08-27	2017-05-03	0.210047	dom	sub	0	DomSub	F	F	1	F-F	Francisco	Fresno	Francisco_Fresno	0	m	m	mm	1	1	1	dry16	wet17	no	no	NA	0	JuvenileAdult	NA
775	B103Fr278	B38Ic304	2016-08-27	2016-04-30	0.205948	dom	sub	0	DomSub	F	J	0	F-J	Francisco	Ichino	Francisco_Ichino	0	m	m	mm	0.294118	NA	0	dry16	wet16	no	no	NA	0	AdultAdult	NA
776	B103Fr278	B390De0305	2016-08-27	2017-05-03	0.225509	dom	sub	0	DomSub	F	F	1	F-F	Francisco	Denver	Denver_Francisco	0	m	m	mm	1	1	1	dry16	wet17	no	no	NA	0	JuvenileAdult	NA
777	B103Fr278	B391Fr0305	2016-08-27	2017-05-03	0.148608	dom	dom	1	DomDom	F	F	1	F-F	Francisco	Francisco	Francisco_Francisco	1	m	m	mm	1	1	1	dry16	wet17	no	no	NA	NA	AdultAdult	NA
778	B103Fr278	B392He0305	2016-08-27	2017-05-03	0.214955	dom	others	0	DomOthers	F	F	1	F-F	Francisco	Helena	Francisco_Helena	0	m	f	fm	1	1	1	dry16	wet17	no	no	NA	0	AdultAdult	3226
779	B103Fr278	B393Co0305	2016-08-27	2017-05-03	0.220507	dom	sub	0	DomSub	F	F	1	F-F	Francisco	Columbus	Columbus_Francisco	0	m	m	mm	1	1	1	dry16	wet17	no	no	NA	0	AdultAdult	1737
780	B103Fr278	B394Tu0305	2016-08-27	2017-05-03	0.208702	dom	others	0	DomOthers	F	F	1	F-F	Francisco	Tulsa	Francisco_Tulsa	0	m	f	fm	1	1	1	dry16	wet17	no	no	NA	0	JuvenileAdult	NA
781	B103Fr278	B395Au0905	2016-08-27	2017-05-09	0.199133	dom	others	0	DomOthers	F	E	0	E-F	Francisco	Augusta	Augusta_Francisco	0	m	f	fm	0.252723	NA	0.0989395	dry16	wet17	no	no	NA	0	AdultAdult	NA
782	B103Fr278	B396Nv0405	2016-08-27	2017-05-04	0.163326	dom	others	0	DomOthers	F	J	0	F-J	Francisco	Nava	Francisco_Nava	0	m	f	fm	0.294118	NA	0	dry16	wet17	no	no	NA	0	JuvenileAdult	NA
783	B103Fr278	B397Bb0405	2016-08-27	2017-05-04	0.196708	dom	dom	1	DomDom	F	L	0	F-L	Francisco	Brisbane	Brisbane_Francisco	0	m	m	mm	0.40708	NA	0.0267476	dry16	wet17	no	no	NA	0	AdultAdult	NA
784	B103Fr278	B398Sl0405	2016-08-27	2017-05-04	0.202654	dom	sub	0	DomSub	F	L	0	F-L	Francisco	Salem	Francisco_Salem	0	m	m	mm	0.40708	NA	0.0267476	dry16	wet17	no	no	NA	0	AdultInfant	NA
785	B103Fr278	B399Go0405	2016-08-27	2017-05-04	0.182471	dom	others	0	DomOthers	F	L	0	F-L	Francisco	Goa	Francisco_Goa	0	m	f	fm	0.40708	NA	0.0267476	dry16	wet17	no	no	NA	0	AdultAdult	NA
786	B103Fr278	B39Yo304	2016-08-27	2016-04-30	0.20679	dom	others	0	DomOthers	F	J	0	F-J	Francisco	Yokohama	Francisco_Yokohama	0	m	f	fm	0.294118	NA	0	dry16	wet16	no	no	NA	NA	AdultAdult	NA
787	B103Fr278	B3Fe154	2016-08-27	2016-04-15	0.248346	dom	sub	0	DomSub	F	F	1	F-F	Francisco	Fresno	Francisco_Fresno	0	m	m	mm	1	1	1	dry16	wet16	no	no	NA	0	JuvenileAdult	NA
788	B103Fr278	B400Mi0405	2016-08-27	2017-05-04	0.166069	dom	sub	0	DomSub	F	L	0	F-L	Francisco	Mildura	Francisco_Mildura	0	m	m	mm	0.40708	NA	0.0267476	dry16	wet17	no	no	NA	0	JuvenileAdult	NA
789	B103Fr278	B401Se0405	2016-08-27	2017-05-04	0.264669	dom	dom	1	DomDom	F	J	0	F-J	Francisco	Sendai	Francisco_Sendai	0	m	m	mm	0.294118	NA	0	dry16	wet17	no	no	NA	NA	AdultAdult	NA
790	B103Fr278	B402Ha1005	2016-08-27	2017-05-10	0.212253	dom	sub	0	DomSub	F	G	0	F-G	Francisco	Hamilton	Francisco_Hamilton	0	m	m	mm	0.42735	NA	0	dry16	wet17	no	no	NA	0	AdultInfant	NA
791	B103Fr278	B403To0905	2016-08-27	2017-05-09	0.235702	dom	others	0	DomOthers	F	E	0	E-F	Francisco	Toliara	Francisco_Toliara	0	m	f	fm	0.252723	NA	0.0989395	dry16	wet17	no	no	NA	0	JuvenileAdult	NA
792	B103Fr278	B404Mo0905	2016-08-27	2017-05-09	0.181095	dom	sub	0	DomSub	F	E	0	E-F	Francisco	Moritz	Francisco_Moritz	0	m	m	mm	0.252723	NA	0.0989395	dry16	wet17	no	no	NA	0	AdultAdult	NA
793	B103Fr278	B405He1005	2016-08-27	2017-05-10	0.214351	dom	others	0	DomOthers	F	F	1	F-F	Francisco	Helena	Francisco_Helena	0	m	f	fm	1	1	1	dry16	wet17	no	no	NA	0	AdultAdult	3233
794	B103Fr278	B406Fe1005	2016-08-27	2017-05-10	0.212886	dom	sub	0	DomSub	F	F	1	F-F	Francisco	Fresno	Francisco_Fresno	0	m	m	mm	1	1	1	dry16	wet17	no	no	NA	0	JuvenileAdult	NA
795	B103Fr278	B407De1005	2016-08-27	2017-05-10	0.22009	dom	sub	0	DomSub	F	F	1	F-F	Francisco	Denver	Denver_Francisco	0	m	m	mm	1	1	1	dry16	wet17	no	no	NA	0	JuvenileAdult	NA
796	B103Fr278	B408Zu1005	2016-08-27	2017-05-10	0.228043	dom	dom	1	DomDom	F	G	0	F-G	Francisco	Zurich	Francisco_Zurich	0	m	m	mm	0.42735	NA	0	dry16	wet17	no	no	NA	0	AdultAdult	NA
797	B103Fr278	B409Le1005	2016-08-27	2017-05-10	0.200091	dom	sub	0	DomSub	F	G	0	F-G	Francisco	Levis	Francisco_Levis	0	m	m	mm	0.42735	NA	0	dry16	wet17	no	no	NA	0	JuvenileAdult	NA
798	B103Fr278	B40Go015	2016-08-27	2016-05-01	0.195646	dom	others	0	DomOthers	F	L	0	F-L	Francisco	Goa	Francisco_Goa	0	m	f	fm	0.40708	NA	0.0267476	dry16	wet16	no	no	NA	0	AdultAdult	NA
799	B103Fr278	B410No1005	2016-08-27	2017-05-10	0.205736	dom	others	0	DomOthers	F	G	0	F-G	Francisco	Nova	Francisco_Nova	0	m	f	fm	0.42735	NA	0	dry16	wet17	no	no	NA	0	AdultAdult	NA
800	B103Fr278	B411Mt1205	2016-08-27	2017-05-12	0.184011	dom	sub	0	DomSub	F	J	0	F-J	Francisco	Mito	Francisco_Mito	0	m	m	mm	0.294118	NA	0	dry16	wet17	no	no	NA	0	AdultInfant	NA
801	B103Fr278	B412Mi1305	2016-08-27	2017-05-13	0.174656	dom	sub	0	DomSub	F	L	0	F-L	Francisco	Mildura	Francisco_Mildura	0	m	m	mm	0.40708	NA	0.0267476	dry16	wet17	no	no	NA	0	JuvenileAdult	NA
802	B103Fr278	B413Le1405	2016-08-27	2017-05-14	0.18274	dom	sub	0	DomSub	F	G	0	F-G	Francisco	Levis	Francisco_Levis	0	m	m	mm	0.42735	NA	0	dry16	wet17	no	no	NA	0	JuvenileAdult	NA
803	B103Fr278	B414Ic1205	2016-08-27	2017-05-12	0.181929	dom	sub	0	DomSub	F	J	0	F-J	Francisco	Ichino	Francisco_Ichino	0	m	m	mm	0.294118	NA	0	dry16	wet17	no	no	NA	0	AdultAdult	NA
804	B103Fr278	B415Sl1305	2016-08-27	2017-05-13	0.168548	dom	sub	0	DomSub	F	L	0	F-L	Francisco	Salem	Francisco_Salem	0	m	m	mm	0.40708	NA	0.0267476	dry16	wet17	no	no	NA	0	AdultInfant	NA
805	B103Fr278	B416Ni1405	2016-08-27	2017-05-14	0.199613	dom	others	0	DomOthers	F	G	0	F-G	Francisco	Niagara	Francisco_Niagara	0	m	f	fm	0.42735	NA	0	dry16	wet17	no	no	NA	0	AdultAdult	NA
806	B103Fr278	B417Ra1605	2016-08-27	2017-05-16	0.243443	dom	sub	0	DomSub	F	M	0	F-M	Francisco	Raoul	Francisco_Raoul	0	m	m	mm	0.309031	NA	0.0551359	dry16	wet17	no	no	NA	NA	AdultAdult	NA
807	B103Fr278	B418Ha1405	2016-08-27	2017-05-14	0.194664	dom	sub	0	DomSub	F	G	0	F-G	Francisco	Hamilton	Francisco_Hamilton	0	m	m	mm	0.42735	NA	0	dry16	wet17	no	no	NA	0	AdultInfant	NA
808	B103Fr278	B419Bi1405	2016-08-27	2017-05-14	0.199228	dom	dom	1	DomDom	F	M	0	F-M	Francisco	Bilbao	Bilbao_Francisco	0	m	m	mm	0.309031	NA	0.0551359	dry16	wet17	no	no	NA	NA	AdultAdult	NA
809	B103Fr278	B41Al015	2016-08-27	2016-05-01	0.212075	dom	dom	1	DomDom	F	L	0	F-L	Francisco	Alburry	Alburry_Francisco	0	m	m	mm	0.40708	NA	0.0267476	dry16	wet16	no	no	NA	0	AdultAdult	NA
810	B103Fr278	B420Va1605	2016-08-27	2017-05-16	0.233328	dom	others	0	DomOthers	F	M	0	F-M	Francisco	Valencia	Francisco_Valencia	0	m	f	fm	0.309031	NA	0.0551359	dry16	wet17	no	no	NA	NA	AdultAdult	NA
811	B103Fr278	B421Sg1605	2016-08-27	2017-05-16	0.221561	dom	others	0	DomOthers	F	M	0	F-M	Francisco	Saragossa	Francisco_Saragossa	0	m	f	fm	0.309031	NA	0.0551359	dry16	wet17	no	no	NA	0	AdultInfant	NA
812	B103Fr278	B422Ee1705	2016-08-27	2017-05-17	0.174485	dom	sub	0	DomSub	F	E	0	E-F	Francisco	Eden	Eden_Francisco	0	m	m	mm	0.252723	NA	0.0989395	dry16	wet17	no	no	NA	0	AdultInfant	NA
813	B103Fr278	B423Ba1605	2016-08-27	2017-05-16	0.225354	dom	others	0	DomOthers	F	M	0	F-M	Francisco	Barcelona	Barcelona_Francisco	0	m	f	fm	0.309031	NA	0.0551359	dry16	wet17	no	no	NA	NA	AdultAdult	NA
814	B103Fr278	B424Ba1705	2016-08-27	2017-05-17	0.240032	dom	others	0	DomOthers	F	M	0	F-M	Francisco	Barcelona	Barcelona_Francisco	0	m	f	fm	0.309031	NA	0.0551359	dry16	wet17	no	no	NA	NA	AdultAdult	NA
815	B103Fr278	B425To1705	2016-08-27	2017-05-17	0.164567	dom	others	0	DomOthers	F	E	0	E-F	Francisco	Toliara	Francisco_Toliara	0	m	f	fm	0.252723	NA	0.0989395	dry16	wet17	no	no	NA	0	JuvenileAdult	NA
816	B103Fr278	B426Va1705	2016-08-27	2017-05-17	0.244293	dom	others	0	DomOthers	F	M	0	F-M	Francisco	Valencia	Francisco_Valencia	0	m	f	fm	0.309031	NA	0.0551359	dry16	wet17	no	no	NA	NA	AdultAdult	NA
817	B103Fr278	B427Ee2305	2016-08-27	2017-05-23	0.163173	dom	sub	0	DomSub	F	E	0	E-F	Francisco	Eden	Eden_Francisco	0	m	m	mm	0.252723	NA	0.0989395	dry16	wet17	no	no	NA	0	AdultInfant	NA
818	B103Fr278	B428Ep205	2016-08-27	2017-05-20	0.18859	dom	sub	0	DomSub	F	F1	0	F-F1	Francisco	El Paso	El Paso_Francisco	0	m	m	mm	0.281403	NA	0.116516	dry16	wet17	no	no	NA	0.25	AdultInfant	NA
819	B103Fr278	B429Ic1905	2016-08-27	2017-05-19	0.180387	dom	sub	0	DomSub	F	J	0	F-J	Francisco	Ichino	Francisco_Ichino	0	m	m	mm	0.294118	NA	0	dry16	wet17	no	no	NA	0	AdultAdult	NA
820	B103Fr278	B42Mi015	2016-08-27	2016-05-01	0.201137	dom	sub	0	DomSub	F	L	0	F-L	Francisco	Mildura	Francisco_Mildura	0	m	m	mm	0.40708	NA	0.0267476	dry16	wet16	no	no	NA	0	JuvenileAdult	NA
821	B103Fr278	B430Sa2005	2016-08-27	2017-05-20	0.166036	dom	others	0	DomOthers	F	F1	0	F-F1	Francisco	Savannah	Francisco_Savannah	0	m	f	fm	0.281403	NA	0.116516	dry16	wet17	no	no	NA	0.375	AdultAdult	NA
822	B103Fr278	B431Tx2005	2016-08-27	2017-05-20	0.202462	dom	dom	1	DomDom	F	F1	0	F-F1	Francisco	Texas	Francisco_Texas	0	m	m	mm	0.281403	NA	0.116516	dry16	wet17	no	no	NA	NA	AdultAdult	NA
823	B103Fr278	B432Sa2505	2016-08-27	2017-05-25	0.167085	dom	others	0	DomOthers	F	F1	0	F-F1	Francisco	Savannah	Francisco_Savannah	0	m	f	fm	0.281403	NA	0.116516	dry16	wet17	no	no	NA	0.375	AdultAdult	NA
824	B103Fr278	B433Ra1709	2016-08-27	2017-09-17	0.219741	dom	sub	0	DomSub	F	M	0	F-M	Francisco	Raoul	Francisco_Raoul	0	m	m	mm	0.309031	NA	0.0551359	dry16	dry17	no	no	NA	NA	AdultAdult	NA
825	B103Fr278	B434Ep2505	2016-08-27	2017-05-25	0.185285	dom	sub	0	DomSub	F	F1	0	F-F1	Francisco	El Paso	El Paso_Francisco	0	m	m	mm	0.281403	NA	0.116516	dry16	wet17	no	no	NA	0.25	AdultInfant	NA
826	B103Fr278	B435Va1709	2016-08-27	2017-09-17	0.211541	dom	others	0	DomOthers	F	M	0	F-M	Francisco	Valencia	Francisco_Valencia	0	m	f	fm	0.309031	NA	0.0551359	dry16	dry17	no	no	NA	NA	AdultAdult	NA
827	B103Fr278	B436Bi1709	2016-08-27	2017-09-17	0.182471	dom	dom	1	DomDom	F	M	0	F-M	Francisco	Bilbao	Bilbao_Francisco	0	m	m	mm	0.309031	NA	0.0551359	dry16	dry17	no	no	NA	NA	AdultAdult	NA
828	B103Fr278	B437Ba1709	2016-08-27	2017-09-17	0.235736	dom	others	0	DomOthers	F	M	0	F-M	Francisco	Barcelona	Barcelona_Francisco	0	m	f	fm	0.309031	NA	0.0551359	dry16	dry17	no	no	NA	NA	AdultAdult	NA
829	B103Fr278	B438Sg1709	2016-08-27	2017-09-17	0.238389	dom	others	0	DomOthers	F	M	0	F-M	Francisco	Saragossa	Francisco_Saragossa	0	m	f	fm	0.309031	NA	0.0551359	dry16	dry17	no	no	NA	0	JuvenileAdult	NA
830	B103Fr278	B439No1809	2016-08-27	2017-09-18	0.23288	dom	others	0	DomOthers	F	G	0	F-G	Francisco	Nova	Francisco_Nova	0	m	f	fm	0.42735	NA	0	dry16	dry17	no	no	NA	0	AdultAdult	NA
831	B103Fr278	B43Bb015	2016-08-27	2016-05-01	0.212831	dom	sub	0	DomSub	F	L	0	F-L	Francisco	Brisbane	Brisbane_Francisco	0	m	m	mm	0.40708	NA	0.0267476	dry16	wet16	no	no	NA	0	AdultAdult	NA
832	B103Fr278	B440Ni1809	2016-08-27	2017-09-18	0.224996	dom	others	0	DomOthers	F	G	0	F-G	Francisco	Niagara	Francisco_Niagara	0	m	f	fm	0.42735	NA	0	dry16	dry17	no	no	NA	0	AdultAdult	NA
833	B103Fr278	B441Sl1909	2016-08-27	2017-09-19	0.224784	dom	sub	0	DomSub	F	L	0	F-L	Francisco	Salem	Francisco_Salem	0	m	m	mm	0.40708	NA	0.0267476	dry16	dry17	no	no	NA	0	JuvenileAdult	NA
834	B103Fr278	B442Ha1809	2016-08-27	2017-09-18	0.210451	dom	sub	0	DomSub	F	G	0	F-G	Francisco	Hamilton	Francisco_Hamilton	0	m	m	mm	0.42735	NA	0	dry16	dry17	no	no	NA	0	JuvenileAdult	NA
835	B103Fr278	B443Le1809	2016-08-27	2017-09-18	0.206937	dom	sub	0	DomSub	F	G	0	F-G	Francisco	Levis	Francisco_Levis	0	m	m	mm	0.42735	NA	0	dry16	dry17	no	no	NA	0	JuvenileAdult	NA
836	B103Fr278	B444Tx1909	2016-08-27	2017-09-19	0.226466	dom	dom	1	DomDom	F	F1	0	F-F1	Francisco	Texas	Francisco_Texas	0	m	m	mm	0.281403	NA	0.116516	dry16	dry17	no	no	NA	NA	AdultAdult	NA
837	B103Fr278	B445Co1809	2016-08-27	2017-09-18	0.224785	dom	sub	0	DomSub	F	F	1	F-F	Francisco	Columbus	Columbus_Francisco	0	m	m	mm	1	1	1	dry16	dry17	no	no	NA	0	AdultAdult	1875
838	B103Fr278	B446Au2009	2016-08-27	2017-09-20	0.169924	dom	others	0	DomOthers	F	E	0	E-F	Francisco	Augusta	Augusta_Francisco	0	m	f	fm	0.252723	NA	0.0989395	dry16	dry17	no	no	NA	0	AdultAdult	NA
839	B103Fr278	B447Go2009	2016-08-27	2017-09-20	0.209746	dom	others	0	DomOthers	F	L	0	F-L	Francisco	Goa	Francisco_Goa	0	m	f	fm	0.40708	NA	0.0267476	dry16	dry17	no	no	NA	0	AdultAdult	NA
840	B103Fr278	B448He1809	2016-08-27	2017-09-18	0.211627	dom	others	0	DomOthers	F	F	1	F-F	Francisco	Helena	Francisco_Helena	0	m	f	fm	1	1	1	dry16	dry17	no	no	NA	0	AdultAdult	3364
841	B103Fr278	B449Bb2009	2016-08-27	2017-09-20	0.211819	dom	dom	1	DomDom	F	L	0	F-L	Francisco	Brisbane	Brisbane_Francisco	0	m	m	mm	0.40708	NA	0.0267476	dry16	dry17	no	no	NA	0	AdultAdult	NA
842	B103Fr278	B44Sp025	2016-08-27	2016-05-02	0.215195	dom	dom	1	DomDom	F	E	0	E-F	Francisco	Sapporo	Francisco_Sapporo	0	m	m	mm	0.252723	NA	0.0989395	dry16	wet16	no	no	NA	NA	AdultAdult	NA
843	B103Fr278	B450Mi2009	2016-08-27	2017-09-20	0.20589	dom	sub	0	DomSub	F	L	0	F-L	Francisco	Mildura	Francisco_Mildura	0	m	m	mm	0.40708	NA	0.0267476	dry16	dry17	no	no	NA	0	JuvenileAdult	NA
844	B103Fr278	B451He1809	2016-08-27	2017-09-18	0.219347	dom	others	0	DomOthers	F	F	1	F-F	Francisco	Helena	Francisco_Helena	0	m	f	fm	1	1	1	dry16	dry17	no	no	NA	0	AdultAdult	3364
845	B103Fr278	B452Mo2109	2016-08-27	2017-09-21	0.195642	dom	sub	0	DomSub	F	E	0	E-F	Francisco	Moritz	Francisco_Moritz	0	m	m	mm	0.252723	NA	0.0989395	dry16	dry17	no	no	NA	0	AdultAdult	NA
846	B103Fr278	B453Ee2009	2016-08-27	2017-09-20	0.180637	dom	sub	0	DomSub	F	E	0	E-F	Francisco	Eden	Eden_Francisco	0	m	m	mm	0.252723	NA	0.0989395	dry16	dry17	no	no	NA	0	JuvenileAdult	NA
847	B103Fr278	B454Fr2309	2016-08-27	2017-09-23	0.157292	dom	dom	1	DomDom	F	F	1	F-F	Francisco	Francisco	Francisco_Francisco	1	m	m	mm	1	1	1	dry16	dry17	no	no	NA	NA	AdultAdult	NA
848	B103Fr278	B455Da2009	2016-08-27	2017-09-20	0.20605	dom	sub	0	DomSub	F	E	0	E-F	Francisco	Davos	Davos_Francisco	0	m	m	mm	0.252723	NA	0.0989395	dry16	dry17	no	no	NA	0	AdultAdult	NA
849	B103Fr278	B456Sp2009	2016-08-27	2017-09-20	0.191122	dom	dom	1	DomDom	F	E	0	E-F	Francisco	Sapporo	Francisco_Sapporo	0	m	m	mm	0.252723	NA	0.0989395	dry16	dry17	no	no	NA	NA	AdultAdult	NA
850	B103Fr278	B457Ya2109	2016-08-27	2017-09-21	0.176621	dom	sub	0	DomSub	F	J	0	F-J	Francisco	Yao	Francisco_Yao	0	m	m	mm	0.294118	NA	0	dry16	dry17	no	no	NA	0	JuvenileAdult	NA
851	B103Fr278	B458Mt2109	2016-08-27	2017-09-21	0.164469	dom	sub	0	DomSub	F	J	0	F-J	Francisco	Mito	Francisco_Mito	0	m	m	mm	0.294118	NA	0	dry16	dry17	no	no	NA	0	JuvenileAdult	NA
852	B103Fr278	B459Tu2309	2016-08-27	2017-09-23	0.208597	dom	others	0	DomOthers	F	F	1	F-F	Francisco	Tulsa	Francisco_Tulsa	0	m	f	fm	1	1	1	dry16	dry17	no	no	NA	0	JuvenileAdult	NA
853	B103Fr278	B45To025	2016-08-27	2016-05-02	0.20902	dom	others	0	DomOthers	F	E	0	E-F	Francisco	Toliara	Francisco_Toliara	0	m	f	fm	0.252723	NA	0.0989395	dry16	wet16	no	no	NA	0	JuvenileAdult	NA
854	B103Fr278	B460Yo2109	2016-08-27	2017-09-21	0.177292	dom	others	0	DomOthers	F	J	0	F-J	Francisco	Yokohama	Francisco_Yokohama	0	m	f	fm	0.294118	NA	0	dry16	dry17	no	no	NA	NA	AdultAdult	NA
855	B103Fr278	B461He2609	2016-08-27	2017-09-26	0.221279	dom	others	0	DomOthers	F	F	1	F-F	Francisco	Helena	Francisco_Helena	0	m	f	fm	1	1	1	dry16	dry17	no	no	NA	0	AdultAdult	3372
856	B103Fr278	B462Sa2509	2016-08-27	2017-09-25	0.157834	dom	others	0	DomOthers	F	F1	0	F-F1	Francisco	Savannah	Francisco_Savannah	0	m	f	fm	0.281403	NA	0.116516	dry16	dry17	no	no	NA	0.375	AdultAdult	NA
857	B103Fr278	B463Mg2409	2016-08-27	2017-09-24	0.231207	dom	sub	0	DomSub	F	F	1	F-F	Francisco	Montgomery	Francisco_Montgomery	0	m	m	mm	1	1	1	dry16	dry17	no	no	NA	0	JuvenileAdult	NA
858	B103Fr278	B464Ar2409	2016-08-27	2017-09-24	0.233282	dom	sub	0	DomSub	F	F	1	F-F	Francisco	Aurora	Aurora_Francisco	0	m	m	mm	1	1	1	dry16	dry17	no	no	NA	0	JuvenileAdult	NA
859	B103Fr278	B465De2309	2016-08-27	2017-09-23	0.198646	dom	sub	0	DomSub	F	F	1	F-F	Francisco	Denver	Denver_Francisco	0	m	m	mm	1	1	1	dry16	dry17	no	no	NA	0	JuvenileAdult	NA
860	B103Fr278	B466Ep2509	2016-08-27	2017-09-25	0.164529	dom	sub	0	DomSub	F	F1	0	F-F1	Francisco	El Paso	El Paso_Francisco	0	m	m	mm	0.281403	NA	0.116516	dry16	dry17	no	no	NA	0.25	JuvenileAdult	NA
861	B103Fr278	B467Zu2409	2016-08-27	2017-09-24	0.241477	dom	dom	1	DomDom	F	G	0	F-G	Francisco	Zurich	Francisco_Zurich	0	m	m	mm	0.42735	NA	0	dry16	dry17	no	no	NA	0	AdultAdult	NA
862	B103Fr278	B468Tx2509	2016-08-27	2017-09-25	0.189732	dom	dom	1	DomDom	F	F1	0	F-F1	Francisco	Texas	Francisco_Texas	0	m	m	mm	0.281403	NA	0.116516	dry16	dry17	no	no	NA	NA	AdultAdult	NA
863	B103Fr278	B469To2609	2016-08-27	2017-09-26	0.156817	dom	others	0	DomOthers	F	E	0	E-F	Francisco	Toliara	Francisco_Toliara	0	m	f	fm	0.252723	NA	0.0989395	dry16	dry17	no	no	NA	0	JuvenileAdult	NA
864	B103Fr278	B46Fr035	2016-08-27	2016-05-03	0.198393	dom	dom	1	DomDom	F	F	1	F-F	Francisco	Francisco	Francisco_Francisco	1	m	m	mm	1	1	1	dry16	wet16	no	no	NA	NA	AdultAdult	NA
865	B103Fr278	B470De0110	2016-08-27	2017-10-01	0.195947	dom	sub	0	DomSub	F	F	1	F-F	Francisco	Denver	Denver_Francisco	0	m	m	mm	1	1	1	dry16	dry17	no	no	NA	0	JuvenileAdult	NA
866	B103Fr278	B472Co0110	2016-08-27	2017-10-01	0.217197	dom	sub	0	DomSub	F	F	1	F-F	Francisco	Columbus	Columbus_Francisco	0	m	m	mm	1	1	1	dry16	dry17	no	no	NA	0	AdultAdult	1888
867	B103Fr278	B473Tu0110	2016-08-27	2017-10-01	0.209043	dom	others	0	DomOthers	F	F	1	F-F	Francisco	Tulsa	Francisco_Tulsa	0	m	f	fm	1	1	1	dry16	dry17	no	no	NA	0	JuvenileAdult	NA
868	B103Fr278	B474Yo0210	2016-08-27	2017-10-02	0.193875	dom	others	0	DomOthers	F	J	0	F-J	Francisco	Yokohama	Francisco_Yokohama	0	m	f	fm	0.294118	NA	0	dry16	dry17	no	no	NA	NA	AdultAdult	NA
869	B103Fr278	B475Kn0210	2016-08-27	2017-10-02	0.186991	dom	others	0	DomOthers	F	J	0	F-J	Francisco	Knuta	Francisco_Knuta	0	m	f	fm	0.294118	NA	0	dry16	dry17	no	no	NA	0	AdultAdult	NA
870	B103Fr278	B476Fe0110	2016-08-27	2017-10-01	0.209263	dom	sub	0	DomSub	F	F	1	F-F	Francisco	Fresno	Francisco_Fresno	0	m	m	mm	1	1	1	dry16	dry17	no	no	NA	0	AdultAdult	1546
871	B103Fr278	B477Om0110	2016-08-27	2017-10-01	0.198257	dom	others	0	DomOthers	F	F	1	F-F	Francisco	Omaha	Francisco_Omaha	0	m	f	fm	1	1	1	dry16	dry17	no	no	NA	NA	AdultAdult	5153
872	B103Fr278	B478Fr0110	2016-08-27	2017-10-01	0.167121	dom	dom	1	DomDom	F	F	1	F-F	Francisco	Francisco	Francisco_Francisco	1	m	m	mm	1	1	1	dry16	dry17	no	no	NA	NA	AdultAdult	NA
873	B103Fr278	B479Mg0210	2016-08-27	2017-10-02	0.185468	dom	sub	0	DomSub	F	J	0	F-J	Francisco	Mito	Francisco_Mito	0	m	m	mm	0.294118	NA	0	dry16	dry17	no	no	NA	0	JuvenileAdult	NA
874	B103Fr278	B47Co035	2016-08-27	2016-05-03	0.202098	dom	sub	0	DomSub	F	F	1	F-F	Francisco	Columbus	Columbus_Francisco	0	m	m	mm	1	1	1	dry16	wet16	no	no	NA	0	JuvenileAdult	NA
875	B103Fr278	B481Ya0210	2016-08-27	2017-10-02	0.231513	dom	sub	0	DomSub	F	J	0	F-J	Francisco	Yao	Francisco_Yao	0	m	m	mm	0.294118	NA	0	dry16	dry17	no	no	NA	0	JuvenileAdult	NA
876	B103Fr278	B482Mt0210	2016-08-27	2017-10-02	0.234591	dom	sub	0	DomSub	F	F	1	F-F	Francisco	Montgomery	Francisco_Montgomery	0	m	m	mm	1	1	1	dry16	dry17	no	no	NA	0	JuvenileAdult	NA
877	B103Fr278	B483Mt0210	2016-08-27	2017-10-02	0.202756	dom	sub	0	DomSub	F	J	0	F-J	Francisco	Mito	Francisco_Mito	0	m	m	mm	0.294118	NA	0	dry16	dry17	no	no	NA	0	JuvenileAdult	NA
878	B103Fr278	B484Sg0310	2016-08-27	2017-10-03	0.263589	dom	others	0	DomOthers	F	M	0	F-M	Francisco	Saragossa	Francisco_Saragossa	0	m	f	fm	0.309031	NA	0.0551359	dry16	dry17	no	no	NA	0	JuvenileAdult	NA
879	B103Fr278	B485Ba0310	2016-08-27	2017-10-03	0.261751	dom	others	0	DomOthers	F	M	0	F-M	Francisco	Barcelona	Barcelona_Francisco	0	m	f	fm	0.309031	NA	0.0551359	dry16	dry17	no	no	NA	NA	AdultAdult	NA
880	B103Fr278	B486Ra0310	2016-08-27	2017-10-03	0.26318	dom	sub	0	DomSub	F	M	0	F-M	Francisco	Raoul	Francisco_Raoul	0	m	m	mm	0.309031	NA	0.0551359	dry16	dry17	no	no	NA	NA	AdultAdult	NA
881	B103Fr278	B487Va0310	2016-08-27	2017-10-03	0.238005	dom	others	0	DomOthers	F	M	0	F-M	Francisco	Valencia	Francisco_Valencia	0	m	f	fm	0.309031	NA	0.0551359	dry16	dry17	no	no	NA	NA	AdultAdult	NA
882	B103Fr278	B488Tx0310	2016-08-27	2017-10-03	0.204474	dom	dom	1	DomDom	F	F1	0	F-F1	Francisco	Texas	Francisco_Texas	0	m	m	mm	0.281403	NA	0.116516	dry16	dry17	no	no	NA	NA	AdultAdult	NA
883	B103Fr278	B489Ep0310	2016-08-27	2017-10-03	0.180673	dom	sub	0	DomSub	F	F1	0	F-F1	Francisco	El Paso	El Paso_Francisco	0	m	m	mm	0.281403	NA	0.116516	dry16	dry17	no	no	NA	0.25	JuvenileAdult	NA
884	B103Fr278	B490Sa0310	2016-08-27	2017-10-03	0.167158	dom	others	0	DomOthers	F	F1	0	F-F1	Francisco	Savannah	Francisco_Savannah	0	m	f	fm	0.281403	NA	0.116516	dry16	dry17	no	no	NA	0.375	AdultAdult	NA
885	B103Fr278	B491Ni0410	2016-08-27	2017-10-04	0.229884	dom	others	0	DomOthers	F	G	0	F-G	Francisco	Niagara	Francisco_Niagara	0	m	f	fm	0.42735	NA	0	dry16	dry17	no	no	NA	0	AdultAdult	NA
886	B103Fr278	B492Ha0410	2016-08-27	2017-10-04	0.215288	dom	sub	0	DomSub	F	G	0	F-G	Francisco	Hamilton	Francisco_Hamilton	0	m	m	mm	0.42735	NA	0	dry16	dry17	no	no	NA	0	JuvenileAdult	NA
887	B103Fr278	B493Le0410	2016-08-27	2017-10-04	0.231339	dom	sub	0	DomSub	F	G	0	F-G	Francisco	Levis	Francisco_Levis	0	m	m	mm	0.42735	NA	0	dry16	dry17	no	no	NA	0	JuvenileAdult	NA
888	B103Fr278	B494No0410	2016-08-27	2017-10-04	0.208658	dom	others	0	DomOthers	F	G	0	F-G	Francisco	Nova	Francisco_Nova	0	m	f	fm	0.42735	NA	0	dry16	dry17	no	no	NA	0	AdultAdult	NA
889	B103Fr278	B495Zu0410	2016-08-27	2017-10-04	0.219927	dom	dom	1	DomDom	F	G	0	F-G	Francisco	Zurich	Francisco_Zurich	0	m	m	mm	0.42735	NA	0	dry16	dry17	no	no	NA	0	AdultAdult	NA
890	B103Fr278	B496Da0410	2016-08-27	2017-10-04	0.227228	dom	sub	0	DomSub	F	E	0	E-F	Francisco	Davos	Davos_Francisco	0	m	m	mm	0.252723	NA	0.0989395	dry16	dry17	no	no	NA	0	AdultAdult	NA
891	B103Fr278	B497Mg0510	2016-08-27	2017-10-05	0.242703	dom	sub	0	DomSub	F	F	1	F-F	Francisco	Montgomery	Francisco_Montgomery	0	m	m	mm	1	1	1	dry16	dry17	no	no	NA	0	JuvenileAdult	NA
892	B103Fr278	B498Mi0510	2016-08-27	2017-10-05	0.183921	dom	sub	0	DomSub	F	L	0	F-L	Francisco	Mildura	Francisco_Mildura	0	m	m	mm	0.40708	NA	0.0267476	dry16	dry17	no	no	NA	0	JuvenileAdult	NA
893	B103Fr278	B499Sl0510	2016-08-27	2017-10-05	0.226034	dom	sub	0	DomSub	F	L	0	F-L	Francisco	Salem	Francisco_Salem	0	m	m	mm	0.40708	NA	0.0267476	dry16	dry17	no	no	NA	0	JuvenileAdult	NA
894	B103Fr278	B49He035	2016-08-27	2016-05-03	0.230197	dom	others	0	DomOthers	F	F	1	F-F	Francisco	Helena	Francisco_Helena	0	m	f	fm	1	1	1	dry16	wet16	no	no	NA	0	AdultAdult	2861
895	B103Fr278	B4Fr154	2016-08-27	2016-04-15	0.182288	dom	dom	1	DomDom	F	F	1	F-F	Francisco	Francisco	Francisco_Francisco	1	m	m	mm	1	1	1	dry16	wet16	no	no	NA	NA	AdultAdult	NA
896	B103Fr278	B500Sp0410	2016-08-27	2017-10-04	0.217164	dom	dom	1	DomDom	F	E	0	E-F	Francisco	Sapporo	Francisco_Sapporo	0	m	m	mm	0.252723	NA	0.0989395	dry16	dry17	no	no	NA	NA	AdultAdult	NA
897	B103Fr278	B501To0410	2016-08-27	2017-10-04	0.181143	dom	others	0	DomOthers	F	E	0	E-F	Francisco	Toliara	Francisco_Toliara	0	m	f	fm	0.252723	NA	0.0989395	dry16	dry17	no	no	NA	0	JuvenileAdult	NA
898	B103Fr278	B502Ee0410	2016-08-27	2017-10-04	0.194372	dom	sub	0	DomSub	F	E	0	E-F	Francisco	Eden	Eden_Francisco	0	m	m	mm	0.252723	NA	0.0989395	dry16	dry17	no	no	NA	0	JuvenileAdult	NA
899	B103Fr278	B503Bb0510	2016-08-27	2017-10-05	0.215798	dom	dom	1	DomDom	F	L	0	F-L	Francisco	Brisbane	Brisbane_Francisco	0	m	m	mm	0.40708	NA	0.0267476	dry16	dry17	no	no	NA	0	AdultAdult	NA
900	B103Fr278	B504Go0510	2016-08-27	2017-10-05	0.188844	dom	others	0	DomOthers	F	L	0	F-L	Francisco	Goa	Francisco_Goa	0	m	f	fm	0.40708	NA	0.0267476	dry16	dry17	no	no	NA	0	AdultAdult	NA
901	B103Fr278	B505Ar1010	2016-08-27	2017-10-10	0.262254	dom	sub	0	DomSub	F	F	1	F-F	Francisco	Aurora	Aurora_Francisco	0	m	m	mm	1	1	1	dry16	dry17	no	no	NA	0	JuvenileAdult	NA
902	B103Fr278	B506Om1010	2016-08-27	2017-10-10	0.224477	dom	others	0	DomOthers	F	F	1	F-F	Francisco	Omaha	Francisco_Omaha	0	m	f	fm	1	1	1	dry16	dry17	no	no	NA	NA	AdultAdult	5153
903	B103Fr278	B507Tu0510	2016-08-27	2017-10-05	0.228834	dom	others	0	DomOthers	F	F	1	F-F	Francisco	Tulsa	Francisco_Tulsa	0	m	f	fm	1	1	1	dry16	dry17	no	no	NA	0	JuvenileAdult	NA
904	B103Fr278	B508He0510	2016-08-27	2017-10-05	0.190424	dom	dom	1	DomDom	F	F	1	F-F	Francisco	Francisco	Francisco_Francisco	1	m	m	mm	1	1	1	dry16	dry17	no	no	NA	NA	AdultAdult	NA
905	B103Fr278	B509Kn1110	2016-08-27	2017-10-11	0.189767	dom	others	0	DomOthers	F	J	0	F-J	Francisco	Knuta	Francisco_Knuta	0	m	f	fm	0.294118	NA	0	dry16	dry17	no	no	NA	0	AdultAdult	NA
906	B103Fr278	B50Tu035	2016-08-27	2016-05-03	0.224005	dom	others	0	DomOthers	F	F	1	F-F	Francisco	Tulsa	Francisco_Tulsa	0	m	f	fm	1	1	1	dry16	wet16	no	no	NA	0	AdultInfant	NA
907	B103Fr278	B511Mo1210	2016-08-27	2017-10-12	0.244758	dom	sub	0	DomSub	F	E	0	E-F	Francisco	Moritz	Francisco_Moritz	0	m	m	mm	0.252723	NA	0.0989395	dry16	dry17	no	no	NA	0	AdultAdult	NA
908	B103Fr278	B512Bi1310	2016-08-27	2017-10-13	0.208979	dom	dom	1	DomDom	F	M	0	F-M	Francisco	Bilbao	Bilbao_Francisco	0	m	m	mm	0.309031	NA	0.0551359	dry16	dry17	no	no	NA	NA	AdultAdult	NA
909	B103Fr278	B514Ar1610	2016-08-27	2017-10-16	0.225585	dom	sub	0	DomSub	F	F	1	F-F	Francisco	Aurora	Aurora_Francisco	0	m	m	mm	1	1	1	dry16	dry17	no	no	NA	0	JuvenileAdult	NA
910	B103Fr278	B515To1610	2016-08-27	2017-10-16	0.208359	dom	others	0	DomOthers	F	E	0	E-F	Francisco	Toliara	Francisco_Toliara	0	m	f	fm	0.252723	NA	0.0989395	dry16	dry17	no	no	NA	0	JuvenileAdult	NA
911	B103Fr278	B516De1610	2016-08-27	2017-10-16	0.19975	dom	sub	0	DomSub	F	F	1	F-F	Francisco	Denver	Denver_Francisco	0	m	m	mm	1	1	1	dry16	dry17	no	no	NA	0	JuvenileAdult	NA
912	B103Fr278	B517Om1610	2016-08-27	2017-10-16	0.217362	dom	others	0	DomOthers	F	F	1	F-F	Francisco	Omaha	Francisco_Omaha	0	m	f	fm	1	1	1	dry16	dry17	no	no	NA	NA	AdultAdult	5153
913	B103Fr278	B518Fe1710	2016-08-27	2017-10-17	0.231815	dom	sub	0	DomSub	F	F	1	F-F	Francisco	Fresno	Francisco_Fresno	0	m	m	mm	1	1	1	dry16	dry17	no	no	NA	0	AdultAdult	1562
914	B103Fr278	B519He1710	2016-08-27	2017-10-17	0.200459	dom	others	0	DomOthers	F	F	1	F-F	Francisco	Helena	Francisco_Helena	0	m	f	fm	1	1	1	dry16	dry17	no	no	NA	0	AdultAdult	3393
915	B103Fr278	B51Br035	2016-08-27	2016-05-03	0.23289	dom	sub	0	DomSub	F	F	1	F-F	Francisco	Brooklyn	Brooklyn_Francisco	0	m	m	mm	1	1	1	dry16	wet16	no	no	NA	0	AdultInfant	NA
916	B103Fr278	B520Co1710	2016-08-27	2017-10-17	0.224572	dom	sub	0	DomSub	F	F	1	F-F	Francisco	Columbus	Columbus_Francisco	0	m	m	mm	1	1	1	dry16	dry17	no	no	NA	0	AdultAdult	1904
917	B103Fr278	B521Tu1710	2016-08-27	2017-10-17	0.205191	dom	others	0	DomOthers	F	F	1	F-F	Francisco	Tulsa	Francisco_Tulsa	0	m	f	fm	1	1	1	dry16	dry17	no	no	NA	0	JuvenileAdult	NA
918	B103Fr278	B522Yo1710	2016-08-27	2017-10-17	0.189968	dom	others	0	DomOthers	F	J	0	F-J	Francisco	Yokohama	Francisco_Yokohama	0	m	f	fm	0.294118	NA	0	dry16	dry17	no	no	NA	NA	AdultAdult	NA
919	B103Fr278	B523Ya1710	2016-08-27	2017-10-17	0.200195	dom	sub	0	DomSub	F	J	0	F-J	Francisco	Yao	Francisco_Yao	0	m	m	mm	0.294118	NA	0	dry16	dry17	no	no	NA	0	JuvenileAdult	NA
920	B103Fr278	B524Bi1710	2016-08-27	2017-10-17	0.220518	dom	dom	1	DomDom	F	M	0	F-M	Francisco	Bilbao	Bilbao_Francisco	0	m	m	mm	0.309031	NA	0.0551359	dry16	dry17	no	no	NA	NA	AdultAdult	NA
921	B103Fr278	B525Zu1910	2016-08-27	2017-10-19	0.188994	dom	dom	1	DomDom	F	G	0	F-G	Francisco	Zurich	Francisco_Zurich	0	m	m	mm	0.42735	NA	0	dry16	dry17	no	no	NA	0	AdultAdult	NA
922	B103Fr278	B526Ar1810	2016-08-27	2017-10-18	0.229986	dom	sub	0	DomSub	F	F	1	F-F	Francisco	Aurora	Aurora_Francisco	0	m	m	mm	1	1	1	dry16	dry17	no	no	NA	0	JuvenileAdult	NA
923	B103Fr278	B527Ni1810	2016-08-27	2017-10-18	0.236087	dom	others	0	DomOthers	F	G	0	F-G	Francisco	Niagara	Francisco_Niagara	0	m	f	fm	0.42735	NA	0	dry16	dry17	no	no	NA	0	AdultAdult	NA
924	B103Fr278	B528Sa1810	2016-08-27	2017-10-18	0.225214	dom	others	0	DomOthers	F	F1	0	F-F1	Francisco	Savannah	Francisco_Savannah	0	m	f	fm	0.281403	NA	0.116516	dry16	dry17	no	no	NA	0.375	AdultAdult	NA
925	B103Fr278	B529Sg2310	2016-08-27	2017-10-23	0.237109	dom	others	0	DomOthers	F	M	0	F-M	Francisco	Saragossa	Francisco_Saragossa	0	m	f	fm	0.309031	NA	0.0551359	dry16	dry17	no	no	NA	0	JuvenileAdult	NA
926	B103Fr278	B52Fe035	2016-08-27	2016-05-03	0.230661	dom	sub	0	DomSub	F	F	1	F-F	Francisco	Fresno	Francisco_Fresno	0	m	m	mm	1	1	1	dry16	wet16	no	no	NA	0	JuvenileAdult	NA
927	B103Fr278	B530Bb2510	2016-08-27	2017-10-25	0.195336	dom	dom	1	DomDom	F	L	0	F-L	Francisco	Brisbane	Brisbane_Francisco	0	m	m	mm	0.40708	NA	0.0267476	dry16	dry17	no	no	NA	0	AdultAdult	NA
928	B103Fr278	B531Zu1810	2016-08-27	2017-10-18	0.198725	dom	dom	1	DomDom	F	G	0	F-G	Francisco	Zurich	Francisco_Zurich	0	m	m	mm	0.42735	NA	0	dry16	dry17	no	no	NA	0	AdultAdult	NA
929	B103Fr278	B532Tx1910	2016-08-27	2017-10-19	0.211679	dom	dom	1	DomDom	F	F1	0	F-F1	Francisco	Texas	Francisco_Texas	0	m	m	mm	0.281403	NA	0.116516	dry16	dry17	no	no	NA	NA	AdultAdult	NA
930	B103Fr278	B533Fr1910	2016-08-27	2017-10-19	0.162346	dom	dom	1	DomDom	F	F	1	F-F	Francisco	Francisco	Francisco_Francisco	1	m	m	mm	1	1	1	dry16	dry17	no	no	NA	NA	AdultAdult	NA
931	B103Fr278	B534Yo1910	2016-08-27	2017-10-19	0.181031	dom	others	0	DomOthers	F	J	0	F-J	Francisco	Yokohama	Francisco_Yokohama	0	m	f	fm	0.294118	NA	0	dry16	dry17	no	no	NA	NA	AdultAdult	NA
932	B103Fr278	B536Mi2010	2016-08-27	2017-10-20	0.18729	dom	sub	0	DomSub	F	L	0	F-L	Francisco	Mildura	Francisco_Mildura	0	m	m	mm	0.40708	NA	0.0267476	dry16	dry17	no	no	NA	0	JuvenileAdult	NA
933	B103Fr278	B537Ba2110	2016-08-27	2017-10-21	0.22376	dom	others	0	DomOthers	F	M	0	F-M	Francisco	Barcelona	Barcelona_Francisco	0	m	f	fm	0.309031	NA	0.0551359	dry16	dry17	no	no	NA	NA	AdultAdult	NA
934	B103Fr278	B538Kn2010	2016-08-27	2017-10-20	0.233477	dom	others	0	DomOthers	F	J	0	F-J	Francisco	Knuta	Francisco_Knuta	0	m	f	fm	0.294118	NA	0	dry16	dry17	no	no	NA	0	AdultAdult	NA
935	B103Fr278	B539Ha2110	2016-08-27	2017-10-21	0.223971	dom	sub	0	DomSub	F	G	0	F-G	Francisco	Hamilton	Francisco_Hamilton	0	m	m	mm	0.42735	NA	0	dry16	dry17	no	no	NA	0	JuvenileAdult	NA
936	B103Fr278	B53Yo055	2016-08-27	2016-05-05	0.206052	dom	others	0	DomOthers	F	J	0	F-J	Francisco	Yokohama	Francisco_Yokohama	0	m	f	fm	0.294118	NA	0	dry16	wet16	no	no	NA	NA	AdultAdult	NA
937	B103Fr278	B540Va2310	2016-08-27	2017-10-23	0.202297	dom	others	0	DomOthers	F	M	0	F-M	Francisco	Valencia	Francisco_Valencia	0	m	f	fm	0.309031	NA	0.0551359	dry16	dry17	no	no	NA	NA	AdultAdult	NA
938	B103Fr278	B541Go2510	2016-08-27	2017-10-25	0.178664	dom	others	0	DomOthers	F	L	0	F-L	Francisco	Goa	Francisco_Goa	0	m	f	fm	0.40708	NA	0.0267476	dry16	dry17	no	no	NA	0	AdultAdult	NA
939	B103Fr278	B542Ra3010	2016-08-27	2017-10-30	0.206992	dom	sub	0	DomSub	F	M	0	F-M	Francisco	Raoul	Francisco_Raoul	0	m	m	mm	0.309031	NA	0.0551359	dry16	dry17	no	no	NA	NA	AdultAdult	NA
940	B103Fr278	B543Sg3010	2016-08-27	2017-10-30	0.209058	dom	others	0	DomOthers	F	M	0	F-M	Francisco	Saragossa	Francisco_Saragossa	0	m	f	fm	0.309031	NA	0.0551359	dry16	dry17	no	no	NA	0	JuvenileAdult	NA
941	B103Fr278	B544Mt0111	2016-08-27	2017-11-01	0.19442	dom	sub	0	DomSub	F	J	0	F-J	Francisco	Mito	Francisco_Mito	0	m	m	mm	0.294118	NA	0	dry16	dry17	no	no	NA	0	JuvenileAdult	NA
942	B103Fr278	B545Kn0111	2016-08-27	2017-11-01	0.199518	dom	others	0	DomOthers	F	J	0	F-J	Francisco	Knuta	Francisco_Knuta	0	m	f	fm	0.294118	NA	0	dry16	dry17	no	no	NA	0	AdultAdult	NA
943	B103Fr278	B546No2510	2016-08-27	2017-10-25	0.218113	dom	others	0	DomOthers	F	G	0	F-G	Francisco	Nova	Francisco_Nova	0	m	f	fm	0.42735	NA	0	dry16	dry17	no	no	NA	0	AdultAdult	NA
944	B103Fr278	B548Le2510	2016-08-27	2017-10-25	0.217523	dom	sub	0	DomSub	F	G	0	F-G	Francisco	Levis	Francisco_Levis	0	m	m	mm	0.42735	NA	0	dry16	dry17	no	no	NA	0	JuvenileAdult	NA
945	B103Fr278	B549Mg2910	2016-08-27	2017-10-29	0.221259	dom	sub	0	DomSub	F	F	1	F-F	Francisco	Montgomery	Francisco_Montgomery	0	m	m	mm	1	1	1	dry16	dry17	no	no	NA	0	JuvenileAdult	NA
946	B103Fr278	B54Nv055	2016-08-27	2016-05-05	0.178503	dom	others	0	DomOthers	F	J	0	F-J	Francisco	Nava	Francisco_Nava	0	m	f	fm	0.294118	NA	0	dry16	wet16	no	no	NA	0	AdultInfant	NA
947	B103Fr278	B550Sp2810	2016-08-27	2017-10-28	0.223173	dom	dom	1	DomDom	F	E	0	E-F	Francisco	Sapporo	Francisco_Sapporo	0	m	m	mm	0.252723	NA	0.0989395	dry16	dry17	no	no	NA	NA	AdultAdult	NA
948	B103Fr278	B551Au3010	2016-08-27	2017-10-30	0.182743	dom	others	0	DomOthers	F	E	0	E-F	Francisco	Augusta	Augusta_Francisco	0	m	f	fm	0.252723	NA	0.0989395	dry16	dry17	no	no	NA	0	AdultAdult	NA
949	B103Fr278	B552Mo2810	2016-08-27	2017-10-28	0.202807	dom	sub	0	DomSub	F	E	0	E-F	Francisco	Moritz	Francisco_Moritz	0	m	m	mm	0.252723	NA	0.0989395	dry16	dry17	no	no	NA	0	AdultAdult	NA
950	B103Fr278	B553Ee2810	2016-08-27	2017-10-28	0.192274	dom	sub	0	DomSub	F	E	0	E-F	Francisco	Eden	Eden_Francisco	0	m	m	mm	0.252723	NA	0.0989395	dry16	dry17	no	no	NA	0	JuvenileAdult	NA
951	B103Fr278	B554Da2810	2016-08-27	2017-10-28	0.20753	dom	sub	0	DomSub	F	E	0	E-F	Francisco	Davos	Davos_Francisco	0	m	m	mm	0.252723	NA	0.0989395	dry16	dry17	no	no	NA	0	AdultAdult	NA
952	B103Fr278	B555Ep2910	2016-08-27	2017-10-29	0.197673	dom	sub	0	DomSub	F	F1	0	F-F1	Francisco	El Paso	El Paso_Francisco	0	m	m	mm	0.281403	NA	0.116516	dry16	dry17	no	no	NA	0.25	JuvenileAdult	NA
953	B103Fr278	B557Tx2910	2016-08-27	2017-10-29	0.228843	dom	dom	1	DomDom	F	F1	0	F-F1	Francisco	Texas	Francisco_Texas	0	m	m	mm	0.281403	NA	0.116516	dry16	dry17	no	no	NA	NA	AdultAdult	NA
954	B103Fr278	B558Sl2910	2016-08-27	2017-10-29	0.155319	dom	sub	0	DomSub	F	L	0	F-L	Francisco	Salem	Francisco_Salem	0	m	m	mm	0.40708	NA	0.0267476	dry16	dry17	no	no	NA	0	JuvenileAdult	NA
955	B103Fr278	B559Mi2910	2016-08-27	2017-10-29	0.198822	dom	sub	0	DomSub	F	L	0	F-L	Francisco	Mildura	Francisco_Mildura	0	m	m	mm	0.40708	NA	0.0267476	dry16	dry17	no	no	NA	0	JuvenileAdult	NA
956	B103Fr278	B55De115	2016-08-27	2016-05-11	0.206912	dom	sub	0	DomSub	F	F	1	F-F	Francisco	Denver	Denver_Francisco	0	m	m	mm	1	1	1	dry16	wet16	no	no	NA	0	JuvenileAdult	NA
957	B103Fr278	B560Mt3010	2016-08-27	2017-10-30	0.212783	dom	sub	0	DomSub	F	J	0	F-J	Francisco	Mito	Francisco_Mito	0	m	m	mm	0.294118	NA	0	dry16	dry17	no	no	NA	0	JuvenileAdult	NA
958	B103Fr278	B561Ya0111	2016-08-27	2017-11-01	0.194206	dom	sub	0	DomSub	F	J	0	F-J	Francisco	Yao	Francisco_Yao	0	m	m	mm	0.294118	NA	0	dry16	dry17	no	no	NA	0	JuvenileAdult	NA
959	B103Fr278	B562Go0111	2016-08-27	2017-11-01	0.17618	dom	others	0	DomOthers	F	L	0	F-L	Francisco	Goa	Francisco_Goa	0	m	f	fm	0.40708	NA	0.0267476	dry16	dry17	no	no	NA	0	AdultAdult	NA
960	B103Fr278	B563Bb0111	2016-08-27	2017-11-01	0.218133	dom	dom	1	DomDom	F	L	0	F-L	Francisco	Brisbane	Brisbane_Francisco	0	m	m	mm	0.40708	NA	0.0267476	dry16	dry17	no	no	NA	0	AdultAdult	NA
961	B103Fr278	B564Au0111	2016-08-27	2017-11-01	0.221908	dom	others	0	DomOthers	F	E	0	E-F	Francisco	Augusta	Augusta_Francisco	0	m	f	fm	0.252723	NA	0.0989395	dry16	dry17	no	no	NA	0	AdultAdult	NA
962	B103Fr278	B565To0111	2016-08-27	2017-11-01	0.220249	dom	others	0	DomOthers	F	E	0	E-F	Francisco	Toliara	Francisco_Toliara	0	m	f	fm	0.252723	NA	0.0989395	dry16	dry17	no	no	NA	0	JuvenileAdult	NA
963	B103Fr278	B566Yo0111	2016-08-27	2017-11-01	0.212499	dom	others	0	DomOthers	F	J	0	F-J	Francisco	Yokohama	Francisco_Yokohama	0	m	f	fm	0.294118	NA	0	dry16	dry17	no	no	NA	NA	AdultAdult	NA
964	B103Fr278	B568Le0111	2016-08-27	2017-11-01	0.237583	dom	sub	0	DomSub	F	G	0	F-G	Francisco	Levis	Francisco_Levis	0	m	m	mm	0.42735	NA	0	dry16	dry17	no	no	NA	0	JuvenileAdult	NA
965	B103Fr278	B569Ha0111	2016-08-27	2017-11-01	0.257529	dom	sub	0	DomSub	F	G	0	F-G	Francisco	Hamilton	Francisco_Hamilton	0	m	m	mm	0.42735	NA	0	dry16	dry17	no	no	NA	0	JuvenileAdult	NA
966	B103Fr278	B56Sa065	2016-08-27	2016-05-06	0.176046	dom	others	0	DomOthers	F	F1	0	F-F1	Francisco	Savannah	Francisco_Savannah	0	m	f	fm	0.281403	NA	0.116516	dry16	wet16	no	no	NA	0.375	AdultAdult	NA
967	B103Fr278	B570Zu0111	2016-08-27	2017-11-01	0.225746	dom	dom	1	DomDom	F	G	0	F-G	Francisco	Zurich	Francisco_Zurich	0	m	m	mm	0.42735	NA	0	dry16	dry17	no	no	NA	0	AdultAdult	NA
968	B103Fr278	B571Sg0211	2016-08-27	2017-11-02	0.210795	dom	others	0	DomOthers	F	M	0	F-M	Francisco	Saragossa	Francisco_Saragossa	0	m	f	fm	0.309031	NA	0.0551359	dry16	dry17	no	no	NA	0	JuvenileAdult	NA
969	B103Fr278	B572Ra0211	2016-08-27	2017-11-02	0.216981	dom	sub	0	DomSub	F	M	0	F-M	Francisco	Raoul	Francisco_Raoul	0	m	m	mm	0.309031	NA	0.0551359	dry16	dry17	no	no	NA	NA	AdultAdult	NA
970	B103Fr278	B573No0111	2016-08-27	2017-11-01	0.230125	dom	others	0	DomOthers	F	G	0	F-G	Francisco	Nova	Francisco_Nova	0	m	f	fm	0.42735	NA	0	dry16	dry17	no	no	NA	0	AdultAdult	NA
971	B103Fr278	B574Ba0211	2016-08-27	2017-11-02	0.215318	dom	others	0	DomOthers	F	M	0	F-M	Francisco	Barcelona	Barcelona_Francisco	0	m	f	fm	0.309031	NA	0.0551359	dry16	dry17	no	no	NA	NA	AdultAdult	NA
972	B103Fr278	B575Bi0211	2016-08-27	2017-11-02	0.213089	dom	dom	1	DomDom	F	M	0	F-M	Francisco	Bilbao	Bilbao_Francisco	0	m	m	mm	0.309031	NA	0.0551359	dry16	dry17	no	no	NA	NA	AdultAdult	NA
973	B103Fr278	B576Ar0211	2016-08-27	2017-11-02	0.228951	dom	sub	0	DomSub	F	F	1	F-F	Francisco	Aurora	Aurora_Francisco	0	m	m	mm	1	1	1	dry16	dry17	no	no	NA	0	JuvenileAdult	NA
974	B103Fr278	B577He0211	2016-08-27	2017-11-02	0.212913	dom	others	0	DomOthers	F	F	1	F-F	Francisco	Helena	Francisco_Helena	0	m	f	fm	1	1	1	dry16	dry17	no	no	NA	0	AdultAdult	3409
975	B103Fr278	B578Co0211	2016-08-27	2017-11-02	0.211698	dom	sub	0	DomSub	F	F	1	F-F	Francisco	Columbus	Columbus_Francisco	0	m	m	mm	1	1	1	dry16	dry17	no	no	NA	0	AdultAdult	1920
976	B103Fr278	B579Tu0211	2016-08-27	2017-11-02	0.231293	dom	others	0	DomOthers	F	F	1	F-F	Francisco	Tulsa	Francisco_Tulsa	0	m	f	fm	1	1	1	dry16	dry17	no	no	NA	0	JuvenileAdult	NA
977	B103Fr278	B57Tx065	2016-08-27	2016-05-06	0.201373	dom	dom	1	DomDom	F	F1	0	F-F1	Francisco	Texas	Francisco_Texas	0	m	m	mm	0.281403	NA	0.116516	dry16	wet16	no	no	NA	NA	AdultAdult	NA
978	B103Fr278	B580De0211	2016-08-27	2017-11-02	0.225556	dom	sub	0	DomSub	F	F	1	F-F	Francisco	Denver	Denver_Francisco	0	m	m	mm	1	1	1	dry16	dry17	no	no	NA	0	JuvenileAdult	NA
979	B103Fr278	B581Om0211	2016-08-27	2017-11-02	0.208983	dom	others	0	DomOthers	F	F	1	F-F	Francisco	Omaha	Francisco_Omaha	0	m	f	fm	1	1	1	dry16	dry17	no	no	NA	NA	AdultAdult	5153
980	B103Fr278	B582De0711	2016-08-27	2017-11-07	0.211771	dom	sub	0	DomSub	F	F	1	F-F	Francisco	Denver	Denver_Francisco	0	m	m	mm	1	1	1	dry16	dry17	no	no	NA	0	JuvenileAdult	NA
981	B103Fr278	B583SG0711	2016-08-27	2017-11-07	0.210941	dom	others	0	DomOthers	F	M	0	F-M	Francisco	Saragossa	Francisco_Saragossa	0	m	f	fm	0.309031	NA	0.0551359	dry16	dry17	no	no	NA	0	JuvenileAdult	NA
982	B103Fr278	B584Mg0311	2016-08-27	2017-11-03	0.217494	dom	sub	0	DomSub	F	F	1	F-F	Francisco	Montgomery	Francisco_Montgomery	0	m	m	mm	1	1	1	dry16	dry17	no	no	NA	0	JuvenileAdult	NA
983	B103Fr278	B585Fr0311	2016-08-27	2017-11-03	0.179245	dom	dom	1	DomDom	F	F	1	F-F	Francisco	Francisco	Francisco_Francisco	1	m	m	mm	1	1	1	dry16	dry17	no	no	NA	NA	AdultAdult	NA
984	B103Fr278	B586Zu0411	2016-08-27	2017-11-04	0.197671	dom	dom	1	DomDom	F	E	0	E-F	Francisco	Sapporo	Francisco_Sapporo	0	m	m	mm	0.252723	NA	0.0989395	dry16	dry17	no	no	NA	NA	AdultAdult	NA
985	B103Fr278	B587Ee0611	2016-08-27	2017-11-06	0.187549	dom	sub	0	DomSub	F	E	0	E-F	Francisco	Eden	Eden_Francisco	0	m	m	mm	0.252723	NA	0.0989395	dry16	dry17	no	no	NA	0	JuvenileAdult	NA
986	B103Fr278	B588Da0611	2016-08-27	2017-11-06	0.221486	dom	sub	0	DomSub	F	E	0	E-F	Francisco	Davos	Davos_Francisco	0	m	m	mm	0.252723	NA	0.0989395	dry16	dry17	no	no	NA	0	AdultAdult	NA
987	B103Fr278	B589Mo0611	2016-08-27	2017-11-06	0.209789	dom	sub	0	DomSub	F	E	0	E-F	Francisco	Moritz	Francisco_Moritz	0	m	m	mm	0.252723	NA	0.0989395	dry16	dry17	no	no	NA	0	AdultAdult	NA
988	B103Fr278	B58Om115	2016-08-27	2016-05-11	0.231909	dom	others	0	DomOthers	F	F	1	F-F	Francisco	Omaha	Francisco_Omaha	0	m	f	fm	1	1	1	dry16	wet16	no	no	NA	NA	AdultAdult	4667
989	B103Fr278	B590Mi0611	2016-08-27	2017-11-06	0.211182	dom	sub	0	DomSub	F	L	0	F-L	Francisco	Mildura	Francisco_Mildura	0	m	m	mm	0.40708	NA	0.0267476	dry16	dry17	no	no	NA	0	JuvenileAdult	NA
990	B103Fr278	B591Sl0611	2016-08-27	2017-11-06	0.176863	dom	sub	0	DomSub	F	L	0	F-L	Francisco	Salem	Francisco_Salem	0	m	m	mm	0.40708	NA	0.0267476	dry16	dry17	no	no	NA	0	JuvenileAdult	NA
991	B103Fr278	B592Va0711	2016-08-27	2017-11-07	0.21597	dom	others	0	DomOthers	F	M	0	F-M	Francisco	Valencia	Francisco_Valencia	0	m	f	fm	0.309031	NA	0.0551359	dry16	dry17	no	no	NA	NA	AdultAdult	NA
992	B103Fr278	B593Ep0711	2016-08-27	2017-11-07	0.172861	dom	sub	0	DomSub	F	F1	0	F-F1	Francisco	El Paso	El Paso_Francisco	0	m	m	mm	0.281403	NA	0.116516	dry16	dry17	no	no	NA	0.25	JuvenileAdult	NA
993	B103Fr278	B594Au2411	2016-08-27	2017-11-24	0.19342	dom	others	0	DomOthers	F	E	0	E-F	Francisco	Augusta	Augusta_Francisco	0	m	f	fm	0.252723	NA	0.0989395	dry16	dry17	no	no	NA	0	AdultAdult	NA
994	B103Fr278	B595Sa0711	2016-08-27	2017-11-07	0.182227	dom	others	0	DomOthers	F	F1	0	F-F1	Francisco	Savannah	Francisco_Savannah	0	m	f	fm	0.281403	NA	0.116516	dry16	dry17	no	no	NA	0.375	AdultAdult	NA
995	B103Fr278	B596Sa0911	2016-08-27	2017-11-09	0.180712	dom	others	0	DomOthers	F	F1	0	F-F1	Francisco	Savannah	Francisco_Savannah	0	m	f	fm	0.281403	NA	0.116516	dry16	dry17	no	no	NA	0.375	AdultAdult	NA
996	B103Fr278	B597Tx0911	2016-08-27	2017-11-09	0.214053	dom	dom	1	DomDom	F	F1	0	F-F1	Francisco	Texas	Francisco_Texas	0	m	m	mm	0.281403	NA	0.116516	dry16	dry17	no	no	NA	NA	AdultAdult	NA
997	B103Fr278	B59Le115	2016-08-27	2016-05-11	0.217016	dom	sub	0	DomSub	F	G	0	F-G	Francisco	Levis	Francisco_Levis	0	m	m	mm	0.42735	NA	0	dry16	wet16	no	no	NA	0	AdultInfant	NA
998	B103Fr278	B5Tu154	2016-08-27	2016-04-15	0.213412	dom	others	0	DomOthers	F	F	1	F-F	Francisco	Tulsa	Francisco_Tulsa	0	m	f	fm	1	1	1	dry16	wet16	no	no	NA	0	AdultInfant	NA
999	B103Fr278	B60Au125	2016-08-27	2016-05-12	0.202117	dom	others	0	DomOthers	F	E	0	E-F	Francisco	Augusta	Augusta_Francisco	0	m	f	fm	0.252723	NA	0.0989395	dry16	wet16	no	no	NA	0	AdultAdult	NA
1000	B103Fr278	B61Ya125	2016-08-27	2016-05-12	0.27181	dom	dom	1	DomDom	F	J	0	F-J	Francisco	Sendai	Francisco_Sendai	0	m	m	mm	0.294118	NA	0	dry16	wet16	no	no	NA	NA	AdultAdult	NA
1001	B103Fr278	B62Mo135	2016-08-27	2016-05-13	0.224005	dom	sub	0	DomSub	F	E	0	E-F	Francisco	Moritz	Francisco_Moritz	0	m	m	mm	0.252723	NA	0.0989395	dry16	wet16	no	no	NA	0	AdultAdult	NA
1002	B103Fr278	B63Se125	2016-08-27	2016-05-12	0.276775	dom	dom	1	DomDom	F	J	0	F-J	Francisco	Sendai	Francisco_Sendai	0	m	m	mm	0.294118	NA	0	dry16	wet16	no	no	NA	NA	AdultAdult	NA
1003	B103Fr278	B64Al165	2016-08-27	2016-05-16	0.17456	dom	dom	1	DomDom	F	L	0	F-L	Francisco	Alburry	Alburry_Francisco	0	m	m	mm	0.40708	NA	0.0267476	dry16	wet16	no	no	NA	0	AdultAdult	NA
1004	B103Fr278	B65Da135	2016-08-27	2016-05-13	0.227848	dom	sub	0	DomSub	F	E	0	E-F	Francisco	Davos	Davos_Francisco	0	m	m	mm	0.252723	NA	0.0989395	dry16	wet16	no	no	NA	0	JuvenileAdult	NA
1005	B103Fr278	B66Ni125	2016-08-27	2016-05-12	0.204961	dom	others	0	DomOthers	F	G	0	F-G	Francisco	Niagara	Francisco_Niagara	0	m	f	fm	0.42735	NA	0	dry16	wet16	no	no	NA	0	AdultAdult	NA
1006	B103Fr278	B67Zu125	2016-08-27	2016-05-12	0.226381	dom	dom	1	DomDom	F	G	0	F-G	Francisco	Zurich	Francisco_Zurich	0	m	m	mm	0.42735	NA	0	dry16	wet16	no	no	NA	0	AdultAdult	NA
1007	B103Fr278	B68Kn125	2016-08-27	2016-05-12	0.182159	dom	others	0	DomOthers	F	J	0	F-J	Francisco	Knuta	Francisco_Knuta	0	m	f	fm	0.294118	NA	0	dry16	wet16	no	no	NA	0	AdultAdult	NA
1008	B103Fr278	B69No125	2016-08-27	2016-05-12	0.194659	dom	others	0	DomOthers	F	G	0	F-G	Francisco	Nova	Francisco_Nova	0	m	f	fm	0.42735	NA	0	dry16	wet16	no	no	NA	0	AdultAdult	NA
1009	B103Fr278	B6Br154	2016-08-27	2016-04-15	0.257572	dom	sub	0	DomSub	F	F	1	F-F	Francisco	Brooklyn	Brooklyn_Francisco	0	m	m	mm	1	1	1	dry16	wet16	no	no	NA	0	AdultInfant	NA
1010	B103Fr278	B70Go165	2016-08-27	2016-05-16	0.192534	dom	others	0	DomOthers	F	L	0	F-L	Francisco	Goa	Francisco_Goa	0	m	f	fm	0.40708	NA	0.0267476	dry16	wet16	no	no	NA	0	AdultAdult	NA
1011	B103Fr278	B71Mi165	2016-08-27	2016-05-16	0.17075	dom	sub	0	DomSub	F	L	0	F-L	Francisco	Mildura	Francisco_Mildura	0	m	m	mm	0.40708	NA	0.0267476	dry16	wet16	no	no	NA	0	JuvenileAdult	NA
1012	B103Fr278	B72Bb165	2016-08-27	2016-05-16	0.160842	dom	sub	0	DomSub	F	L	0	F-L	Francisco	Brisbane	Brisbane_Francisco	0	m	m	mm	0.40708	NA	0.0267476	dry16	wet16	no	no	NA	0	AdultAdult	NA
1013	B103Fr278	B73Ic225	2016-08-27	2016-05-22	0.170303	dom	sub	0	DomSub	F	J	0	F-J	Francisco	Ichino	Francisco_Ichino	0	m	m	mm	0.294118	NA	0	dry16	wet16	no	no	NA	0	AdultAdult	NA
1014	B103Fr278	B74Yo185	2016-08-27	2016-05-18	0.192342	dom	others	0	DomOthers	F	J	0	F-J	Francisco	Yokohama	Francisco_Yokohama	0	m	f	fm	0.294118	NA	0	dry16	wet16	no	no	NA	NA	AdultAdult	NA
1015	B103Fr278	B75He195	2016-08-27	2016-05-19	0.224429	dom	others	0	DomOthers	F	F	1	F-F	Francisco	Helena	Francisco_Helena	0	m	f	fm	1	1	1	dry16	wet16	no	no	NA	0	AdultAdult	2877
1016	B103Fr278	B76Nv185	2016-08-27	2016-05-18	0.176394	dom	others	0	DomOthers	F	J	0	F-J	Francisco	Nava	Francisco_Nava	0	m	f	fm	0.294118	NA	0	dry16	wet16	no	no	NA	0	AdultInfant	NA
1017	B103Fr278	B77Ic205	2016-08-27	2016-05-20	0.160938	dom	sub	0	DomSub	F	J	0	F-J	Francisco	Ichino	Francisco_Ichino	0	m	m	mm	0.294118	NA	0	dry16	wet16	no	no	NA	0	AdultAdult	NA
1018	B103Fr278	B78Sa185	2016-08-27	2016-05-18	0.174025	dom	others	0	DomOthers	F	F1	0	F-F1	Francisco	Savannah	Francisco_Savannah	0	m	f	fm	0.281403	NA	0.116516	dry16	wet16	no	no	NA	0.375	AdultAdult	NA
1019	B103Fr278	B79Tx185	2016-08-27	2016-05-18	0.199395	dom	dom	1	DomDom	F	F1	0	F-F1	Francisco	Texas	Francisco_Texas	0	m	m	mm	0.281403	NA	0.116516	dry16	wet16	no	no	NA	NA	AdultAdult	NA
1020	B103Fr278	B80Co195	2016-08-27	2016-05-19	0.218824	dom	sub	0	DomSub	F	F	1	F-F	Francisco	Columbus	Columbus_Francisco	0	m	m	mm	1	1	1	dry16	wet16	no	no	NA	0	JuvenileAdult	NA
1021	B103Fr278	B81Fr195	2016-08-27	2016-05-19	0.159242	dom	dom	1	DomDom	F	F	1	F-F	Francisco	Francisco	Francisco_Francisco	1	m	m	mm	1	1	1	dry16	wet16	no	no	NA	NA	AdultAdult	NA
1022	B103Fr278	B82Fe195	2016-08-27	2016-05-19	0.212392	dom	sub	0	DomSub	F	F	1	F-F	Francisco	Fresno	Francisco_Fresno	0	m	m	mm	1	1	1	dry16	wet16	no	no	NA	0	JuvenileAdult	NA
1023	B103Fr278	B83Tu195	2016-08-27	2016-05-19	0.227984	dom	others	0	DomOthers	F	F	1	F-F	Francisco	Tulsa	Francisco_Tulsa	0	m	f	fm	1	1	1	dry16	wet16	no	no	NA	0	AdultInfant	NA
1024	B103Fr278	B84Kn205	2016-08-27	2016-05-20	0.173145	dom	others	0	DomOthers	F	J	0	F-J	Francisco	Knuta	Francisco_Knuta	0	m	f	fm	0.294118	NA	0	dry16	wet16	no	no	NA	0	AdultAdult	NA
1025	B103Fr278	B85Ya205	2016-08-27	2016-05-20	0.179711	dom	sub	0	DomSub	F	J	0	F-J	Francisco	Yao	Francisco_Yao	0	m	m	mm	0.294118	NA	0	dry16	wet16	no	no	NA	0	AdultInfant	NA
1026	B103Fr278	B86Se205	2016-08-27	2016-05-20	0.199058	dom	dom	1	DomDom	F	J	0	F-J	Francisco	Sendai	Francisco_Sendai	0	m	m	mm	0.294118	NA	0	dry16	wet16	no	no	NA	NA	AdultAdult	NA
1027	B103Fr278	B87De225	2016-08-27	2016-05-22	0.202323	dom	sub	0	DomSub	F	F	1	F-F	Francisco	Denver	Denver_Francisco	0	m	m	mm	1	1	1	dry16	wet16	no	no	NA	0	JuvenileAdult	NA
1028	B103Fr278	B88Le215	2016-08-27	2016-05-21	0.205938	dom	sub	0	DomSub	F	G	0	F-G	Francisco	Levis	Francisco_Levis	0	m	m	mm	0.42735	NA	0	dry16	wet16	no	no	NA	0	AdultInfant	NA
1029	B103Fr278	B89Ni215	2016-08-27	2016-05-21	0.204939	dom	others	0	DomOthers	F	G	0	F-G	Francisco	Niagara	Francisco_Niagara	0	m	f	fm	0.42735	NA	0	dry16	wet16	no	no	NA	0	AdultAdult	NA
1030	B103Fr278	B8No164	2016-08-27	2016-04-16	0.230739	dom	others	0	DomOthers	F	G	0	F-G	Francisco	Nova	Francisco_Nova	0	m	f	fm	0.42735	NA	0	dry16	wet16	no	no	NA	0	AdultAdult	NA
1031	B103Fr278	B90No215	2016-08-27	2016-05-21	0.217475	dom	others	0	DomOthers	F	G	0	F-G	Francisco	Nova	Francisco_Nova	0	m	f	fm	0.42735	NA	0	dry16	wet16	no	no	NA	0	AdultAdult	NA
1032	B103Fr278	B91Om225	2016-08-27	2016-05-22	0.216355	dom	others	0	DomOthers	F	F	1	F-F	Francisco	Omaha	Francisco_Omaha	0	m	f	fm	1	1	1	dry16	wet16	no	no	NA	NA	AdultAdult	4678
1033	B103Fr278	B92Br225	2016-08-27	2016-05-22	0.210865	dom	sub	0	DomSub	F	F	1	F-F	Francisco	Brooklyn	Brooklyn_Francisco	0	m	m	mm	1	1	1	dry16	wet16	no	no	NA	0	AdultInfant	NA
1034	B103Fr278	B93Sp235	2016-08-27	2016-05-23	0.189682	dom	dom	1	DomDom	F	E	0	E-F	Francisco	Sapporo	Francisco_Sapporo	0	m	m	mm	0.252723	NA	0.0989395	dry16	wet16	no	no	NA	NA	AdultAdult	NA
1035	B103Fr278	B96To235	2016-08-27	2016-05-23	0.166436	dom	others	0	DomOthers	F	E	0	E-F	Francisco	Toliara	Francisco_Toliara	0	m	f	fm	0.252723	NA	0.0989395	dry16	wet16	no	no	NA	0	JuvenileAdult	NA
1036	B103Fr278	B97Da235	2016-08-27	2016-05-23	0.202608	dom	sub	0	DomSub	F	E	0	E-F	Francisco	Davos	Davos_Francisco	0	m	m	mm	0.252723	NA	0.0989395	dry16	wet16	no	no	NA	0	JuvenileAdult	NA
1037	B103Fr278	B9Bb164	2016-08-27	2016-04-16	0.207759	dom	sub	0	DomSub	F	L	0	F-L	Francisco	Brisbane	Brisbane_Francisco	0	m	m	mm	0.40708	NA	0.0267476	dry16	wet16	no	no	NA	0	AdultAdult	NA
1038	B104Yo268	B105Le288	2016-08-26	2016-08-28	0.176003	others	sub	0	SubOthers	J	G	0	G-J	Yokohama	Levis	Levis_Yokohama	0	f	m	fm	0.36749	0.606061	0.040457	dry16	dry16	yes	dry16	NA	NA	JuvenileAdult	NA
1039	B104Yo268	B106Zu288	2016-08-26	2016-08-28	0.199419	others	dom	0	DomOthers	J	G	0	G-J	Yokohama	Zurich	Yokohama_Zurich	0	f	m	fm	0.36749	0.606061	0.040457	dry16	dry16	yes	dry16	NA	NA	AdultAdult	NA
1040	B104Yo268	B108Ni288	2016-08-26	2016-08-28	0.193803	others	others	1	OthersOthers	J	G	0	G-J	Yokohama	Niagara	Niagara_Yokohama	0	f	f	ff	0.36749	0.606061	0.040457	dry16	dry16	yes	dry16	NA	NA	AdultAdult	NA
1041	B104Yo268	B109Tu278	2016-08-26	2016-08-27	0.261835	others	others	1	OthersOthers	J	F	0	F-J	Yokohama	Tulsa	Tulsa_Yokohama	0	f	f	ff	0.294118	0.626263	0	dry16	dry16	yes	dry16	NA	NA	JuvenileAdult	NA
1042	B104Yo268	B10Al164	2016-08-26	2016-04-16	0.237778	others	dom	0	DomOthers	J	L	0	J-L	Yokohama	Alburry	Alburry_Yokohama	0	f	m	fm	0.386115	NA	0	dry16	wet16	no	no	NA	NA	AdultAdult	NA
1043	B104Yo268	B110Co278	2016-08-26	2016-08-27	0.274331	others	sub	0	SubOthers	J	F	0	F-J	Yokohama	Columbus	Columbus_Yokohama	0	f	m	fm	0.294118	0.626263	0	dry16	dry16	yes	dry16	NA	NA	AdultAdult	NA
1044	B104Yo268	B111no288	2016-08-26	2016-08-28	0.236766	others	others	1	OthersOthers	J	G	0	G-J	Yokohama	Nova	Nova_Yokohama	0	f	f	ff	0.36749	0.606061	0.040457	dry16	dry16	yes	dry16	NA	NA	AdultAdult	NA
1045	B104Yo268	B112Al298	2016-08-26	2016-08-29	0.194583	others	dom	0	DomOthers	J	L	0	J-L	Yokohama	Alburry	Alburry_Yokohama	0	f	m	fm	0.386115	0.698492	0	dry16	dry16	yes	dry16	NA	NA	AdultAdult	NA
1046	B104Yo268	B113Bb298	2016-08-26	2016-08-29	0.212033	others	sub	0	SubOthers	J	L	0	J-L	Yokohama	Brisbane	Brisbane_Yokohama	0	f	m	fm	0.386115	0.698492	0	dry16	dry16	yes	dry16	NA	NA	AdultAdult	NA
1047	B104Yo268	B115Fe308	2016-08-26	2016-08-30	0.24321	others	sub	0	SubOthers	J	F	0	F-J	Yokohama	Fresno	Fresno_Yokohama	0	f	m	fm	0.294118	0.626263	0	dry16	dry16	yes	dry16	NA	NA	JuvenileAdult	NA
1048	B104Yo268	B116Mi298	2016-08-26	2016-08-29	0.224448	others	sub	0	SubOthers	J	L	0	J-L	Yokohama	Mildura	Mildura_Yokohama	0	f	m	fm	0.386115	0.698492	0	dry16	dry16	yes	dry16	NA	NA	JuvenileAdult	NA
1049	B104Yo268	B117De308	2016-08-26	2016-08-30	0.24924	others	sub	0	SubOthers	J	F	0	F-J	Yokohama	Denver	Denver_Yokohama	0	f	m	fm	0.294118	0.626263	0	dry16	dry16	yes	dry16	NA	NA	JuvenileAdult	NA
1050	B104Yo268	B119Mo318	2016-08-26	2016-08-31	0.191227	others	sub	0	SubOthers	J	E	0	E-J	Yokohama	Moritz	Moritz_Yokohama	0	f	m	fm	0.245373	0.61809	0.128237	dry16	dry16	yes	dry16	NA	NA	AdultAdult	NA
1051	B104Yo268	B121Om308	2016-08-26	2016-08-30	0.26873	others	others	1	OthersOthers	J	F	0	F-J	Yokohama	Omaha	Omaha_Yokohama	0	f	f	ff	0.294118	0.626263	0	dry16	dry16	yes	dry16	NA	NA	AdultAdult	NA
1052	B104Yo268	B122Da318	2016-08-26	2016-08-31	0.198474	others	sub	0	SubOthers	J	E	0	E-J	Yokohama	Davos	Davos_Yokohama	0	f	m	fm	0.245373	0.61809	0.128237	dry16	dry16	yes	dry16	NA	NA	JuvenileAdult	NA
1053	B104Yo268	B123Au318	2016-08-26	2016-08-31	0.191014	others	others	1	OthersOthers	J	E	0	E-J	Yokohama	Augusta	Augusta_Yokohama	0	f	f	ff	0.245373	0.61809	0.128237	dry16	dry16	yes	dry16	NA	NA	AdultAdult	NA
1054	B104Yo268	B124To318	2016-08-26	2016-08-31	0.163713	others	others	1	OthersOthers	J	E	0	E-J	Yokohama	Toliara	Toliara_Yokohama	0	f	f	ff	0.245373	0.61809	0.128237	dry16	dry16	yes	dry16	NA	NA	JuvenileAdult	NA
1055	B104Yo268	B125Sp318	2016-08-26	2016-08-31	0.205883	others	dom	0	DomOthers	J	E	0	E-J	Yokohama	Sapporo	Sapporo_Yokohama	0	f	m	fm	0.245373	0.61809	0.128237	dry16	dry16	yes	dry16	NA	NA	AdultAdult	NA
1056	B104Yo268	B126Ya029	2016-08-26	2016-09-02	0.109196	others	sub	0	SubOthers	J	J	1	J-J	Yokohama	Yao	Yao_Yokohama	0	f	m	fm	1	1	1	dry16	dry16	yes	dry16	0.0869581	0.5	JuvenileAdult	NA
1057	B104Yo268	B127Go039	2016-08-26	2016-09-03	0.245907	others	others	1	OthersOthers	J	L	0	J-L	Yokohama	Goa	Goa_Yokohama	0	f	f	ff	0.386115	0.698492	0	dry16	dry16	yes	dry16	NA	NA	AdultAdult	NA
1058	B104Yo268	B128Se029	2016-08-26	2016-09-02	0.259007	others	dom	0	DomOthers	J	J	1	J-J	Yokohama	Sendai	Sendai_Yokohama	0	f	m	fm	1	1	1	dry16	dry16	yes	dry16	0.00850981	NA	AdultAdult	1327
1059	B104Yo268	B12Kn164	2016-08-26	2016-04-16	0.160864	others	others	1	OthersOthers	J	J	1	J-J	Yokohama	Knuta	Knuta_Yokohama	0	f	f	ff	1	1	1	dry16	wet16	no	no	NA	0.5	AdultAdult	3189
1060	B104Yo268	B131Tx049	2016-08-26	2016-09-04	0.192322	others	dom	0	DomOthers	J	F1	0	F1-J	Yokohama	Texas	Texas_Yokohama	0	f	m	fm	0.412507	0.698492	0	dry16	dry16	yes	dry16	NA	NA	AdultAdult	NA
1061	B104Yo268	B133Sa049	2016-08-26	2016-09-04	0.183438	others	others	1	OthersOthers	J	F1	0	F1-J	Yokohama	Savannah	Savannah_Yokohama	0	f	f	ff	0.412507	0.698492	0	dry16	dry16	yes	dry16	NA	NA	AdultAdult	NA
1062	B104Yo268	B134Nv049	2016-08-26	2016-09-04	0.109565	others	others	1	OthersOthers	J	J	1	J-J	Yokohama	Nava	Nava_Yokohama	0	f	f	ff	1	1	1	dry16	dry16	yes	dry16	0	0.25	JuvenileAdult	NA
1063	B104Yo268	B135Da079	2016-08-26	2016-09-07	0.192359	others	sub	0	SubOthers	J	E	0	E-J	Yokohama	Davos	Davos_Yokohama	0	f	m	fm	0.245373	0.61809	0.128237	dry16	dry16	yes	dry16	NA	NA	JuvenileAdult	NA
1064	B104Yo268	B137Mo079	2016-08-26	2016-09-07	0.198309	others	sub	0	SubOthers	J	E	0	E-J	Yokohama	Moritz	Moritz_Yokohama	0	f	m	fm	0.245373	0.61809	0.128237	dry16	dry16	yes	dry16	NA	NA	AdultAdult	NA
1065	B104Yo268	B13Ni184	2016-08-26	2016-04-18	0.215035	others	others	1	OthersOthers	J	G	0	G-J	Yokohama	Niagara	Niagara_Yokohama	0	f	f	ff	0.36749	NA	0.040457	dry16	wet16	no	no	NA	NA	AdultAdult	NA
1066	B104Yo268	B144Zu139	2016-08-26	2016-09-13	0.213696	others	dom	0	DomOthers	J	G	0	G-J	Yokohama	Zurich	Yokohama_Zurich	0	f	m	fm	0.36749	0.606061	0.040457	dry16	dry16	yes	dry16	NA	NA	AdultAdult	NA
1067	B104Yo268	B145Sp079	2016-08-26	2016-09-07	0.223951	others	dom	0	DomOthers	J	E	0	E-J	Yokohama	Sapporo	Sapporo_Yokohama	0	f	m	fm	0.245373	0.61809	0.128237	dry16	dry16	yes	dry16	NA	NA	AdultAdult	NA
1068	B104Yo268	B146Fr069	2016-08-26	2016-09-06	0.156646	others	dom	0	DomOthers	J	F	0	F-J	Yokohama	Francisco	Francisco_Yokohama	0	f	m	fm	0.294118	0.626263	0	dry16	dry16	yes	dry16	NA	NA	AdultAdult	NA
1069	B104Yo268	B149Ic099	2016-08-26	2016-09-09	0.170401	others	sub	0	SubOthers	J	J	1	J-J	Yokohama	Ichino	Ichino_Yokohama	0	f	m	fm	1	1	1	dry16	dry16	yes	dry16	0.00496634	0.5	AdultAdult	2610
1070	B104Yo268	B14Au184	2016-08-26	2016-04-18	0.201883	others	others	1	OthersOthers	J	E	0	E-J	Yokohama	Augusta	Augusta_Yokohama	0	f	f	ff	0.245373	NA	0.128237	dry16	wet16	no	no	NA	NA	AdultAdult	NA
1071	B104Yo268	B150He109	2016-08-26	2016-09-10	0.244419	others	others	1	OthersOthers	J	F	0	F-J	Yokohama	Helena	Helena_Yokohama	0	f	f	ff	0.294118	0.626263	0	dry16	dry16	yes	dry16	NA	NA	AdultAdult	NA
1072	B104Yo268	B151Kn099	2016-08-26	2016-09-09	0.149484	others	others	1	OthersOthers	J	J	1	J-J	Yokohama	Knuta	Knuta_Yokohama	0	f	f	ff	1	1	1	dry16	dry16	yes	dry16	0	0.5	AdultAdult	3335
1073	B104Yo268	B152Mi119	2016-08-26	2016-09-11	0.202831	others	sub	0	SubOthers	J	L	0	J-L	Yokohama	Mildura	Mildura_Yokohama	0	f	m	fm	0.386115	0.698492	0	dry16	dry16	yes	dry16	NA	NA	JuvenileAdult	NA
1074	B104Yo268	B153Al099	2016-08-26	2016-09-09	0.203336	others	dom	0	DomOthers	J	L	0	J-L	Yokohama	Alburry	Alburry_Yokohama	0	f	m	fm	0.386115	0.698492	0	dry16	dry16	yes	dry16	NA	NA	AdultAdult	NA
1075	B104Yo268	B155Ni139	2016-08-26	2016-09-13	0.270633	others	others	1	OthersOthers	J	G	0	G-J	Yokohama	Niagara	Niagara_Yokohama	0	f	f	ff	0.36749	0.606061	0.040457	dry16	dry16	yes	dry16	NA	NA	AdultAdult	NA
1076	B104Yo268	B159Ya149	2016-08-26	2016-09-14	0.131638	others	sub	0	SubOthers	J	J	1	J-J	Yokohama	Yao	Yao_Yokohama	0	f	m	fm	1	1	1	dry16	dry16	yes	dry16	0.0869581	0.5	JuvenileAdult	NA
1077	B104Yo268	B15Sp184	2016-08-26	2016-04-18	0.229585	others	dom	0	DomOthers	J	E	0	E-J	Yokohama	Sapporo	Sapporo_Yokohama	0	f	m	fm	0.245373	NA	0.128237	dry16	wet16	no	no	NA	NA	AdultAdult	NA
1078	B104Yo268	B160Tu129	2016-08-26	2016-09-12	0.255331	others	others	1	OthersOthers	J	F	0	F-J	Yokohama	Tulsa	Tulsa_Yokohama	0	f	f	ff	0.294118	0.626263	0	dry16	dry16	yes	dry16	NA	NA	JuvenileAdult	NA
1079	B104Yo268	B161Br129	2016-08-26	2016-09-12	0.261291	others	sub	0	SubOthers	J	F	0	F-J	Yokohama	Brooklyn	Brooklyn_Yokohama	0	f	m	fm	0.294118	0.626263	0	dry16	dry16	yes	dry16	NA	NA	JuvenileAdult	NA
1080	B104Yo268	B162Co129	2016-08-26	2016-09-12	0.252404	others	sub	0	SubOthers	J	F	0	F-J	Yokohama	Columbus	Columbus_Yokohama	0	f	m	fm	0.294118	0.626263	0	dry16	dry16	yes	dry16	NA	NA	AdultAdult	NA
1081	B104Yo268	B163Le139	2016-08-26	2016-09-13	0.199502	others	sub	0	SubOthers	J	G	0	G-J	Yokohama	Levis	Levis_Yokohama	0	f	m	fm	0.36749	0.606061	0.040457	dry16	dry16	yes	dry16	NA	NA	JuvenileAdult	NA
1082	B104Yo268	B164No139	2016-08-26	2016-09-13	0.224785	others	others	1	OthersOthers	J	G	0	G-J	Yokohama	Nova	Nova_Yokohama	0	f	f	ff	0.36749	0.606061	0.040457	dry16	dry16	yes	dry16	NA	NA	AdultAdult	NA
1083	B104Yo268	B165Nv149	2016-08-26	2016-09-14	0.120115	others	others	1	OthersOthers	J	J	1	J-J	Yokohama	Nava	Nava_Yokohama	0	f	f	ff	1	1	1	dry16	dry16	yes	dry16	0	0.25	JuvenileAdult	NA
1084	B104Yo268	B166Au149	2016-08-26	2016-09-14	0.202424	others	others	1	OthersOthers	J	E	0	E-J	Yokohama	Augusta	Augusta_Yokohama	0	f	f	ff	0.245373	0.61809	0.128237	dry16	dry16	yes	dry16	NA	NA	AdultAdult	NA
1085	B104Yo268	B169To149	2016-08-26	2016-09-14	0.156629	others	others	1	OthersOthers	J	E	0	E-J	Yokohama	Toliara	Toliara_Yokohama	0	f	f	ff	0.245373	0.61809	0.128237	dry16	dry16	yes	dry16	NA	NA	JuvenileAdult	NA
1086	B104Yo268	B16He214	2016-08-26	2016-04-21	0.26339	others	others	1	OthersOthers	J	F	0	F-J	Yokohama	Helena	Helena_Yokohama	0	f	f	ff	0.294118	NA	0	dry16	wet16	no	no	NA	NA	AdultAdult	NA
1087	B104Yo268	B170Yo149	2016-08-26	2016-09-14	0.119612	others	others	1	OthersOthers	J	J	1	J-J	Yokohama	Yokohama	Yokohama_Yokohama	1	f	f	ff	1	1	1	dry16	dry16	yes	dry16	NA	NA	AdultAdult	NA
1088	B104Yo268	B173Ni209	2016-08-26	2016-09-20	0.216234	others	others	1	OthersOthers	J	G	0	G-J	Yokohama	Niagara	Niagara_Yokohama	0	f	f	ff	0.36749	0.606061	0.040457	dry16	dry16	yes	dry16	NA	NA	AdultAdult	NA
1089	B104Yo268	B174Bb159	2016-08-26	2016-09-15	0.207205	others	sub	0	SubOthers	J	L	0	J-L	Yokohama	Brisbane	Brisbane_Yokohama	0	f	m	fm	0.386115	0.698492	0	dry16	dry16	yes	dry16	NA	NA	AdultAdult	NA
1090	B104Yo268	B177Ic209	2016-08-26	2016-09-20	0.144025	others	sub	0	SubOthers	J	J	1	J-J	Yokohama	Ichino	Ichino_Yokohama	0	f	m	fm	1	1	1	dry16	dry16	yes	dry16	0.00496634	0.5	AdultAdult	2621
1091	B104Yo268	B178Se209	2016-08-26	2016-09-20	0.25643	others	dom	0	DomOthers	J	J	1	J-J	Yokohama	Sendai	Sendai_Yokohama	0	f	m	fm	1	1	1	dry16	dry16	yes	dry16	0.00850981	NA	AdultAdult	1345
1092	B104Yo268	B179Yo219	2016-08-26	2016-09-21	0.125439	others	others	1	OthersOthers	J	J	1	J-J	Yokohama	Yokohama	Yokohama_Yokohama	1	f	f	ff	1	1	1	dry16	dry16	yes	dry16	NA	NA	AdultAdult	NA
1093	B104Yo268	B17Co224	2016-08-26	2016-04-21	0.245988	others	sub	0	SubOthers	J	F	0	F-J	Yokohama	Columbus	Columbus_Yokohama	0	f	m	fm	0.294118	NA	0	dry16	wet16	no	no	NA	NA	JuvenileAdult	NA
1094	B104Yo268	B180Fe219	2016-08-26	2016-09-21	0.240172	others	sub	0	SubOthers	J	F	0	F-J	Yokohama	Fresno	Fresno_Yokohama	0	f	m	fm	0.294118	0.626263	0	dry16	dry16	yes	dry16	NA	NA	JuvenileAdult	NA
1095	B104Yo268	B181Tu219	2016-08-26	2016-09-21	0.243217	others	others	1	OthersOthers	J	F	0	F-J	Yokohama	Tulsa	Tulsa_Yokohama	0	f	f	ff	0.294118	0.626263	0	dry16	dry16	yes	dry16	NA	NA	JuvenileAdult	NA
1096	B104Yo268	B182Mo229	2016-08-26	2016-09-22	0.21033	others	sub	0	SubOthers	J	E	0	E-J	Yokohama	Moritz	Moritz_Yokohama	0	f	m	fm	0.245373	0.61809	0.128237	dry16	dry16	yes	dry16	NA	NA	AdultAdult	NA
1097	B104Yo268	B183Om219	2016-08-26	2016-09-21	0.259342	others	others	1	OthersOthers	J	F	0	F-J	Yokohama	Omaha	Omaha_Yokohama	0	f	f	ff	0.294118	0.626263	0	dry16	dry16	yes	dry16	NA	NA	AdultAdult	NA
1098	B104Yo268	B184He219	2016-08-26	2016-09-21	0.243555	others	others	1	OthersOthers	J	F	0	F-J	Yokohama	Helena	Helena_Yokohama	0	f	f	ff	0.294118	0.626263	0	dry16	dry16	yes	dry16	NA	NA	AdultAdult	NA
1099	B104Yo268	B185Br219	2016-08-26	2016-09-21	0.242618	others	sub	0	SubOthers	J	F	0	F-J	Yokohama	Brooklyn	Brooklyn_Yokohama	0	f	m	fm	0.294118	0.626263	0	dry16	dry16	yes	dry16	NA	NA	JuvenileAdult	NA
1100	B104Yo268	B187Kn219	2016-08-26	2016-09-21	0.114727	others	others	1	OthersOthers	J	J	1	J-J	Yokohama	Knuta	Knuta_Yokohama	0	f	f	ff	1	1	1	dry16	dry16	yes	dry16	0	0.5	AdultAdult	3347
1101	B104Yo268	B188De239	2016-08-26	2016-09-23	0.251411	others	sub	0	SubOthers	J	F	0	F-J	Yokohama	Denver	Denver_Yokohama	0	f	m	fm	0.294118	0.626263	0	dry16	dry16	yes	dry16	NA	NA	JuvenileAdult	NA
1102	B104Yo268	B18Yo224	2016-08-26	2016-04-22	0.142848	others	others	1	OthersOthers	J	J	1	J-J	Yokohama	Yokohama	Yokohama_Yokohama	1	f	f	ff	1	1	1	dry16	wet16	no	no	NA	NA	AdultAdult	NA
1103	B104Yo268	B190Tx239	2016-08-26	2016-09-23	0.220994	others	dom	0	DomOthers	J	F1	0	F1-J	Yokohama	Texas	Texas_Yokohama	0	f	m	fm	0.412507	0.698492	0	dry16	dry16	yes	dry16	NA	NA	AdultAdult	NA
1104	B104Yo268	B191Fr239	2016-08-26	2016-09-23	0.192013	others	dom	0	DomOthers	J	F	0	F-J	Yokohama	Francisco	Francisco_Yokohama	0	f	m	fm	0.294118	0.626263	0	dry16	dry16	yes	dry16	NA	NA	AdultAdult	NA
1105	B104Yo268	B192Sa239	2016-08-26	2016-09-23	0.160051	others	others	1	OthersOthers	J	F1	0	F1-J	Yokohama	Savannah	Savannah_Yokohama	0	f	f	ff	0.412507	0.698492	0	dry16	dry16	yes	dry16	NA	NA	AdultAdult	NA
1106	B104Yo268	B193Go249	2016-08-26	2016-09-24	0.236052	others	others	1	OthersOthers	J	L	0	J-L	Yokohama	Goa	Goa_Yokohama	0	f	f	ff	0.386115	0.698492	0	dry16	dry16	yes	dry16	NA	NA	AdultAdult	NA
1107	B104Yo268	B194Al249	2016-08-26	2016-09-24	0.241753	others	dom	0	DomOthers	J	L	0	J-L	Yokohama	Alburry	Alburry_Yokohama	0	f	m	fm	0.386115	0.698492	0	dry16	dry16	yes	dry16	NA	NA	AdultAdult	NA
1108	B104Yo268	B196Mi249	2016-08-26	2016-09-24	0.234401	others	sub	0	SubOthers	J	L	0	J-L	Yokohama	Mildura	Mildura_Yokohama	0	f	m	fm	0.386115	0.698492	0	dry16	dry16	yes	dry16	NA	NA	JuvenileAdult	NA
1109	B104Yo268	B198Zu259	2016-08-26	2016-09-25	0.231654	others	dom	0	DomOthers	J	G	0	G-J	Yokohama	Zurich	Yokohama_Zurich	0	f	m	fm	0.36749	0.606061	0.040457	dry16	dry16	yes	dry16	NA	NA	AdultAdult	NA
1110	B104Yo268	B199Co269	2016-08-26	2016-09-26	0.245087	others	sub	0	SubOthers	J	F	0	F-J	Yokohama	Columbus	Columbus_Yokohama	0	f	m	fm	0.294118	0.626263	0	dry16	dry16	yes	dry16	NA	NA	AdultAdult	NA
1111	B104Yo268	B19Kn224	2016-08-26	2016-04-22	0.215899	others	others	1	OthersOthers	J	J	1	J-J	Yokohama	Knuta	Knuta_Yokohama	0	f	f	ff	1	1	1	dry16	wet16	no	no	NA	0.5	AdultAdult	3195
1112	B104Yo268	B1Se144	2016-08-26	2016-04-14	0.29161	others	dom	0	DomOthers	J	J	1	J-J	Yokohama	Sendai	Sendai_Yokohama	0	f	m	fm	1	1	1	dry16	wet16	no	no	NA	NA	AdultAdult	1186
1113	B104Yo268	B201No289	2016-08-26	2016-09-28	0.230455	others	others	1	OthersOthers	J	G	0	G-J	Yokohama	Nova	Nova_Yokohama	0	f	f	ff	0.36749	0.606061	0.040457	dry16	dry16	yes	dry16	NA	NA	AdultAdult	NA
1114	B104Yo268	B204To309	2016-08-26	2016-09-30	0.233999	others	sub	0	SubOthers	J	E	0	E-J	Yokohama	Davos	Davos_Yokohama	0	f	m	fm	0.245373	0.61809	0.128237	dry16	dry16	yes	dry16	NA	NA	JuvenileAdult	NA
1115	B104Yo268	B205Au289	2016-08-26	2016-09-28	0.218355	others	others	1	OthersOthers	J	E	0	E-J	Yokohama	Augusta	Augusta_Yokohama	0	f	f	ff	0.245373	0.61809	0.128237	dry16	dry16	yes	dry16	NA	NA	AdultAdult	NA
1116	B104Yo268	B206Sp289	2016-08-26	2016-09-28	0.224842	others	dom	0	DomOthers	J	E	0	E-J	Yokohama	Sapporo	Sapporo_Yokohama	0	f	m	fm	0.245373	0.61809	0.128237	dry16	dry16	yes	dry16	NA	NA	AdultAdult	NA
1117	B104Yo268	B207He0110	2016-08-26	2016-10-01	0.243599	others	others	1	OthersOthers	J	F	0	F-J	Yokohama	Helena	Helena_Yokohama	0	f	f	ff	0.294118	0.626263	0	dry16	dry16	yes	dry16	NA	NA	AdultAdult	NA
1118	B104Yo268	B208Bb299	2016-08-26	2016-09-29	0.195477	others	sub	0	SubOthers	J	L	0	J-L	Yokohama	Brisbane	Brisbane_Yokohama	0	f	m	fm	0.386115	0.698492	0	dry16	dry16	yes	dry16	NA	NA	AdultAdult	NA
1119	B104Yo268	B20Sp254	2016-08-26	2016-04-25	0.186516	others	dom	0	DomOthers	J	E	0	E-J	Yokohama	Sapporo	Sapporo_Yokohama	0	f	m	fm	0.245373	NA	0.128237	dry16	wet16	no	no	NA	NA	AdultAdult	NA
1120	B104Yo268	B211Sa0110	2016-08-26	2016-10-01	0.153631	others	others	1	OthersOthers	J	F1	0	F1-J	Yokohama	Savannah	Savannah_Yokohama	0	f	f	ff	0.412507	0.698492	0	dry16	dry16	yes	dry16	NA	NA	AdultAdult	NA
1121	B104Yo268	B212Tx0110	2016-08-26	2016-10-01	0.142268	others	dom	0	DomOthers	J	F1	0	F1-J	Yokohama	Texas	Texas_Yokohama	0	f	m	fm	0.412507	0.698492	0	dry16	dry16	yes	dry16	NA	NA	AdultAdult	NA
1122	B104Yo268	B213De0710	2016-08-26	2016-10-07	0.259719	others	sub	0	SubOthers	J	F	0	F-J	Yokohama	Denver	Denver_Yokohama	0	f	m	fm	0.294118	0.626263	0	dry16	dry16	yes	dry16	NA	NA	JuvenileAdult	NA
1123	B104Yo268	B214Kn0410	2016-08-26	2016-10-04	0.144708	others	others	1	OthersOthers	J	J	1	J-J	Yokohama	Knuta	Knuta_Yokohama	0	f	f	ff	1	1	1	dry16	dry16	yes	dry16	0	0.5	AdultAdult	3360
1124	B104Yo268	B216Le0210	2016-08-26	2016-10-02	0.232101	others	sub	0	SubOthers	J	G	0	G-J	Yokohama	Levis	Levis_Yokohama	0	f	m	fm	0.36749	0.606061	0.040457	dry16	dry16	yes	dry16	NA	NA	JuvenileAdult	NA
1125	B104Yo268	B219Ni0210	2016-08-26	2016-10-02	0.213992	others	others	1	OthersOthers	J	G	0	G-J	Yokohama	Niagara	Niagara_Yokohama	0	f	f	ff	0.36749	0.606061	0.040457	dry16	dry16	yes	dry16	NA	NA	AdultAdult	NA
1126	B104Yo268	B21Mo264	2016-08-26	2016-04-26	0.209727	others	sub	0	SubOthers	J	E	0	E-J	Yokohama	Moritz	Moritz_Yokohama	0	f	m	fm	0.245373	NA	0.128237	dry16	wet16	no	no	NA	NA	AdultAdult	NA
1127	B104Yo268	B220Ya0410	2016-08-26	2016-10-04	0.166666	others	sub	0	SubOthers	J	J	1	J-J	Yokohama	Yao	Yao_Yokohama	0	f	m	fm	1	1	1	dry16	dry16	yes	dry16	0.0869581	0.5	JuvenileAdult	NA
1128	B104Yo268	B222Fe0410	2016-08-26	2016-10-04	0.254314	others	sub	0	SubOthers	J	F	0	F-J	Yokohama	Fresno	Fresno_Yokohama	0	f	m	fm	0.294118	0.626263	0	dry16	dry16	yes	dry16	NA	NA	JuvenileAdult	NA
1129	B104Yo268	B223Mi0610	2016-08-26	2016-10-06	0.226336	others	sub	0	SubOthers	J	L	0	J-L	Yokohama	Mildura	Mildura_Yokohama	0	f	m	fm	0.386115	0.698492	0	dry16	dry16	yes	dry16	NA	NA	JuvenileAdult	NA
1130	B104Yo268	B224Al0610	2016-08-26	2016-10-06	0.179667	others	dom	0	DomOthers	J	L	0	J-L	Yokohama	Alburry	Alburry_Yokohama	0	f	m	fm	0.386115	0.698492	0	dry16	dry16	yes	dry16	NA	NA	AdultAdult	NA
1131	B104Yo268	B225Om0410	2016-08-26	2016-10-04	0.253971	others	others	1	OthersOthers	J	F	0	F-J	Yokohama	Omaha	Omaha_Yokohama	0	f	f	ff	0.294118	0.626263	0	dry16	dry16	yes	dry16	NA	NA	AdultAdult	NA
1132	B104Yo268	B226Mo0510	2016-08-26	2016-10-05	0.249523	others	sub	0	SubOthers	J	E	0	E-J	Yokohama	Moritz	Moritz_Yokohama	0	f	m	fm	0.245373	0.61809	0.128237	dry16	dry16	yes	dry16	NA	NA	AdultAdult	NA
1133	B104Yo268	B228Go0610	2016-08-26	2016-10-06	0.202648	others	others	1	OthersOthers	J	L	0	J-L	Yokohama	Goa	Goa_Yokohama	0	f	f	ff	0.386115	0.698492	0	dry16	dry16	yes	dry16	NA	NA	AdultAdult	NA
1134	B104Yo268	B229Se0610	2016-08-26	2016-10-06	0.278368	others	dom	0	DomOthers	J	J	1	J-J	Yokohama	Sendai	Sendai_Yokohama	0	f	m	fm	1	1	1	dry16	dry16	yes	dry16	0.00850981	NA	AdultAdult	1361
1135	B104Yo268	B22Au264	2016-08-26	2016-04-26	0.175143	others	others	1	OthersOthers	J	E	0	E-J	Yokohama	Augusta	Augusta_Yokohama	0	f	f	ff	0.245373	NA	0.128237	dry16	wet16	no	no	NA	NA	AdultAdult	NA
1136	B104Yo268	B231Fr1210	2016-08-26	2016-10-12	0.205664	others	dom	0	DomOthers	J	F	0	F-J	Yokohama	Francisco	Francisco_Yokohama	0	f	m	fm	0.294118	0.626263	0	dry16	dry16	yes	dry16	NA	NA	AdultAdult	NA
1137	B104Yo268	B232Nv0610	2016-08-26	2016-10-06	0.149872	others	others	1	OthersOthers	J	J	1	J-J	Yokohama	Nava	Nava_Yokohama	0	f	f	ff	1	1	1	dry16	dry16	yes	dry16	0	0.25	JuvenileAdult	NA
1138	B104Yo268	B236To1110	2016-08-26	2016-10-11	0.194899	others	others	1	OthersOthers	J	E	0	E-J	Yokohama	Augusta	Augusta_Yokohama	0	f	f	ff	0.245373	0.61809	0.128237	dry16	dry16	yes	dry16	NA	NA	AdultAdult	NA
1139	B104Yo268	B237Sp1110	2016-08-26	2016-10-11	0.214983	others	dom	0	DomOthers	J	E	0	E-J	Yokohama	Sapporo	Sapporo_Yokohama	0	f	m	fm	0.245373	0.61809	0.128237	dry16	dry16	yes	dry16	NA	NA	AdultAdult	NA
1140	B104Yo268	B238Co1210	2016-08-26	2016-10-12	0.250843	others	sub	0	SubOthers	J	F	0	F-J	Yokohama	Columbus	Columbus_Yokohama	0	f	m	fm	0.294118	0.626263	0	dry16	dry16	yes	dry16	NA	NA	AdultAdult	NA
1141	B104Yo268	B23To264	2016-08-26	2016-04-26	0.191558	others	others	1	OthersOthers	J	E	0	E-J	Yokohama	Toliara	Toliara_Yokohama	0	f	f	ff	0.245373	NA	0.128237	dry16	wet16	no	no	NA	NA	JuvenileAdult	NA
1142	B104Yo268	B240Fe1210	2016-08-26	2016-10-12	0.251454	others	sub	0	SubOthers	J	F	0	F-J	Yokohama	Fresno	Fresno_Yokohama	0	f	m	fm	0.294118	0.626263	0	dry16	dry16	yes	dry16	NA	NA	JuvenileAdult	NA
1143	B104Yo268	B245Bb1210	2016-08-26	2016-10-12	0.215829	others	sub	0	SubOthers	J	L	0	J-L	Yokohama	Brisbane	Brisbane_Yokohama	0	f	m	fm	0.386115	0.698492	0	dry16	dry16	yes	dry16	NA	NA	AdultAdult	NA
1144	B104Yo268	B246Au1310	2016-08-26	2016-10-13	0.19594	others	others	1	OthersOthers	J	E	0	E-J	Yokohama	Augusta	Augusta_Yokohama	0	f	f	ff	0.245373	0.61809	0.128237	dry16	dry16	yes	dry16	NA	NA	AdultAdult	NA
1145	B104Yo268	B247Da1310	2016-08-26	2016-10-13	0.239966	others	sub	0	SubOthers	J	E	0	E-J	Yokohama	Davos	Davos_Yokohama	0	f	m	fm	0.245373	0.61809	0.128237	dry16	dry16	yes	dry16	NA	NA	JuvenileAdult	NA
1146	B104Yo268	B249Nv1310	2016-08-26	2016-10-13	0.162075	others	others	1	OthersOthers	J	J	1	J-J	Yokohama	Nava	Nava_Yokohama	0	f	f	ff	1	1	1	dry16	dry16	yes	dry16	0	0.25	JuvenileAdult	NA
1147	B104Yo268	B24Tu264	2016-08-26	2016-04-26	0.258812	others	others	1	OthersOthers	J	F	0	F-J	Yokohama	Tulsa	Tulsa_Yokohama	0	f	f	ff	0.294118	NA	0	dry16	wet16	no	no	NA	NA	AdultInfant	NA
1148	B104Yo268	B250Yo1310	2016-08-26	2016-10-13	0.157993	others	others	1	OthersOthers	J	J	1	J-J	Yokohama	Yokohama	Yokohama_Yokohama	1	f	f	ff	1	1	1	dry16	dry16	yes	dry16	NA	NA	AdultAdult	NA
1149	B104Yo268	B251Ic1310	2016-08-26	2016-10-13	0.179326	others	sub	0	SubOthers	J	J	1	J-J	Yokohama	Ichino	Ichino_Yokohama	0	f	m	fm	1	1	1	dry16	dry16	yes	dry16	0.00496634	0.5	AdultAdult	2644
1150	B104Yo268	B252Kn1310	2016-08-26	2016-10-13	0.155704	others	others	1	OthersOthers	J	J	1	J-J	Yokohama	Knuta	Knuta_Yokohama	0	f	f	ff	1	1	1	dry16	dry16	yes	dry16	0	0.5	AdultAdult	3369
1151	B104Yo268	B254Om1510	2016-08-26	2016-10-15	0.237857	others	others	1	OthersOthers	J	F	0	F-J	Yokohama	Omaha	Omaha_Yokohama	0	f	f	ff	0.294118	0.626263	0	dry16	dry16	yes	dry16	NA	NA	AdultAdult	NA
1152	B104Yo268	B255Br1510	2016-08-26	2016-10-15	0.256417	others	sub	0	SubOthers	J	F	0	F-J	Yokohama	Brooklyn	Brooklyn_Yokohama	0	f	m	fm	0.294118	0.626263	0	dry16	dry16	yes	dry16	NA	NA	JuvenileAdult	NA
1153	B104Yo268	B256Tu1510	2016-08-26	2016-10-15	0.259847	others	others	1	OthersOthers	J	F	0	F-J	Yokohama	Tulsa	Tulsa_Yokohama	0	f	f	ff	0.294118	0.626263	0	dry16	dry16	yes	dry16	NA	NA	JuvenileAdult	NA
1154	B104Yo268	B257Le1610	2016-08-26	2016-10-16	0.215499	others	sub	0	SubOthers	J	E	0	E-J	Yokohama	Davos	Davos_Yokohama	0	f	m	fm	0.245373	0.61809	0.128237	dry16	dry16	yes	dry16	NA	NA	JuvenileAdult	NA
1155	B104Yo268	B25Om274	2016-08-26	2016-04-27	0.248679	others	others	1	OthersOthers	J	F	0	F-J	Yokohama	Omaha	Omaha_Yokohama	0	f	f	ff	0.294118	NA	0	dry16	wet16	no	no	NA	NA	AdultAdult	NA
1156	B104Yo268	B260Sa1610	2016-08-26	2016-10-16	0.166279	others	others	1	OthersOthers	J	F1	0	F1-J	Yokohama	Savannah	Savannah_Yokohama	0	f	f	ff	0.412507	0.698492	0	dry16	dry16	yes	dry16	NA	NA	AdultAdult	NA
1157	B104Yo268	B261Tx1610	2016-08-26	2016-10-16	0.218723	others	dom	0	DomOthers	J	F1	0	F1-J	Yokohama	Texas	Texas_Yokohama	0	f	m	fm	0.412507	0.698492	0	dry16	dry16	yes	dry16	NA	NA	AdultAdult	NA
1158	B104Yo268	B262Zu1610	2016-08-26	2016-10-16	0.214822	others	dom	0	DomOthers	J	G	0	G-J	Yokohama	Zurich	Yokohama_Zurich	0	f	m	fm	0.36749	0.606061	0.040457	dry16	dry16	yes	dry16	NA	NA	AdultAdult	NA
1159	B104Yo268	B264No1610	2016-08-26	2016-10-16	0.234008	others	others	1	OthersOthers	J	G	0	G-J	Yokohama	Nova	Nova_Yokohama	0	f	f	ff	0.36749	0.606061	0.040457	dry16	dry16	yes	dry16	NA	NA	AdultAdult	NA
1160	B104Yo268	B265Da1610	2016-08-26	2016-10-16	0.207194	others	sub	0	SubOthers	J	E	0	E-J	Yokohama	Davos	Davos_Yokohama	0	f	m	fm	0.245373	0.61809	0.128237	dry16	dry16	yes	dry16	NA	NA	JuvenileAdult	NA
1161	B104Yo268	B266Ya1610	2016-08-26	2016-10-16	0.170058	others	sub	0	SubOthers	J	J	1	J-J	Yokohama	Yao	Yao_Yokohama	0	f	m	fm	1	1	1	dry16	dry16	yes	dry16	0.0869581	0.5	JuvenileAdult	NA
1162	B104Yo268	B268He2210	2016-08-26	2016-10-22	0.251654	others	others	1	OthersOthers	J	F	0	F-J	Yokohama	Helena	Helena_Yokohama	0	f	f	ff	0.294118	0.626263	0	dry16	dry16	yes	dry16	NA	NA	AdultAdult	NA
1163	B104Yo268	B269Se1610	2016-08-26	2016-10-16	0.275075	others	dom	0	DomOthers	J	J	1	J-J	Yokohama	Sendai	Sendai_Yokohama	0	f	m	fm	1	1	1	dry16	dry16	yes	dry16	0.00850981	NA	AdultAdult	1371
1164	B104Yo268	B26Fe274	2016-08-26	2016-04-27	0.248909	others	sub	0	SubOthers	J	F	0	F-J	Yokohama	Fresno	Fresno_Yokohama	0	f	m	fm	0.294118	NA	0	dry16	wet16	no	no	NA	NA	JuvenileAdult	NA
1165	B104Yo268	B271De2210	2016-08-26	2016-10-22	0.257603	others	sub	0	SubOthers	J	F	0	F-J	Yokohama	Denver	Denver_Yokohama	0	f	m	fm	0.294118	0.626263	0	dry16	dry16	yes	dry16	NA	NA	JuvenileAdult	NA
1166	B104Yo268	B272Go2210	2016-08-26	2016-10-22	0.200129	others	others	1	OthersOthers	J	L	0	J-L	Yokohama	Goa	Goa_Yokohama	0	f	f	ff	0.386115	0.698492	0	dry16	dry16	yes	dry16	NA	NA	AdultAdult	NA
1167	B104Yo268	B273Ic2310	2016-08-26	2016-10-23	0.159907	others	sub	0	SubOthers	J	J	1	J-J	Yokohama	Ichino	Ichino_Yokohama	0	f	m	fm	1	1	1	dry16	dry16	yes	dry16	0.00496634	0.5	AdultAdult	2654
1168	B104Yo268	B276Bb0304	2016-08-26	2017-04-03	0.227768	others	dom	0	DomOthers	J	L	0	J-L	Yokohama	Brisbane	Brisbane_Yokohama	0	f	m	fm	0.386115	NA	0	dry16	wet17	no	no	NA	NA	AdultAdult	NA
1169	B104Yo268	B277Ha0404	2016-08-26	2017-04-04	0.23114	others	sub	0	SubOthers	J	G	0	G-J	Yokohama	Hamilton	Hamilton_Yokohama	0	f	m	fm	0.36749	NA	0.040457	dry16	wet17	no	no	NA	NA	AdultInfant	NA
1170	B104Yo268	B278Tu0404	2016-08-26	2017-04-04	0.244516	others	others	1	OthersOthers	J	F	0	F-J	Yokohama	Tulsa	Tulsa_Yokohama	0	f	f	ff	0.294118	NA	0	dry16	wet17	no	no	NA	NA	JuvenileAdult	NA
1171	B104Yo268	B279Sl0304	2016-08-26	2017-04-03	0.226501	others	sub	0	SubOthers	J	L	0	J-L	Yokohama	Salem	Salem_Yokohama	0	f	m	fm	0.386115	NA	0	dry16	wet17	no	no	NA	NA	AdultInfant	NA
1172	B104Yo268	B27Co274	2016-08-26	2016-04-27	0.258012	others	sub	0	SubOthers	J	F	0	F-J	Yokohama	Columbus	Columbus_Yokohama	0	f	m	fm	0.294118	NA	0	dry16	wet16	no	no	NA	NA	JuvenileAdult	NA
1173	B104Yo268	B281Ra0304	2016-08-26	2017-04-03	0.240735	others	sub	0	SubOthers	J	M	0	J-M	Yokohama	Raoul	Raoul_Yokohama	0	f	m	fm	0.372793	NA	0	dry16	wet17	no	no	NA	NA	AdultAdult	NA
1174	B104Yo268	B282Le0404	2016-08-26	2017-04-04	0.216829	others	sub	0	SubOthers	J	G	0	G-J	Yokohama	Levis	Levis_Yokohama	0	f	m	fm	0.36749	NA	0.040457	dry16	wet17	no	no	NA	NA	JuvenileAdult	NA
1175	B104Yo268	B283Fe0404	2016-08-26	2017-04-04	0.247834	others	sub	0	SubOthers	J	F	0	F-J	Yokohama	Fresno	Fresno_Yokohama	0	f	m	fm	0.294118	NA	0	dry16	wet17	no	no	NA	NA	JuvenileAdult	NA
1176	B104Yo268	B284Zu0404	2016-08-26	2017-04-04	0.27955	others	dom	0	DomOthers	J	G	0	G-J	Yokohama	Zurich	Yokohama_Zurich	0	f	m	fm	0.36749	NA	0.040457	dry16	wet17	no	no	NA	NA	AdultAdult	NA
1177	B104Yo268	B285Ni0404	2016-08-26	2017-04-04	0.218513	others	others	1	OthersOthers	J	G	0	G-J	Yokohama	Niagara	Niagara_Yokohama	0	f	f	ff	0.36749	NA	0.040457	dry16	wet17	no	no	NA	NA	AdultAdult	NA
1178	B104Yo268	B286Co0504	2016-08-26	2017-04-05	0.2509	others	sub	0	SubOthers	J	F	0	F-J	Yokohama	Columbus	Columbus_Yokohama	0	f	m	fm	0.294118	NA	0	dry16	wet17	no	no	NA	NA	AdultAdult	NA
1179	B104Yo268	B287No0504	2016-08-26	2017-04-04	0.233645	others	others	1	OthersOthers	J	G	0	G-J	Yokohama	Nova	Nova_Yokohama	0	f	f	ff	0.36749	NA	0.040457	dry16	wet17	no	no	NA	NA	AdultAdult	NA
1180	B104Yo268	B288He0504	2016-08-26	2017-04-05	0.253613	others	others	1	OthersOthers	J	F	0	F-J	Yokohama	Helena	Helena_Yokohama	0	f	f	ff	0.294118	NA	0	dry16	wet17	no	no	NA	NA	AdultAdult	NA
1181	B104Yo268	B289Yo0504	2016-08-26	2017-04-05	0.170695	others	others	1	OthersOthers	J	J	1	J-J	Yokohama	Yokohama	Yokohama_Yokohama	1	f	f	ff	1	1	1	dry16	wet17	no	no	NA	NA	AdultAdult	NA
1182	B104Yo268	B28He274	2016-08-26	2016-04-27	0.266137	others	others	1	OthersOthers	J	F	0	F-J	Yokohama	Helena	Helena_Yokohama	0	f	f	ff	0.294118	NA	0	dry16	wet16	no	no	NA	NA	AdultAdult	NA
1183	B104Yo268	B290Fr0504	2016-08-26	2017-04-05	0.19424	others	dom	0	DomOthers	J	F	0	F-J	Yokohama	Francisco	Francisco_Yokohama	0	f	m	fm	0.294118	NA	0	dry16	wet17	no	no	NA	NA	AdultAdult	NA
1184	B104Yo268	B291Bi1104	2016-08-26	2017-04-11	0.210814	others	dom	0	DomOthers	J	M	0	J-M	Yokohama	Bilbao	Bilbao_Yokohama	0	f	m	fm	0.372793	NA	0	dry16	wet17	no	no	NA	NA	AdultAdult	NA
1185	B104Yo268	B292Nv0504	2016-08-26	2017-04-05	0.15722	others	others	1	OthersOthers	J	J	1	J-J	Yokohama	Nava	Nava_Yokohama	0	f	f	ff	1	1	1	dry16	wet17	no	no	NA	0.25	JuvenileAdult	NA
1186	B104Yo268	B293De0504	2016-08-26	2017-04-05	0.251585	others	sub	0	SubOthers	J	F	0	F-J	Yokohama	Denver	Denver_Yokohama	0	f	m	fm	0.294118	NA	0	dry16	wet17	no	no	NA	NA	JuvenileAdult	NA
1187	B104Yo268	B294Om0504	2016-08-26	2017-04-05	0.253692	others	others	1	OthersOthers	J	F	0	F-J	Yokohama	Omaha	Omaha_Yokohama	0	f	f	ff	0.294118	NA	0	dry16	wet17	no	no	NA	NA	AdultAdult	NA
1188	B104Yo268	B295Sa0704	2016-08-26	2017-04-07	0.214441	others	others	1	OthersOthers	J	F1	0	F1-J	Yokohama	Savannah	Savannah_Yokohama	0	f	f	ff	0.412507	NA	0	dry16	wet17	no	no	NA	NA	AdultAdult	NA
1189	B104Yo268	B296Kn0504	2016-08-26	2017-04-05	0.20818	others	others	1	OthersOthers	J	J	1	J-J	Yokohama	Knuta	Knuta_Yokohama	0	f	f	ff	1	1	1	dry16	wet17	no	no	NA	0.5	AdultAdult	3543
1190	B104Yo268	B297Tx0704	2016-08-26	2017-04-07	0.215293	others	dom	0	DomOthers	J	F1	0	F1-J	Yokohama	Texas	Texas_Yokohama	0	f	m	fm	0.412507	NA	0	dry16	wet17	no	no	NA	NA	AdultAdult	NA
1191	B104Yo268	B298Mt1504	2016-08-26	2017-04-15	0.175056	others	sub	0	SubOthers	J	J	1	J-J	Yokohama	Mito	Mito_Yokohama	0	f	m	fm	1	1	1	dry16	wet17	no	no	NA	0.25	AdultInfant	NA
1192	B104Yo268	B299Au0604	2016-08-26	2017-04-06	0.225058	others	others	1	OthersOthers	J	E	0	E-J	Yokohama	Augusta	Augusta_Yokohama	0	f	f	ff	0.245373	NA	0.128237	dry16	wet17	no	no	NA	NA	AdultAdult	NA
1193	B104Yo268	B29Fr274	2016-08-26	2016-04-27	0.176182	others	dom	0	DomOthers	J	F	0	F-J	Yokohama	Francisco	Francisco_Yokohama	0	f	m	fm	0.294118	NA	0	dry16	wet16	no	no	NA	NA	AdultAdult	NA
1194	B104Yo268	B2Nv144	2016-08-26	2016-04-14	0.161286	others	others	1	OthersOthers	J	J	1	J-J	Yokohama	Nava	Nava_Yokohama	0	f	f	ff	1	1	1	dry16	wet16	no	no	NA	0.25	AdultInfant	NA
1195	B104Yo268	B300Da0604	2016-08-26	2017-04-06	0.261429	others	sub	0	SubOthers	J	E	0	E-J	Yokohama	Davos	Davos_Yokohama	0	f	m	fm	0.245373	NA	0.128237	dry16	wet17	no	no	NA	NA	JuvenileAdult	NA
1196	B104Yo268	B301Sg1104	2016-08-26	2017-04-11	0.224888	others	others	1	OthersOthers	J	M	0	J-M	Yokohama	Saragossa	Saragossa_Yokohama	0	f	f	ff	0.372793	NA	0	dry16	wet17	no	no	NA	NA	AdultInfant	NA
1197	B104Yo268	B302Ee1204	2016-08-26	2017-04-12	0.205964	others	sub	0	SubOthers	J	E	0	E-J	Yokohama	Eden	Eden_Yokohama	0	f	m	fm	0.245373	NA	0.128237	dry16	wet17	no	no	NA	NA	AdultInfant	NA
1198	B104Yo268	B303Ep0704	2016-08-26	2017-04-07	0.225641	others	sub	0	SubOthers	J	F1	0	F1-J	Yokohama	El Paso	El Paso_Yokohama	0	f	m	fm	0.412507	NA	0	dry16	wet17	no	no	NA	NA	AdultInfant	NA
1199	B104Yo268	B304Va1104	2016-08-26	2017-04-11	0.254558	others	others	1	OthersOthers	J	M	0	J-M	Yokohama	Valencia	Valencia_Yokohama	0	f	f	ff	0.372793	NA	0	dry16	wet17	no	no	NA	NA	AdultAdult	NA
1200	B104Yo268	B305Sp1204	2016-08-26	2017-04-12	0.252031	others	dom	0	DomOthers	J	E	0	E-J	Yokohama	Sapporo	Sapporo_Yokohama	0	f	m	fm	0.245373	NA	0.128237	dry16	wet17	no	no	NA	NA	AdultAdult	NA
1201	B104Yo268	B306Da1204	2016-08-26	2017-04-12	0.237133	others	sub	0	SubOthers	J	E	0	E-J	Yokohama	Davos	Davos_Yokohama	0	f	m	fm	0.245373	NA	0.128237	dry16	wet17	no	no	NA	NA	JuvenileAdult	NA
1202	B104Yo268	B307Ba1104	2016-08-26	2017-04-11	0.236019	others	others	1	OthersOthers	J	M	0	J-M	Yokohama	Barcelona	Barcelona_Yokohama	0	f	f	ff	0.372793	NA	0	dry16	wet17	no	no	NA	NA	AdultAdult	NA
1203	B104Yo268	B308Ha1104	2016-08-26	2017-04-13	0.205478	others	sub	0	SubOthers	J	G	0	G-J	Yokohama	Hamilton	Hamilton_Yokohama	0	f	m	fm	0.36749	NA	0.040457	dry16	wet17	no	no	NA	NA	AdultInfant	NA
1204	B104Yo268	B309No1304	2016-08-26	2017-04-13	0.189429	others	others	1	OthersOthers	J	G	0	G-J	Yokohama	Nova	Nova_Yokohama	0	f	f	ff	0.36749	NA	0.040457	dry16	wet17	no	no	NA	NA	AdultAdult	NA
1205	B104Yo268	B30Tx284	2016-08-26	2016-04-28	0.173844	others	dom	0	DomOthers	J	F1	0	F1-J	Yokohama	Texas	Texas_Yokohama	0	f	m	fm	0.412507	NA	0	dry16	wet16	no	no	NA	NA	AdultAdult	NA
1206	B104Yo268	B310Om1504	2016-08-26	2017-04-15	0.247053	others	others	1	OthersOthers	J	F	0	F-J	Yokohama	Omaha	Omaha_Yokohama	0	f	f	ff	0.294118	NA	0	dry16	wet17	no	no	NA	NA	AdultAdult	NA
1207	B104Yo268	B311Au1704	2016-08-26	2017-04-17	0.254586	others	sub	0	SubOthers	J	F	0	F-J	Yokohama	Aurora	Aurora_Yokohama	0	f	m	fm	0.294118	NA	0	dry16	wet17	no	no	NA	NA	AdultInfant	NA
1208	B104Yo268	B312Tx1304	2016-08-26	2017-04-13	0.205698	others	dom	0	DomOthers	J	F1	0	F1-J	Yokohama	Texas	Texas_Yokohama	0	f	m	fm	0.412507	NA	0	dry16	wet17	no	no	NA	NA	AdultAdult	NA
1209	B104Yo268	B313Mg1504	2016-08-26	2017-04-15	0.26363	others	sub	0	SubOthers	J	F	0	F-J	Yokohama	Montgomery	Montgomery_Yokohama	0	f	m	fm	0.294118	NA	0	dry16	wet17	no	no	NA	NA	AdultInfant	NA
1210	B104Yo268	B314Yo1504	2016-08-26	2017-04-15	0.173303	others	others	1	OthersOthers	J	J	1	J-J	Yokohama	Yokohama	Yokohama_Yokohama	1	f	f	ff	1	1	1	dry16	wet17	no	no	NA	NA	AdultAdult	NA
1211	B104Yo268	B315Kn1504	2016-08-26	2017-04-15	0.153214	others	others	1	OthersOthers	J	J	1	J-J	Yokohama	Knuta	Knuta_Yokohama	0	f	f	ff	1	1	1	dry16	wet17	no	no	NA	0.5	AdultAdult	3553
1212	B104Yo268	B316Ic1504	2016-08-26	2017-04-15	0.157578	others	sub	0	SubOthers	J	J	1	J-J	Yokohama	Ichino	Ichino_Yokohama	0	f	m	fm	1	1	1	dry16	wet17	no	no	NA	0.5	AdultAdult	2828
1213	B104Yo268	B317Ya1504	2016-08-26	2017-04-15	0.158228	others	sub	0	SubOthers	J	J	1	J-J	Yokohama	Yao	Yao_Yokohama	0	f	m	fm	1	1	1	dry16	wet17	no	no	NA	0.5	JuvenileAdult	NA
1214	B104Yo268	B318Mo1604	2016-08-26	2017-04-16	0.185256	others	sub	0	SubOthers	J	E	0	E-J	Yokohama	Moritz	Moritz_Yokohama	0	f	m	fm	0.245373	NA	0.128237	dry16	wet17	no	no	NA	NA	AdultAdult	NA
1215	B104Yo268	B319Go1604	2016-08-26	2017-04-17	0.248143	others	others	1	OthersOthers	J	L	0	J-L	Yokohama	Goa	Goa_Yokohama	0	f	f	ff	0.386115	NA	0	dry16	wet17	no	no	NA	NA	AdultAdult	NA
1216	B104Yo268	B31Sa284	2016-08-26	2016-04-28	0.170216	others	others	1	OthersOthers	J	F1	0	F1-J	Yokohama	Savannah	Savannah_Yokohama	0	f	f	ff	0.412507	NA	0	dry16	wet16	no	no	NA	NA	AdultAdult	NA
1217	B104Yo268	B320Fr1704	2016-08-26	2017-04-17	0.195884	others	dom	0	DomOthers	J	F	0	F-J	Yokohama	Francisco	Francisco_Yokohama	0	f	m	fm	0.294118	NA	0	dry16	wet17	no	no	NA	NA	AdultAdult	NA
1218	B104Yo268	B321Sl1704	2016-08-26	2017-04-17	0.229034	others	sub	0	SubOthers	J	L	0	J-L	Yokohama	Salem	Salem_Yokohama	0	f	m	fm	0.386115	NA	0	dry16	wet17	no	no	NA	NA	AdultInfant	NA
1219	B104Yo268	B322Mi1704	2016-08-26	2017-04-17	0.206626	others	sub	0	SubOthers	J	L	0	J-L	Yokohama	Mildura	Mildura_Yokohama	0	f	m	fm	0.386115	NA	0	dry16	wet17	no	no	NA	NA	JuvenileAdult	NA
1220	B104Yo268	B323Bb1704	2016-08-26	2017-04-17	0.214001	others	dom	0	DomOthers	J	L	0	J-L	Yokohama	Brisbane	Brisbane_Yokohama	0	f	m	fm	0.386115	NA	0	dry16	wet17	no	no	NA	NA	AdultAdult	NA
1221	B104Yo268	B324Al1604	2016-08-26	2017-04-16	0.20881	others	dom	0	DomOthers	J	L	0	J-L	Yokohama	Alburry	Alburry_Yokohama	0	f	m	fm	0.386115	NA	0	dry16	wet17	no	no	NA	NA	AdultAdult	NA
1222	B104Yo268	B325Mt1804	2016-08-26	2017-04-18	0.160027	others	sub	0	SubOthers	J	J	1	J-J	Yokohama	Mito	Mito_Yokohama	0	f	m	fm	1	1	1	dry16	wet17	no	no	NA	0.25	AdultInfant	NA
1223	B104Yo268	B326Tu1804	2016-08-26	2017-04-18	0.254506	others	others	1	OthersOthers	J	F	0	F-J	Yokohama	Tulsa	Tulsa_Yokohama	0	f	f	ff	0.294118	NA	0	dry16	wet17	no	no	NA	NA	JuvenileAdult	NA
1224	B104Yo268	B327He1804	2016-08-26	2017-04-18	0.243901	others	others	1	OthersOthers	J	F	0	F-J	Yokohama	Helena	Helena_Yokohama	0	f	f	ff	0.294118	NA	0	dry16	wet17	no	no	NA	NA	AdultAdult	NA
1225	B104Yo268	B328Fe1804	2016-08-26	2017-04-18	0.249082	others	sub	0	SubOthers	J	F	0	F-J	Yokohama	Fresno	Fresno_Yokohama	0	f	m	fm	0.294118	NA	0	dry16	wet17	no	no	NA	NA	JuvenileAdult	NA
1226	B104Yo268	B329Ar1804	2016-08-26	2017-04-18	0.202751	others	dom	0	DomOthers	J	F	0	F-J	Yokohama	Francisco	Francisco_Yokohama	0	f	m	fm	0.294118	NA	0	dry16	wet17	no	no	NA	NA	AdultAdult	NA
1227	B104Yo268	B32Ni284	2016-08-26	2016-04-28	0.216065	others	others	1	OthersOthers	J	G	0	G-J	Yokohama	Niagara	Niagara_Yokohama	0	f	f	ff	0.36749	NA	0.040457	dry16	wet16	no	no	NA	NA	AdultAdult	NA
1228	B104Yo268	B330Co1804	2016-08-26	2017-04-18	0.241593	others	sub	0	SubOthers	J	F	0	F-J	Yokohama	Columbus	Columbus_Yokohama	0	f	m	fm	0.294118	NA	0	dry16	wet17	no	no	NA	NA	AdultAdult	NA
1229	B104Yo268	B331Ya1804	2016-08-26	2017-04-18	0.252487	others	dom	0	DomOthers	J	J	1	J-J	Yokohama	Sendai	Sendai_Yokohama	0	f	m	fm	1	1	1	dry16	wet17	no	no	NA	NA	AdultAdult	1555
1230	B104Yo268	B332Se1804	2016-08-26	2017-04-18	0.263181	others	dom	0	DomOthers	J	J	1	J-J	Yokohama	Sendai	Sendai_Yokohama	0	f	m	fm	1	1	1	dry16	wet17	no	no	NA	NA	AdultAdult	1555
1231	B104Yo268	B333Ni2104	2016-08-26	2017-04-21	0.206975	others	others	1	OthersOthers	J	G	0	G-J	Yokohama	Niagara	Niagara_Yokohama	0	f	f	ff	0.36749	NA	0.040457	dry16	wet17	no	no	NA	NA	AdultAdult	NA
1232	B104Yo268	B334Tx2004	2016-08-26	2017-04-20	0.181563	others	dom	0	DomOthers	J	F1	0	F1-J	Yokohama	Texas	Texas_Yokohama	0	f	m	fm	0.412507	NA	0	dry16	wet17	no	no	NA	NA	AdultAdult	NA
1233	B104Yo268	B335To1904	2016-08-26	2017-04-19	0.199162	others	others	1	OthersOthers	J	E	0	E-J	Yokohama	Toliara	Toliara_Yokohama	0	f	f	ff	0.245373	NA	0.128237	dry16	wet17	no	no	NA	NA	JuvenileAdult	NA
1234	B104Yo268	B336Sp1904	2016-08-26	2017-04-19	0.224632	others	dom	0	DomOthers	J	E	0	E-J	Yokohama	Sapporo	Sapporo_Yokohama	0	f	m	fm	0.245373	NA	0.128237	dry16	wet17	no	no	NA	NA	AdultAdult	NA
1235	B104Yo268	B337Mo1904	2016-08-26	2017-04-19	0.206669	others	sub	0	SubOthers	J	E	0	E-J	Yokohama	Moritz	Moritz_Yokohama	0	f	m	fm	0.245373	NA	0.128237	dry16	wet17	no	no	NA	NA	AdultAdult	NA
1236	B104Yo268	B338Sa2004	2016-08-26	2017-04-20	0.187988	others	others	1	OthersOthers	J	F1	0	F1-J	Yokohama	Savannah	Savannah_Yokohama	0	f	f	ff	0.412507	NA	0	dry16	wet17	no	no	NA	NA	AdultAdult	NA
1237	B104Yo268	B339Ep2004	2016-08-26	2017-04-20	0.200167	others	sub	0	SubOthers	J	F1	0	F1-J	Yokohama	El Paso	El Paso_Yokohama	0	f	m	fm	0.412507	NA	0	dry16	wet17	no	no	NA	NA	AdultInfant	NA
1238	B104Yo268	B33Zu284	2016-08-26	2016-04-28	0.23357	others	dom	0	DomOthers	J	G	0	G-J	Yokohama	Zurich	Yokohama_Zurich	0	f	m	fm	0.36749	NA	0.040457	dry16	wet16	no	no	NA	NA	AdultAdult	NA
1239	B104Yo268	B340Sp2504	2016-08-26	2017-04-25	0.202308	others	dom	0	DomOthers	J	E	0	E-J	Yokohama	Sapporo	Sapporo_Yokohama	0	f	m	fm	0.245373	NA	0.128237	dry16	wet17	no	no	NA	NA	AdultAdult	NA
1240	B104Yo268	B341Au2504	2016-08-26	2017-04-25	0.194448	others	others	1	OthersOthers	J	E	0	E-J	Yokohama	Augusta	Augusta_Yokohama	0	f	f	ff	0.245373	NA	0.128237	dry16	wet17	no	no	NA	NA	AdultAdult	NA
1241	B104Yo268	B342Zu2104	2016-08-26	2017-04-21	0.228258	others	dom	0	DomOthers	J	G	0	G-J	Yokohama	Zurich	Yokohama_Zurich	0	f	m	fm	0.36749	NA	0.040457	dry16	wet17	no	no	NA	NA	AdultAdult	NA
1242	B104Yo268	B343Da2504	2016-08-26	2017-04-25	0.221535	others	sub	0	SubOthers	J	E	0	E-J	Yokohama	Davos	Davos_Yokohama	0	f	m	fm	0.245373	NA	0.128237	dry16	wet17	no	no	NA	NA	JuvenileAdult	NA
1243	B104Yo268	B344Mg2504	2016-08-26	2017-04-25	0.254064	others	sub	0	SubOthers	J	F	0	F-J	Yokohama	Montgomery	Montgomery_Yokohama	0	f	m	fm	0.294118	NA	0	dry16	wet17	no	no	NA	NA	AdultInfant	NA
1244	B104Yo268	B345Ee2504	2016-08-26	2017-04-25	0.197384	others	sub	0	SubOthers	J	E	0	E-J	Yokohama	Eden	Eden_Yokohama	0	f	m	fm	0.245373	NA	0.128237	dry16	wet17	no	no	NA	NA	AdultInfant	NA
1245	B104Yo268	B346Nv2604	2016-08-26	2017-04-26	0.147408	others	others	1	OthersOthers	J	J	1	J-J	Yokohama	Nava	Nava_Yokohama	0	f	f	ff	1	1	1	dry16	wet17	no	no	NA	0.25	JuvenileAdult	NA
1246	B104Yo268	B347Kn2604	2016-08-26	2017-04-26	0.14967	others	others	1	OthersOthers	J	J	1	J-J	Yokohama	Knuta	Knuta_Yokohama	0	f	f	ff	1	1	1	dry16	wet17	no	no	NA	0.5	AdultAdult	3564
1247	B104Yo268	B348Se2604	2016-08-26	2017-04-26	0.257014	others	dom	0	DomOthers	J	J	1	J-J	Yokohama	Sendai	Sendai_Yokohama	0	f	m	fm	1	1	1	dry16	wet17	no	no	NA	NA	AdultAdult	1563
1248	B104Yo268	B349Mi2804	2016-08-26	2017-04-28	0.202999	others	sub	0	SubOthers	J	L	0	J-L	Yokohama	Mildura	Mildura_Yokohama	0	f	m	fm	0.386115	NA	0	dry16	wet17	no	no	NA	NA	JuvenileAdult	NA
1249	B104Yo268	B34No284	2016-08-26	2016-04-28	0.222052	others	others	1	OthersOthers	J	G	0	G-J	Yokohama	Nova	Nova_Yokohama	0	f	f	ff	0.36749	NA	0.040457	dry16	wet16	no	no	NA	NA	AdultAdult	NA
1250	B104Yo268	B350Ic2604	2016-08-26	2017-04-26	0.166914	others	sub	0	SubOthers	J	J	1	J-J	Yokohama	Ichino	Ichino_Yokohama	0	f	m	fm	1	1	1	dry16	wet17	no	no	NA	0.5	AdultAdult	2839
1251	B104Yo268	B351Bb2804	2016-08-26	2017-04-28	0.200945	others	dom	0	DomOthers	J	L	0	J-L	Yokohama	Brisbane	Brisbane_Yokohama	0	f	m	fm	0.386115	NA	0	dry16	wet17	no	no	NA	NA	AdultAdult	NA
1252	B104Yo268	B352Mt2604	2016-08-26	2017-04-26	0.131858	others	sub	0	SubOthers	J	J	1	J-J	Yokohama	Mito	Mito_Yokohama	0	f	m	fm	1	1	1	dry16	wet17	no	no	NA	0.25	AdultInfant	NA
1253	B104Yo268	B353Ya2704	2016-08-26	2017-04-27	0.145956	others	sub	0	SubOthers	J	J	1	J-J	Yokohama	Yao	Yao_Yokohama	0	f	m	fm	1	1	1	dry16	wet17	no	no	NA	0.5	JuvenileAdult	NA
1254	B104Yo268	B354Kn2704	2016-08-26	2017-04-27	0.143931	others	others	1	OthersOthers	J	J	1	J-J	Yokohama	Knuta	Knuta_Yokohama	0	f	f	ff	1	1	1	dry16	wet17	no	no	NA	0.5	AdultAdult	3565
1255	B104Yo268	B355Yo2704	2016-08-26	2017-04-27	0.264206	others	dom	0	DomOthers	J	J	1	J-J	Yokohama	Sendai	Sendai_Yokohama	0	f	m	fm	1	1	1	dry16	wet17	no	no	NA	NA	AdultAdult	1564
1256	B104Yo268	B356Zu2704	2016-08-26	2017-04-27	0.21457	others	dom	0	DomOthers	J	G	0	G-J	Yokohama	Zurich	Yokohama_Zurich	0	f	m	fm	0.36749	NA	0.040457	dry16	wet17	no	no	NA	NA	AdultAdult	NA
1257	B104Yo268	B357No2704	2016-08-26	2017-04-27	0.196632	others	others	1	OthersOthers	J	G	0	G-J	Yokohama	Nova	Nova_Yokohama	0	f	f	ff	0.36749	NA	0.040457	dry16	wet17	no	no	NA	NA	AdultAdult	NA
1258	B104Yo268	B359Va2904	2016-08-26	2017-04-29	0.248086	others	others	1	OthersOthers	J	M	0	J-M	Yokohama	Valencia	Valencia_Yokohama	0	f	f	ff	0.372793	NA	0	dry16	wet17	no	no	NA	NA	AdultAdult	NA
1259	B104Yo268	B35Le284	2016-08-26	2016-04-29	0.256236	others	sub	0	SubOthers	J	G	0	G-J	Yokohama	Levis	Levis_Yokohama	0	f	m	fm	0.36749	NA	0.040457	dry16	wet16	no	no	NA	NA	AdultInfant	NA
1260	B104Yo268	B360Bi2904	2016-08-26	2017-04-29	0.210396	others	dom	0	DomOthers	J	M	0	J-M	Yokohama	Bilbao	Bilbao_Yokohama	0	f	m	fm	0.372793	NA	0	dry16	wet17	no	no	NA	NA	AdultAdult	NA
1261	B104Yo268	B361Ar2904	2016-08-26	2017-04-29	0.260249	others	sub	0	SubOthers	J	F	0	F-J	Yokohama	Aurora	Aurora_Yokohama	0	f	m	fm	0.294118	NA	0	dry16	wet17	no	no	NA	NA	AdultInfant	NA
1262	B104Yo268	B362Ba2904	2016-08-26	2017-04-29	0.235698	others	others	1	OthersOthers	J	M	0	J-M	Yokohama	Barcelona	Barcelona_Yokohama	0	f	f	ff	0.372793	NA	0	dry16	wet17	no	no	NA	NA	AdultAdult	NA
1263	B104Yo268	B363Sg2904	2016-08-26	2017-04-29	0.229529	others	others	1	OthersOthers	J	M	0	J-M	Yokohama	Saragossa	Saragossa_Yokohama	0	f	f	ff	0.372793	NA	0	dry16	wet17	no	no	NA	NA	AdultInfant	NA
1264	B104Yo268	B364Go2804	2016-08-26	2017-04-28	0.229778	others	others	1	OthersOthers	J	L	0	J-L	Yokohama	Goa	Goa_Yokohama	0	f	f	ff	0.386115	NA	0	dry16	wet17	no	no	NA	NA	AdultAdult	NA
1265	B104Yo268	B365Ra2904	2016-08-26	2017-04-29	0.220876	others	sub	0	SubOthers	J	M	0	J-M	Yokohama	Raoul	Raoul_Yokohama	0	f	m	fm	0.372793	NA	0	dry16	wet17	no	no	NA	NA	AdultAdult	NA
1266	B104Yo268	B366Mg2904	2016-08-26	2017-04-29	0.256362	others	sub	0	SubOthers	J	F	0	F-J	Yokohama	Montgomery	Montgomery_Yokohama	0	f	m	fm	0.294118	NA	0	dry16	wet17	no	no	NA	NA	AdultInfant	NA
1267	B104Yo268	B367Le3004	2016-08-26	2017-04-30	0.244709	others	sub	0	SubOthers	J	G	0	G-J	Yokohama	Levis	Levis_Yokohama	0	f	m	fm	0.36749	NA	0.040457	dry16	wet17	no	no	NA	NA	JuvenileAdult	NA
1268	B104Yo268	B368Fr3004	2016-08-26	2017-04-30	0.199694	others	dom	0	DomOthers	J	F	0	F-J	Yokohama	Francisco	Francisco_Yokohama	0	f	m	fm	0.294118	NA	0	dry16	wet17	no	no	NA	NA	AdultAdult	NA
1269	B104Yo268	B369Om2904	2016-08-26	2017-04-29	0.257045	others	others	1	OthersOthers	J	F	0	F-J	Yokohama	Omaha	Omaha_Yokohama	0	f	f	ff	0.294118	NA	0	dry16	wet17	no	no	NA	NA	AdultAdult	NA
1270	B104Yo268	B36Se304	2016-08-26	2016-04-30	0.272372	others	dom	0	DomOthers	J	J	1	J-J	Yokohama	Sendai	Sendai_Yokohama	0	f	m	fm	1	1	1	dry16	wet16	no	no	NA	NA	AdultAdult	1202
1271	B104Yo268	B370De2904	2016-08-26	2017-04-29	0.244391	others	sub	0	SubOthers	J	F	0	F-J	Yokohama	Denver	Denver_Yokohama	0	f	m	fm	0.294118	NA	0	dry16	wet17	no	no	NA	NA	JuvenileAdult	NA
1272	B104Yo268	B371Co2904	2016-08-26	2017-04-29	0.254654	others	sub	0	SubOthers	J	F	0	F-J	Yokohama	Columbus	Columbus_Yokohama	0	f	m	fm	0.294118	NA	0	dry16	wet17	no	no	NA	NA	AdultAdult	NA
1273	B104Yo268	B372Ni3004	2016-08-26	2017-04-30	0.176959	others	others	1	OthersOthers	J	G	0	G-J	Yokohama	Niagara	Niagara_Yokohama	0	f	f	ff	0.36749	NA	0.040457	dry16	wet17	no	no	NA	NA	AdultAdult	NA
1274	B104Yo268	B373Tu3004	2016-08-26	2017-04-30	0.253238	others	others	1	OthersOthers	J	F	0	F-J	Yokohama	Tulsa	Tulsa_Yokohama	0	f	f	ff	0.294118	NA	0	dry16	wet17	no	no	NA	NA	JuvenileAdult	NA
1275	B104Yo268	B374Bi0105	2016-08-26	2017-05-01	0.249137	others	dom	0	DomOthers	J	M	0	J-M	Yokohama	Bilbao	Bilbao_Yokohama	0	f	m	fm	0.372793	NA	0	dry16	wet17	no	no	NA	NA	AdultAdult	NA
1276	B104Yo268	B375Mg0305	2016-08-26	2017-05-03	0.248333	others	sub	0	SubOthers	J	F	0	F-J	Yokohama	Montgomery	Montgomery_Yokohama	0	f	m	fm	0.294118	NA	0	dry16	wet17	no	no	NA	NA	AdultInfant	NA
1277	B104Yo268	B376To0105	2016-08-26	2017-05-01	0.186626	others	others	1	OthersOthers	J	E	0	E-J	Yokohama	Toliara	Toliara_Yokohama	0	f	f	ff	0.245373	NA	0.128237	dry16	wet17	no	no	NA	NA	JuvenileAdult	NA
1278	B104Yo268	B377Da0105	2016-08-26	2017-05-01	0.213146	others	sub	0	SubOthers	J	E	0	E-J	Yokohama	Davos	Davos_Yokohama	0	f	m	fm	0.245373	NA	0.128237	dry16	wet17	no	no	NA	NA	JuvenileAdult	NA
1279	B104Yo268	B378Au0105	2016-08-26	2017-05-01	0.201873	others	others	1	OthersOthers	J	E	0	E-J	Yokohama	Augusta	Augusta_Yokohama	0	f	f	ff	0.245373	NA	0.128237	dry16	wet17	no	no	NA	NA	AdultAdult	NA
1280	B104Yo268	B379Mo0105	2016-08-26	2017-05-01	0.21171	others	sub	0	SubOthers	J	E	0	E-J	Yokohama	Moritz	Moritz_Yokohama	0	f	m	fm	0.245373	NA	0.128237	dry16	wet17	no	no	NA	NA	AdultAdult	NA
1281	B104Yo268	B37Kn304	2016-08-26	2016-04-30	0.148051	others	others	1	OthersOthers	J	J	1	J-J	Yokohama	Knuta	Knuta_Yokohama	0	f	f	ff	1	1	1	dry16	wet16	no	no	NA	0.5	AdultAdult	3203
1282	B104Yo268	B380Sp0105	2016-08-26	2017-05-01	0.187182	others	dom	0	DomOthers	J	E	0	E-J	Yokohama	Sapporo	Sapporo_Yokohama	0	f	m	fm	0.245373	NA	0.128237	dry16	wet17	no	no	NA	NA	AdultAdult	NA
1283	B104Yo268	B381Se0205	2016-08-26	2017-05-02	0.234636	others	dom	0	DomOthers	J	J	1	J-J	Yokohama	Sendai	Sendai_Yokohama	0	f	m	fm	1	1	1	dry16	wet17	no	no	NA	NA	AdultAdult	1569
1284	B104Yo268	B382Yo0205	2016-08-26	2017-05-02	0.149314	others	others	1	OthersOthers	J	J	1	J-J	Yokohama	Yokohama	Yokohama_Yokohama	1	f	f	ff	1	1	1	dry16	wet17	no	no	NA	NA	AdultAdult	NA
1285	B104Yo268	B383Ra0105	2016-08-26	2017-05-01	0.241041	others	sub	0	SubOthers	J	M	0	J-M	Yokohama	Raoul	Raoul_Yokohama	0	f	m	fm	0.372793	NA	0	dry16	wet17	no	no	NA	NA	AdultAdult	NA
1286	B104Yo268	B384Sg0105	2016-08-26	2017-05-01	0.246956	others	others	1	OthersOthers	J	M	0	J-M	Yokohama	Saragossa	Saragossa_Yokohama	0	f	f	ff	0.372793	NA	0	dry16	wet17	no	no	NA	NA	AdultInfant	NA
1287	B104Yo268	B385Nv0205	2016-08-26	2017-05-02	0.17006	others	others	1	OthersOthers	J	J	1	J-J	Yokohama	Nava	Nava_Yokohama	0	f	f	ff	1	1	1	dry16	wet17	no	no	NA	0.25	JuvenileAdult	NA
1288	B104Yo268	B386Ya0205	2016-08-26	2017-05-02	0.16781	others	sub	0	SubOthers	J	J	1	J-J	Yokohama	Yao	Yao_Yokohama	0	f	m	fm	1	1	1	dry16	wet17	no	no	NA	0.5	JuvenileAdult	NA
1289	B104Yo268	B387Om0305	2016-08-26	2017-05-03	0.261138	others	others	1	OthersOthers	J	F	0	F-J	Yokohama	Omaha	Omaha_Yokohama	0	f	f	ff	0.294118	NA	0	dry16	wet17	no	no	NA	NA	AdultAdult	NA
1290	B104Yo268	B388Ar0305	2016-08-26	2017-05-03	0.266037	others	sub	0	SubOthers	J	F	0	F-J	Yokohama	Aurora	Aurora_Yokohama	0	f	m	fm	0.294118	NA	0	dry16	wet17	no	no	NA	NA	AdultInfant	NA
1291	B104Yo268	B389Fe0305	2016-08-26	2017-05-03	0.235434	others	sub	0	SubOthers	J	F	0	F-J	Yokohama	Fresno	Fresno_Yokohama	0	f	m	fm	0.294118	NA	0	dry16	wet17	no	no	NA	NA	JuvenileAdult	NA
1292	B104Yo268	B38Ic304	2016-08-26	2016-04-30	0.169667	others	sub	0	SubOthers	J	J	1	J-J	Yokohama	Ichino	Ichino_Yokohama	0	f	m	fm	1	1	1	dry16	wet16	no	no	NA	0.5	AdultAdult	2478
1293	B104Yo268	B390De0305	2016-08-26	2017-05-03	0.257262	others	sub	0	SubOthers	J	F	0	F-J	Yokohama	Denver	Denver_Yokohama	0	f	m	fm	0.294118	NA	0	dry16	wet17	no	no	NA	NA	JuvenileAdult	NA
1294	B104Yo268	B391Fr0305	2016-08-26	2017-05-03	0.174189	others	dom	0	DomOthers	J	F	0	F-J	Yokohama	Francisco	Francisco_Yokohama	0	f	m	fm	0.294118	NA	0	dry16	wet17	no	no	NA	NA	AdultAdult	NA
1295	B104Yo268	B392He0305	2016-08-26	2017-05-03	0.237001	others	others	1	OthersOthers	J	F	0	F-J	Yokohama	Helena	Helena_Yokohama	0	f	f	ff	0.294118	NA	0	dry16	wet17	no	no	NA	NA	AdultAdult	NA
1296	B104Yo268	B393Co0305	2016-08-26	2017-05-03	0.243462	others	sub	0	SubOthers	J	F	0	F-J	Yokohama	Columbus	Columbus_Yokohama	0	f	m	fm	0.294118	NA	0	dry16	wet17	no	no	NA	NA	AdultAdult	NA
1297	B104Yo268	B394Tu0305	2016-08-26	2017-05-03	0.252598	others	others	1	OthersOthers	J	F	0	F-J	Yokohama	Tulsa	Tulsa_Yokohama	0	f	f	ff	0.294118	NA	0	dry16	wet17	no	no	NA	NA	JuvenileAdult	NA
1298	B104Yo268	B395Au0905	2016-08-26	2017-05-09	0.186491	others	others	1	OthersOthers	J	E	0	E-J	Yokohama	Augusta	Augusta_Yokohama	0	f	f	ff	0.245373	NA	0.128237	dry16	wet17	no	no	NA	NA	AdultAdult	NA
1299	B104Yo268	B396Nv0405	2016-08-26	2017-05-04	0.141087	others	others	1	OthersOthers	J	J	1	J-J	Yokohama	Nava	Nava_Yokohama	0	f	f	ff	1	1	1	dry16	wet17	no	no	NA	0.25	JuvenileAdult	NA
1300	B104Yo268	B397Bb0405	2016-08-26	2017-05-04	0.216713	others	dom	0	DomOthers	J	L	0	J-L	Yokohama	Brisbane	Brisbane_Yokohama	0	f	m	fm	0.386115	NA	0	dry16	wet17	no	no	NA	NA	AdultAdult	NA
1301	B104Yo268	B398Sl0405	2016-08-26	2017-05-04	0.227621	others	sub	0	SubOthers	J	L	0	J-L	Yokohama	Salem	Salem_Yokohama	0	f	m	fm	0.386115	NA	0	dry16	wet17	no	no	NA	NA	AdultInfant	NA
1302	B104Yo268	B399Go0405	2016-08-26	2017-05-04	0.208841	others	others	1	OthersOthers	J	L	0	J-L	Yokohama	Goa	Goa_Yokohama	0	f	f	ff	0.386115	NA	0	dry16	wet17	no	no	NA	NA	AdultAdult	NA
1303	B104Yo268	B39Yo304	2016-08-26	2016-04-30	0.164493	others	others	1	OthersOthers	J	J	1	J-J	Yokohama	Yokohama	Yokohama_Yokohama	1	f	f	ff	1	1	1	dry16	wet16	no	no	NA	NA	AdultAdult	NA
1304	B104Yo268	B3Fe154	2016-08-26	2016-04-15	0.27659	others	sub	0	SubOthers	J	F	0	F-J	Yokohama	Fresno	Fresno_Yokohama	0	f	m	fm	0.294118	NA	0	dry16	wet16	no	no	NA	NA	JuvenileAdult	NA
1305	B104Yo268	B400Mi0405	2016-08-26	2017-05-04	0.203597	others	sub	0	SubOthers	J	L	0	J-L	Yokohama	Mildura	Mildura_Yokohama	0	f	m	fm	0.386115	NA	0	dry16	wet17	no	no	NA	NA	JuvenileAdult	NA
1306	B104Yo268	B401Se0405	2016-08-26	2017-05-04	0.2723	others	dom	0	DomOthers	J	J	1	J-J	Yokohama	Sendai	Sendai_Yokohama	0	f	m	fm	1	1	1	dry16	wet17	no	no	NA	NA	AdultAdult	1571
1307	B104Yo268	B402Ha1005	2016-08-26	2017-05-10	0.204308	others	sub	0	SubOthers	J	G	0	G-J	Yokohama	Hamilton	Hamilton_Yokohama	0	f	m	fm	0.36749	NA	0.040457	dry16	wet17	no	no	NA	NA	AdultInfant	NA
1308	B104Yo268	B403To0905	2016-08-26	2017-05-09	0.20518	others	others	1	OthersOthers	J	E	0	E-J	Yokohama	Toliara	Toliara_Yokohama	0	f	f	ff	0.245373	NA	0.128237	dry16	wet17	no	no	NA	NA	JuvenileAdult	NA
1309	B104Yo268	B404Mo0905	2016-08-26	2017-05-09	0.185853	others	sub	0	SubOthers	J	E	0	E-J	Yokohama	Moritz	Moritz_Yokohama	0	f	m	fm	0.245373	NA	0.128237	dry16	wet17	no	no	NA	NA	AdultAdult	NA
1310	B104Yo268	B405He1005	2016-08-26	2017-05-10	0.250292	others	others	1	OthersOthers	J	F	0	F-J	Yokohama	Helena	Helena_Yokohama	0	f	f	ff	0.294118	NA	0	dry16	wet17	no	no	NA	NA	AdultAdult	NA
1311	B104Yo268	B406Fe1005	2016-08-26	2017-05-10	0.253134	others	sub	0	SubOthers	J	F	0	F-J	Yokohama	Fresno	Fresno_Yokohama	0	f	m	fm	0.294118	NA	0	dry16	wet17	no	no	NA	NA	JuvenileAdult	NA
1312	B104Yo268	B407De1005	2016-08-26	2017-05-10	0.24933	others	sub	0	SubOthers	J	F	0	F-J	Yokohama	Denver	Denver_Yokohama	0	f	m	fm	0.294118	NA	0	dry16	wet17	no	no	NA	NA	JuvenileAdult	NA
1313	B104Yo268	B408Zu1005	2016-08-26	2017-05-10	0.224455	others	dom	0	DomOthers	J	G	0	G-J	Yokohama	Zurich	Yokohama_Zurich	0	f	m	fm	0.36749	NA	0.040457	dry16	wet17	no	no	NA	NA	AdultAdult	NA
1314	B104Yo268	B409Le1005	2016-08-26	2017-05-10	0.208093	others	sub	0	SubOthers	J	G	0	G-J	Yokohama	Levis	Levis_Yokohama	0	f	m	fm	0.36749	NA	0.040457	dry16	wet17	no	no	NA	NA	JuvenileAdult	NA
1315	B104Yo268	B40Go015	2016-08-26	2016-05-01	0.205122	others	others	1	OthersOthers	J	L	0	J-L	Yokohama	Goa	Goa_Yokohama	0	f	f	ff	0.386115	NA	0	dry16	wet16	no	no	NA	NA	AdultAdult	NA
1316	B104Yo268	B410No1005	2016-08-26	2017-05-10	0.198336	others	others	1	OthersOthers	J	G	0	G-J	Yokohama	Nova	Nova_Yokohama	0	f	f	ff	0.36749	NA	0.040457	dry16	wet17	no	no	NA	NA	AdultAdult	NA
1317	B104Yo268	B411Mt1205	2016-08-26	2017-05-12	0.156994	others	sub	0	SubOthers	J	J	1	J-J	Yokohama	Mito	Mito_Yokohama	0	f	m	fm	1	1	1	dry16	wet17	no	no	NA	0.25	AdultInfant	NA
1318	B104Yo268	B412Mi1305	2016-08-26	2017-05-13	0.196132	others	sub	0	SubOthers	J	L	0	J-L	Yokohama	Mildura	Mildura_Yokohama	0	f	m	fm	0.386115	NA	0	dry16	wet17	no	no	NA	NA	JuvenileAdult	NA
1319	B104Yo268	B413Le1405	2016-08-26	2017-05-14	0.198135	others	sub	0	SubOthers	J	G	0	G-J	Yokohama	Levis	Levis_Yokohama	0	f	m	fm	0.36749	NA	0.040457	dry16	wet17	no	no	NA	NA	JuvenileAdult	NA
1320	B104Yo268	B414Ic1205	2016-08-26	2017-05-12	0.140875	others	sub	0	SubOthers	J	J	1	J-J	Yokohama	Ichino	Ichino_Yokohama	0	f	m	fm	1	1	1	dry16	wet17	no	no	NA	0.5	AdultAdult	2855
1321	B104Yo268	B415Sl1305	2016-08-26	2017-05-13	0.200094	others	sub	0	SubOthers	J	L	0	J-L	Yokohama	Salem	Salem_Yokohama	0	f	m	fm	0.386115	NA	0	dry16	wet17	no	no	NA	NA	AdultInfant	NA
1322	B104Yo268	B416Ni1405	2016-08-26	2017-05-14	0.223589	others	others	1	OthersOthers	J	G	0	G-J	Yokohama	Niagara	Niagara_Yokohama	0	f	f	ff	0.36749	NA	0.040457	dry16	wet17	no	no	NA	NA	AdultAdult	NA
1323	B104Yo268	B417Ra1605	2016-08-26	2017-05-16	0.233784	others	sub	0	SubOthers	J	M	0	J-M	Yokohama	Raoul	Raoul_Yokohama	0	f	m	fm	0.372793	NA	0	dry16	wet17	no	no	NA	NA	AdultAdult	NA
1324	B104Yo268	B418Ha1405	2016-08-26	2017-05-14	0.18911	others	sub	0	SubOthers	J	G	0	G-J	Yokohama	Hamilton	Hamilton_Yokohama	0	f	m	fm	0.36749	NA	0.040457	dry16	wet17	no	no	NA	NA	AdultInfant	NA
1325	B104Yo268	B419Bi1405	2016-08-26	2017-05-14	0.188472	others	dom	0	DomOthers	J	M	0	J-M	Yokohama	Bilbao	Bilbao_Yokohama	0	f	m	fm	0.372793	NA	0	dry16	wet17	no	no	NA	NA	AdultAdult	NA
1326	B104Yo268	B41Al015	2016-08-26	2016-05-01	0.18291	others	dom	0	DomOthers	J	L	0	J-L	Yokohama	Alburry	Alburry_Yokohama	0	f	m	fm	0.386115	NA	0	dry16	wet16	no	no	NA	NA	AdultAdult	NA
1327	B104Yo268	B420Va1605	2016-08-26	2017-05-16	0.227293	others	others	1	OthersOthers	J	M	0	J-M	Yokohama	Valencia	Valencia_Yokohama	0	f	f	ff	0.372793	NA	0	dry16	wet17	no	no	NA	NA	AdultAdult	NA
1328	B104Yo268	B421Sg1605	2016-08-26	2017-05-16	0.221619	others	others	1	OthersOthers	J	M	0	J-M	Yokohama	Saragossa	Saragossa_Yokohama	0	f	f	ff	0.372793	NA	0	dry16	wet17	no	no	NA	NA	AdultInfant	NA
1329	B104Yo268	B422Ee1705	2016-08-26	2017-05-17	0.177249	others	sub	0	SubOthers	J	E	0	E-J	Yokohama	Eden	Eden_Yokohama	0	f	m	fm	0.245373	NA	0.128237	dry16	wet17	no	no	NA	NA	AdultInfant	NA
1330	B104Yo268	B423Ba1605	2016-08-26	2017-05-16	0.230418	others	others	1	OthersOthers	J	M	0	J-M	Yokohama	Barcelona	Barcelona_Yokohama	0	f	f	ff	0.372793	NA	0	dry16	wet17	no	no	NA	NA	AdultAdult	NA
1331	B104Yo268	B424Ba1705	2016-08-26	2017-05-17	0.247867	others	others	1	OthersOthers	J	M	0	J-M	Yokohama	Barcelona	Barcelona_Yokohama	0	f	f	ff	0.372793	NA	0	dry16	wet17	no	no	NA	NA	AdultAdult	NA
1332	B104Yo268	B425To1705	2016-08-26	2017-05-17	0.197584	others	others	1	OthersOthers	J	E	0	E-J	Yokohama	Toliara	Toliara_Yokohama	0	f	f	ff	0.245373	NA	0.128237	dry16	wet17	no	no	NA	NA	JuvenileAdult	NA
1333	B104Yo268	B426Va1705	2016-08-26	2017-05-17	0.245931	others	others	1	OthersOthers	J	M	0	J-M	Yokohama	Valencia	Valencia_Yokohama	0	f	f	ff	0.372793	NA	0	dry16	wet17	no	no	NA	NA	AdultAdult	NA
1334	B104Yo268	B427Ee2305	2016-08-26	2017-05-23	0.174585	others	sub	0	SubOthers	J	E	0	E-J	Yokohama	Eden	Eden_Yokohama	0	f	m	fm	0.245373	NA	0.128237	dry16	wet17	no	no	NA	NA	AdultInfant	NA
1335	B104Yo268	B428Ep205	2016-08-26	2017-05-20	0.162749	others	sub	0	SubOthers	J	F1	0	F1-J	Yokohama	El Paso	El Paso_Yokohama	0	f	m	fm	0.412507	NA	0	dry16	wet17	no	no	NA	NA	AdultInfant	NA
1336	B104Yo268	B429Ic1905	2016-08-26	2017-05-19	0.174015	others	sub	0	SubOthers	J	J	1	J-J	Yokohama	Ichino	Ichino_Yokohama	0	f	m	fm	1	1	1	dry16	wet17	no	no	NA	0.5	AdultAdult	2862
1337	B104Yo268	B42Mi015	2016-08-26	2016-05-01	0.192305	others	sub	0	SubOthers	J	L	0	J-L	Yokohama	Mildura	Mildura_Yokohama	0	f	m	fm	0.386115	NA	0	dry16	wet16	no	no	NA	NA	JuvenileAdult	NA
1338	B104Yo268	B430Sa2005	2016-08-26	2017-05-20	0.139685	others	others	1	OthersOthers	J	F1	0	F1-J	Yokohama	Savannah	Savannah_Yokohama	0	f	f	ff	0.412507	NA	0	dry16	wet17	no	no	NA	NA	AdultAdult	NA
1339	B104Yo268	B431Tx2005	2016-08-26	2017-05-20	0.20827	others	dom	0	DomOthers	J	F1	0	F1-J	Yokohama	Texas	Texas_Yokohama	0	f	m	fm	0.412507	NA	0	dry16	wet17	no	no	NA	NA	AdultAdult	NA
1340	B104Yo268	B432Sa2505	2016-08-26	2017-05-25	0.160279	others	others	1	OthersOthers	J	F1	0	F1-J	Yokohama	Savannah	Savannah_Yokohama	0	f	f	ff	0.412507	NA	0	dry16	wet17	no	no	NA	NA	AdultAdult	NA
1341	B104Yo268	B433Ra1709	2016-08-26	2017-09-17	0.24008	others	sub	0	SubOthers	J	M	0	J-M	Yokohama	Raoul	Raoul_Yokohama	0	f	m	fm	0.372793	NA	0	dry16	dry17	no	no	NA	NA	AdultAdult	NA
1342	B104Yo268	B434Ep2505	2016-08-26	2017-05-25	0.186832	others	sub	0	SubOthers	J	F1	0	F1-J	Yokohama	El Paso	El Paso_Yokohama	0	f	m	fm	0.412507	NA	0	dry16	wet17	no	no	NA	NA	AdultInfant	NA
1343	B104Yo268	B435Va1709	2016-08-26	2017-09-17	0.231139	others	others	1	OthersOthers	J	M	0	J-M	Yokohama	Valencia	Valencia_Yokohama	0	f	f	ff	0.372793	NA	0	dry16	dry17	no	no	NA	NA	AdultAdult	NA
1344	B104Yo268	B436Bi1709	2016-08-26	2017-09-17	0.194215	others	dom	0	DomOthers	J	M	0	J-M	Yokohama	Bilbao	Bilbao_Yokohama	0	f	m	fm	0.372793	NA	0	dry16	dry17	no	no	NA	NA	AdultAdult	NA
1345	B104Yo268	B437Ba1709	2016-08-26	2017-09-17	0.247936	others	others	1	OthersOthers	J	M	0	J-M	Yokohama	Barcelona	Barcelona_Yokohama	0	f	f	ff	0.372793	NA	0	dry16	dry17	no	no	NA	NA	AdultAdult	NA
1346	B104Yo268	B438Sg1709	2016-08-26	2017-09-17	0.245078	others	others	1	OthersOthers	J	M	0	J-M	Yokohama	Saragossa	Saragossa_Yokohama	0	f	f	ff	0.372793	NA	0	dry16	dry17	no	no	NA	NA	JuvenileAdult	NA
1347	B104Yo268	B439No1809	2016-08-26	2017-09-18	0.22064	others	others	1	OthersOthers	J	G	0	G-J	Yokohama	Nova	Nova_Yokohama	0	f	f	ff	0.36749	NA	0.040457	dry16	dry17	no	no	NA	NA	AdultAdult	NA
1348	B104Yo268	B43Bb015	2016-08-26	2016-05-01	0.21005	others	sub	0	SubOthers	J	L	0	J-L	Yokohama	Brisbane	Brisbane_Yokohama	0	f	m	fm	0.386115	NA	0	dry16	wet16	no	no	NA	NA	AdultAdult	NA
1349	B104Yo268	B440Ni1809	2016-08-26	2017-09-18	0.239321	others	others	1	OthersOthers	J	G	0	G-J	Yokohama	Niagara	Niagara_Yokohama	0	f	f	ff	0.36749	NA	0.040457	dry16	dry17	no	no	NA	NA	AdultAdult	NA
1350	B104Yo268	B441Sl1909	2016-08-26	2017-09-19	0.22579	others	sub	0	SubOthers	J	L	0	J-L	Yokohama	Salem	Salem_Yokohama	0	f	m	fm	0.386115	NA	0	dry16	dry17	no	no	NA	NA	JuvenileAdult	NA
1351	B104Yo268	B442Ha1809	2016-08-26	2017-09-18	0.204721	others	sub	0	SubOthers	J	G	0	G-J	Yokohama	Hamilton	Hamilton_Yokohama	0	f	m	fm	0.36749	NA	0.040457	dry16	dry17	no	no	NA	NA	JuvenileAdult	NA
1352	B104Yo268	B443Le1809	2016-08-26	2017-09-18	0.21841	others	sub	0	SubOthers	J	G	0	G-J	Yokohama	Levis	Levis_Yokohama	0	f	m	fm	0.36749	NA	0.040457	dry16	dry17	no	no	NA	NA	JuvenileAdult	NA
1353	B104Yo268	B444Tx1909	2016-08-26	2017-09-19	0.227896	others	dom	0	DomOthers	J	F1	0	F1-J	Yokohama	Texas	Texas_Yokohama	0	f	m	fm	0.412507	NA	0	dry16	dry17	no	no	NA	NA	AdultAdult	NA
1354	B104Yo268	B445Co1809	2016-08-26	2017-09-18	0.232107	others	sub	0	SubOthers	J	F	0	F-J	Yokohama	Columbus	Columbus_Yokohama	0	f	m	fm	0.294118	NA	0	dry16	dry17	no	no	NA	NA	AdultAdult	NA
1355	B104Yo268	B446Au2009	2016-08-26	2017-09-20	0.177128	others	others	1	OthersOthers	J	E	0	E-J	Yokohama	Augusta	Augusta_Yokohama	0	f	f	ff	0.245373	NA	0.128237	dry16	dry17	no	no	NA	NA	AdultAdult	NA
1356	B104Yo268	B447Go2009	2016-08-26	2017-09-20	0.202222	others	others	1	OthersOthers	J	L	0	J-L	Yokohama	Goa	Goa_Yokohama	0	f	f	ff	0.386115	NA	0	dry16	dry17	no	no	NA	NA	AdultAdult	NA
1357	B104Yo268	B448He1809	2016-08-26	2017-09-18	0.25581	others	others	1	OthersOthers	J	F	0	F-J	Yokohama	Helena	Helena_Yokohama	0	f	f	ff	0.294118	NA	0	dry16	dry17	no	no	NA	NA	AdultAdult	NA
1358	B104Yo268	B449Bb2009	2016-08-26	2017-09-20	0.20081	others	dom	0	DomOthers	J	L	0	J-L	Yokohama	Brisbane	Brisbane_Yokohama	0	f	m	fm	0.386115	NA	0	dry16	dry17	no	no	NA	NA	AdultAdult	NA
1359	B104Yo268	B44Sp025	2016-08-26	2016-05-02	0.206353	others	dom	0	DomOthers	J	E	0	E-J	Yokohama	Sapporo	Sapporo_Yokohama	0	f	m	fm	0.245373	NA	0.128237	dry16	wet16	no	no	NA	NA	AdultAdult	NA
1360	B104Yo268	B450Mi2009	2016-08-26	2017-09-20	0.195035	others	sub	0	SubOthers	J	L	0	J-L	Yokohama	Mildura	Mildura_Yokohama	0	f	m	fm	0.386115	NA	0	dry16	dry17	no	no	NA	NA	JuvenileAdult	NA
1361	B104Yo268	B451He1809	2016-08-26	2017-09-18	0.258415	others	others	1	OthersOthers	J	F	0	F-J	Yokohama	Helena	Helena_Yokohama	0	f	f	ff	0.294118	NA	0	dry16	dry17	no	no	NA	NA	AdultAdult	NA
1362	B104Yo268	B452Mo2109	2016-08-26	2017-09-21	0.194643	others	sub	0	SubOthers	J	E	0	E-J	Yokohama	Moritz	Moritz_Yokohama	0	f	m	fm	0.245373	NA	0.128237	dry16	dry17	no	no	NA	NA	AdultAdult	NA
1363	B104Yo268	B453Ee2009	2016-08-26	2017-09-20	0.196531	others	sub	0	SubOthers	J	E	0	E-J	Yokohama	Eden	Eden_Yokohama	0	f	m	fm	0.245373	NA	0.128237	dry16	dry17	no	no	NA	NA	JuvenileAdult	NA
1364	B104Yo268	B454Fr2309	2016-08-26	2017-09-23	0.177274	others	dom	0	DomOthers	J	F	0	F-J	Yokohama	Francisco	Francisco_Yokohama	0	f	m	fm	0.294118	NA	0	dry16	dry17	no	no	NA	NA	AdultAdult	NA
1365	B104Yo268	B455Da2009	2016-08-26	2017-09-20	0.215364	others	sub	0	SubOthers	J	E	0	E-J	Yokohama	Davos	Davos_Yokohama	0	f	m	fm	0.245373	NA	0.128237	dry16	dry17	no	no	NA	NA	AdultAdult	NA
1366	B104Yo268	B456Sp2009	2016-08-26	2017-09-20	0.212817	others	dom	0	DomOthers	J	E	0	E-J	Yokohama	Sapporo	Sapporo_Yokohama	0	f	m	fm	0.245373	NA	0.128237	dry16	dry17	no	no	NA	NA	AdultAdult	NA
1367	B104Yo268	B457Ya2109	2016-08-26	2017-09-21	0.155161	others	sub	0	SubOthers	J	J	1	J-J	Yokohama	Yao	Yao_Yokohama	0	f	m	fm	1	1	1	dry16	dry17	no	no	NA	0.5	JuvenileAdult	NA
1368	B104Yo268	B458Mt2109	2016-08-26	2017-09-21	0.152197	others	sub	0	SubOthers	J	J	1	J-J	Yokohama	Mito	Mito_Yokohama	0	f	m	fm	1	1	1	dry16	dry17	no	no	NA	0.25	JuvenileAdult	NA
1369	B104Yo268	B459Tu2309	2016-08-26	2017-09-23	0.258092	others	others	1	OthersOthers	J	F	0	F-J	Yokohama	Tulsa	Tulsa_Yokohama	0	f	f	ff	0.294118	NA	0	dry16	dry17	no	no	NA	NA	JuvenileAdult	NA
1370	B104Yo268	B45To025	2016-08-26	2016-05-02	0.186324	others	others	1	OthersOthers	J	E	0	E-J	Yokohama	Toliara	Toliara_Yokohama	0	f	f	ff	0.245373	NA	0.128237	dry16	wet16	no	no	NA	NA	JuvenileAdult	NA
1371	B104Yo268	B460Yo2109	2016-08-26	2017-09-21	0.152786	others	others	1	OthersOthers	J	J	1	J-J	Yokohama	Yokohama	Yokohama_Yokohama	1	f	f	ff	1	1	1	dry16	dry17	no	no	NA	NA	AdultAdult	NA
1372	B104Yo268	B461He2609	2016-08-26	2017-09-26	0.241093	others	others	1	OthersOthers	J	F	0	F-J	Yokohama	Helena	Helena_Yokohama	0	f	f	ff	0.294118	NA	0	dry16	dry17	no	no	NA	NA	AdultAdult	NA
1373	B104Yo268	B462Sa2509	2016-08-26	2017-09-25	0.156251	others	others	1	OthersOthers	J	F1	0	F1-J	Yokohama	Savannah	Savannah_Yokohama	0	f	f	ff	0.412507	NA	0	dry16	dry17	no	no	NA	NA	AdultAdult	NA
1374	B104Yo268	B463Mg2409	2016-08-26	2017-09-24	0.259042	others	sub	0	SubOthers	J	F	0	F-J	Yokohama	Montgomery	Montgomery_Yokohama	0	f	m	fm	0.294118	NA	0	dry16	dry17	no	no	NA	NA	JuvenileAdult	NA
1375	B104Yo268	B464Ar2409	2016-08-26	2017-09-24	0.269309	others	sub	0	SubOthers	J	F	0	F-J	Yokohama	Aurora	Aurora_Yokohama	0	f	m	fm	0.294118	NA	0	dry16	dry17	no	no	NA	NA	JuvenileAdult	NA
1376	B104Yo268	B465De2309	2016-08-26	2017-09-23	0.248632	others	sub	0	SubOthers	J	F	0	F-J	Yokohama	Denver	Denver_Yokohama	0	f	m	fm	0.294118	NA	0	dry16	dry17	no	no	NA	NA	JuvenileAdult	NA
1377	B104Yo268	B466Ep2509	2016-08-26	2017-09-25	0.163404	others	sub	0	SubOthers	J	F1	0	F1-J	Yokohama	El Paso	El Paso_Yokohama	0	f	m	fm	0.412507	NA	0	dry16	dry17	no	no	NA	NA	JuvenileAdult	NA
1378	B104Yo268	B467Zu2409	2016-08-26	2017-09-24	0.230835	others	dom	0	DomOthers	J	G	0	G-J	Yokohama	Zurich	Yokohama_Zurich	0	f	m	fm	0.36749	NA	0.040457	dry16	dry17	no	no	NA	NA	AdultAdult	NA
1379	B104Yo268	B468Tx2509	2016-08-26	2017-09-25	0.200021	others	dom	0	DomOthers	J	F1	0	F1-J	Yokohama	Texas	Texas_Yokohama	0	f	m	fm	0.412507	NA	0	dry16	dry17	no	no	NA	NA	AdultAdult	NA
1380	B104Yo268	B469To2609	2016-08-26	2017-09-26	0.156503	others	others	1	OthersOthers	J	E	0	E-J	Yokohama	Toliara	Toliara_Yokohama	0	f	f	ff	0.245373	NA	0.128237	dry16	dry17	no	no	NA	NA	JuvenileAdult	NA
1381	B104Yo268	B46Fr035	2016-08-26	2016-05-03	0.22489	others	dom	0	DomOthers	J	F	0	F-J	Yokohama	Francisco	Francisco_Yokohama	0	f	m	fm	0.294118	NA	0	dry16	wet16	no	no	NA	NA	AdultAdult	NA
1382	B104Yo268	B470De0110	2016-08-26	2017-10-01	0.243073	others	sub	0	SubOthers	J	F	0	F-J	Yokohama	Denver	Denver_Yokohama	0	f	m	fm	0.294118	NA	0	dry16	dry17	no	no	NA	NA	JuvenileAdult	NA
1383	B104Yo268	B472Co0110	2016-08-26	2017-10-01	0.244969	others	sub	0	SubOthers	J	F	0	F-J	Yokohama	Columbus	Columbus_Yokohama	0	f	m	fm	0.294118	NA	0	dry16	dry17	no	no	NA	NA	AdultAdult	NA
1384	B104Yo268	B473Tu0110	2016-08-26	2017-10-01	0.247103	others	others	1	OthersOthers	J	F	0	F-J	Yokohama	Tulsa	Tulsa_Yokohama	0	f	f	ff	0.294118	NA	0	dry16	dry17	no	no	NA	NA	JuvenileAdult	NA
1385	B104Yo268	B474Yo0210	2016-08-26	2017-10-02	0.168866	others	others	1	OthersOthers	J	J	1	J-J	Yokohama	Yokohama	Yokohama_Yokohama	1	f	f	ff	1	1	1	dry16	dry17	no	no	NA	NA	AdultAdult	NA
1386	B104Yo268	B475Kn0210	2016-08-26	2017-10-02	0.175608	others	others	1	OthersOthers	J	J	1	J-J	Yokohama	Knuta	Knuta_Yokohama	0	f	f	ff	1	1	1	dry16	dry17	no	no	NA	0.5	AdultAdult	3723
1387	B104Yo268	B476Fe0110	2016-08-26	2017-10-01	0.251668	others	sub	0	SubOthers	J	F	0	F-J	Yokohama	Fresno	Fresno_Yokohama	0	f	m	fm	0.294118	NA	0	dry16	dry17	no	no	NA	NA	AdultAdult	NA
1388	B104Yo268	B477Om0110	2016-08-26	2017-10-01	0.250329	others	others	1	OthersOthers	J	F	0	F-J	Yokohama	Omaha	Omaha_Yokohama	0	f	f	ff	0.294118	NA	0	dry16	dry17	no	no	NA	NA	AdultAdult	NA
1389	B104Yo268	B478Fr0110	2016-08-26	2017-10-01	0.191612	others	dom	0	DomOthers	J	F	0	F-J	Yokohama	Francisco	Francisco_Yokohama	0	f	m	fm	0.294118	NA	0	dry16	dry17	no	no	NA	NA	AdultAdult	NA
1390	B104Yo268	B479Mg0210	2016-08-26	2017-10-02	0.161221	others	sub	0	SubOthers	J	J	1	J-J	Yokohama	Mito	Mito_Yokohama	0	f	m	fm	1	1	1	dry16	dry17	no	no	NA	0.25	JuvenileAdult	NA
1391	B104Yo268	B47Co035	2016-08-26	2016-05-03	0.251347	others	sub	0	SubOthers	J	F	0	F-J	Yokohama	Columbus	Columbus_Yokohama	0	f	m	fm	0.294118	NA	0	dry16	wet16	no	no	NA	NA	JuvenileAdult	NA
1392	B104Yo268	B481Ya0210	2016-08-26	2017-10-02	0.219175	others	sub	0	SubOthers	J	J	1	J-J	Yokohama	Yao	Yao_Yokohama	0	f	m	fm	1	1	1	dry16	dry17	no	no	NA	0.5	JuvenileAdult	NA
1393	B104Yo268	B482Mt0210	2016-08-26	2017-10-02	0.249762	others	sub	0	SubOthers	J	F	0	F-J	Yokohama	Montgomery	Montgomery_Yokohama	0	f	m	fm	0.294118	NA	0	dry16	dry17	no	no	NA	NA	JuvenileAdult	NA
1394	B104Yo268	B483Mt0210	2016-08-26	2017-10-02	0.179839	others	sub	0	SubOthers	J	J	1	J-J	Yokohama	Mito	Mito_Yokohama	0	f	m	fm	1	1	1	dry16	dry17	no	no	NA	0.25	JuvenileAdult	NA
1395	B104Yo268	B484Sg0310	2016-08-26	2017-10-03	0.264816	others	others	1	OthersOthers	J	M	0	J-M	Yokohama	Saragossa	Saragossa_Yokohama	0	f	f	ff	0.372793	NA	0	dry16	dry17	no	no	NA	NA	JuvenileAdult	NA
1396	B104Yo268	B485Ba0310	2016-08-26	2017-10-03	0.266652	others	others	1	OthersOthers	J	M	0	J-M	Yokohama	Barcelona	Barcelona_Yokohama	0	f	f	ff	0.372793	NA	0	dry16	dry17	no	no	NA	NA	AdultAdult	NA
1397	B104Yo268	B486Ra0310	2016-08-26	2017-10-03	0.273592	others	sub	0	SubOthers	J	M	0	J-M	Yokohama	Raoul	Raoul_Yokohama	0	f	m	fm	0.372793	NA	0	dry16	dry17	no	no	NA	NA	AdultAdult	NA
1398	B104Yo268	B487Va0310	2016-08-26	2017-10-03	0.252857	others	others	1	OthersOthers	J	M	0	J-M	Yokohama	Valencia	Valencia_Yokohama	0	f	f	ff	0.372793	NA	0	dry16	dry17	no	no	NA	NA	AdultAdult	NA
1399	B104Yo268	B488Tx0310	2016-08-26	2017-10-03	0.202487	others	dom	0	DomOthers	J	F1	0	F1-J	Yokohama	Texas	Texas_Yokohama	0	f	m	fm	0.412507	NA	0	dry16	dry17	no	no	NA	NA	AdultAdult	NA
1400	B104Yo268	B489Ep0310	2016-08-26	2017-10-03	0.175661	others	sub	0	SubOthers	J	F1	0	F1-J	Yokohama	El Paso	El Paso_Yokohama	0	f	m	fm	0.412507	NA	0	dry16	dry17	no	no	NA	NA	JuvenileAdult	NA
1401	B104Yo268	B490Sa0310	2016-08-26	2017-10-03	0.142367	others	others	1	OthersOthers	J	F1	0	F1-J	Yokohama	Savannah	Savannah_Yokohama	0	f	f	ff	0.412507	NA	0	dry16	dry17	no	no	NA	NA	AdultAdult	NA
1402	B104Yo268	B491Ni0410	2016-08-26	2017-10-04	0.250251	others	others	1	OthersOthers	J	G	0	G-J	Yokohama	Niagara	Niagara_Yokohama	0	f	f	ff	0.36749	NA	0.040457	dry16	dry17	no	no	NA	NA	AdultAdult	NA
1403	B104Yo268	B492Ha0410	2016-08-26	2017-10-04	0.221301	others	sub	0	SubOthers	J	G	0	G-J	Yokohama	Hamilton	Hamilton_Yokohama	0	f	m	fm	0.36749	NA	0.040457	dry16	dry17	no	no	NA	NA	JuvenileAdult	NA
1404	B104Yo268	B493Le0410	2016-08-26	2017-10-04	0.22875	others	sub	0	SubOthers	J	G	0	G-J	Yokohama	Levis	Levis_Yokohama	0	f	m	fm	0.36749	NA	0.040457	dry16	dry17	no	no	NA	NA	JuvenileAdult	NA
1405	B104Yo268	B494No0410	2016-08-26	2017-10-04	0.202261	others	others	1	OthersOthers	J	G	0	G-J	Yokohama	Nova	Nova_Yokohama	0	f	f	ff	0.36749	NA	0.040457	dry16	dry17	no	no	NA	NA	AdultAdult	NA
1406	B104Yo268	B495Zu0410	2016-08-26	2017-10-04	0.208441	others	dom	0	DomOthers	J	G	0	G-J	Yokohama	Zurich	Yokohama_Zurich	0	f	m	fm	0.36749	NA	0.040457	dry16	dry17	no	no	NA	NA	AdultAdult	NA
1407	B104Yo268	B496Da0410	2016-08-26	2017-10-04	0.222864	others	sub	0	SubOthers	J	E	0	E-J	Yokohama	Davos	Davos_Yokohama	0	f	m	fm	0.245373	NA	0.128237	dry16	dry17	no	no	NA	NA	AdultAdult	NA
1408	B104Yo268	B497Mg0510	2016-08-26	2017-10-05	0.271669	others	sub	0	SubOthers	J	F	0	F-J	Yokohama	Montgomery	Montgomery_Yokohama	0	f	m	fm	0.294118	NA	0	dry16	dry17	no	no	NA	NA	JuvenileAdult	NA
1409	B104Yo268	B498Mi0510	2016-08-26	2017-10-05	0.186352	others	sub	0	SubOthers	J	L	0	J-L	Yokohama	Mildura	Mildura_Yokohama	0	f	m	fm	0.386115	NA	0	dry16	dry17	no	no	NA	NA	JuvenileAdult	NA
1410	B104Yo268	B499Sl0510	2016-08-26	2017-10-05	0.226788	others	sub	0	SubOthers	J	L	0	J-L	Yokohama	Salem	Salem_Yokohama	0	f	m	fm	0.386115	NA	0	dry16	dry17	no	no	NA	NA	JuvenileAdult	NA
1411	B104Yo268	B49He035	2016-08-26	2016-05-03	0.241848	others	others	1	OthersOthers	J	F	0	F-J	Yokohama	Helena	Helena_Yokohama	0	f	f	ff	0.294118	NA	0	dry16	wet16	no	no	NA	NA	AdultAdult	NA
1412	B104Yo268	B4Fr154	2016-08-26	2016-04-15	0.20585	others	dom	0	DomOthers	J	F	0	F-J	Yokohama	Francisco	Francisco_Yokohama	0	f	m	fm	0.294118	NA	0	dry16	wet16	no	no	NA	NA	AdultAdult	NA
1413	B104Yo268	B500Sp0410	2016-08-26	2017-10-04	0.223413	others	dom	0	DomOthers	J	E	0	E-J	Yokohama	Sapporo	Sapporo_Yokohama	0	f	m	fm	0.245373	NA	0.128237	dry16	dry17	no	no	NA	NA	AdultAdult	NA
1414	B104Yo268	B501To0410	2016-08-26	2017-10-04	0.175373	others	others	1	OthersOthers	J	E	0	E-J	Yokohama	Toliara	Toliara_Yokohama	0	f	f	ff	0.245373	NA	0.128237	dry16	dry17	no	no	NA	NA	JuvenileAdult	NA
1415	B104Yo268	B502Ee0410	2016-08-26	2017-10-04	0.193364	others	sub	0	SubOthers	J	E	0	E-J	Yokohama	Eden	Eden_Yokohama	0	f	m	fm	0.245373	NA	0.128237	dry16	dry17	no	no	NA	NA	JuvenileAdult	NA
1416	B104Yo268	B503Bb0510	2016-08-26	2017-10-05	0.19657	others	dom	0	DomOthers	J	L	0	J-L	Yokohama	Brisbane	Brisbane_Yokohama	0	f	m	fm	0.386115	NA	0	dry16	dry17	no	no	NA	NA	AdultAdult	NA
1417	B104Yo268	B504Go0510	2016-08-26	2017-10-05	0.206392	others	others	1	OthersOthers	J	L	0	J-L	Yokohama	Goa	Goa_Yokohama	0	f	f	ff	0.386115	NA	0	dry16	dry17	no	no	NA	NA	AdultAdult	NA
1418	B104Yo268	B505Ar1010	2016-08-26	2017-10-10	0.283463	others	sub	0	SubOthers	J	F	0	F-J	Yokohama	Aurora	Aurora_Yokohama	0	f	m	fm	0.294118	NA	0	dry16	dry17	no	no	NA	NA	JuvenileAdult	NA
1419	B104Yo268	B506Om1010	2016-08-26	2017-10-10	0.25076	others	others	1	OthersOthers	J	F	0	F-J	Yokohama	Omaha	Omaha_Yokohama	0	f	f	ff	0.294118	NA	0	dry16	dry17	no	no	NA	NA	AdultAdult	NA
1420	B104Yo268	B507Tu0510	2016-08-26	2017-10-05	0.258669	others	others	1	OthersOthers	J	F	0	F-J	Yokohama	Tulsa	Tulsa_Yokohama	0	f	f	ff	0.294118	NA	0	dry16	dry17	no	no	NA	NA	JuvenileAdult	NA
1421	B104Yo268	B508He0510	2016-08-26	2017-10-05	0.196047	others	dom	0	DomOthers	J	F	0	F-J	Yokohama	Francisco	Francisco_Yokohama	0	f	m	fm	0.294118	NA	0	dry16	dry17	no	no	NA	NA	AdultAdult	NA
1422	B104Yo268	B509Kn1110	2016-08-26	2017-10-11	0.173096	others	others	1	OthersOthers	J	J	1	J-J	Yokohama	Knuta	Knuta_Yokohama	0	f	f	ff	1	1	1	dry16	dry17	no	no	NA	0.5	AdultAdult	3732
1423	B104Yo268	B50Tu035	2016-08-26	2016-05-03	0.269595	others	others	1	OthersOthers	J	F	0	F-J	Yokohama	Tulsa	Tulsa_Yokohama	0	f	f	ff	0.294118	NA	0	dry16	wet16	no	no	NA	NA	AdultInfant	NA
1424	B104Yo268	B511Mo1210	2016-08-26	2017-10-12	0.232835	others	sub	0	SubOthers	J	E	0	E-J	Yokohama	Moritz	Moritz_Yokohama	0	f	m	fm	0.245373	NA	0.128237	dry16	dry17	no	no	NA	NA	AdultAdult	NA
1425	B104Yo268	B512Bi1310	2016-08-26	2017-10-13	0.209873	others	dom	0	DomOthers	J	M	0	J-M	Yokohama	Bilbao	Bilbao_Yokohama	0	f	m	fm	0.372793	NA	0	dry16	dry17	no	no	NA	NA	AdultAdult	NA
1426	B104Yo268	B514Ar1610	2016-08-26	2017-10-16	0.274018	others	sub	0	SubOthers	J	F	0	F-J	Yokohama	Aurora	Aurora_Yokohama	0	f	m	fm	0.294118	NA	0	dry16	dry17	no	no	NA	NA	JuvenileAdult	NA
1427	B104Yo268	B515To1610	2016-08-26	2017-10-16	0.211551	others	others	1	OthersOthers	J	E	0	E-J	Yokohama	Toliara	Toliara_Yokohama	0	f	f	ff	0.245373	NA	0.128237	dry16	dry17	no	no	NA	NA	JuvenileAdult	NA
1428	B104Yo268	B516De1610	2016-08-26	2017-10-16	0.245486	others	sub	0	SubOthers	J	F	0	F-J	Yokohama	Denver	Denver_Yokohama	0	f	m	fm	0.294118	NA	0	dry16	dry17	no	no	NA	NA	JuvenileAdult	NA
1429	B104Yo268	B517Om1610	2016-08-26	2017-10-16	0.248704	others	others	1	OthersOthers	J	F	0	F-J	Yokohama	Omaha	Omaha_Yokohama	0	f	f	ff	0.294118	NA	0	dry16	dry17	no	no	NA	NA	AdultAdult	NA
1430	B104Yo268	B518Fe1710	2016-08-26	2017-10-17	0.262835	others	sub	0	SubOthers	J	F	0	F-J	Yokohama	Fresno	Fresno_Yokohama	0	f	m	fm	0.294118	NA	0	dry16	dry17	no	no	NA	NA	AdultAdult	NA
1431	B104Yo268	B519He1710	2016-08-26	2017-10-17	0.245498	others	others	1	OthersOthers	J	F	0	F-J	Yokohama	Helena	Helena_Yokohama	0	f	f	ff	0.294118	NA	0	dry16	dry17	no	no	NA	NA	AdultAdult	NA
1432	B104Yo268	B51Br035	2016-08-26	2016-05-03	0.251993	others	sub	0	SubOthers	J	F	0	F-J	Yokohama	Brooklyn	Brooklyn_Yokohama	0	f	m	fm	0.294118	NA	0	dry16	wet16	no	no	NA	NA	AdultInfant	NA
1433	B104Yo268	B520Co1710	2016-08-26	2017-10-17	0.243026	others	sub	0	SubOthers	J	F	0	F-J	Yokohama	Columbus	Columbus_Yokohama	0	f	m	fm	0.294118	NA	0	dry16	dry17	no	no	NA	NA	AdultAdult	NA
1434	B104Yo268	B521Tu1710	2016-08-26	2017-10-17	0.260788	others	others	1	OthersOthers	J	F	0	F-J	Yokohama	Tulsa	Tulsa_Yokohama	0	f	f	ff	0.294118	NA	0	dry16	dry17	no	no	NA	NA	JuvenileAdult	NA
1435	B104Yo268	B522Yo1710	2016-08-26	2017-10-17	0.181085	others	others	1	OthersOthers	J	J	1	J-J	Yokohama	Yokohama	Yokohama_Yokohama	1	f	f	ff	1	1	1	dry16	dry17	no	no	NA	NA	AdultAdult	NA
1436	B104Yo268	B523Ya1710	2016-08-26	2017-10-17	0.191392	others	sub	0	SubOthers	J	J	1	J-J	Yokohama	Yao	Yao_Yokohama	0	f	m	fm	1	1	1	dry16	dry17	no	no	NA	0.5	JuvenileAdult	NA
1437	B104Yo268	B524Bi1710	2016-08-26	2017-10-17	0.229433	others	dom	0	DomOthers	J	M	0	J-M	Yokohama	Bilbao	Bilbao_Yokohama	0	f	m	fm	0.372793	NA	0	dry16	dry17	no	no	NA	NA	AdultAdult	NA
1438	B104Yo268	B525Zu1910	2016-08-26	2017-10-19	0.190094	others	dom	0	DomOthers	J	G	0	G-J	Yokohama	Zurich	Yokohama_Zurich	0	f	m	fm	0.36749	NA	0.040457	dry16	dry17	no	no	NA	NA	AdultAdult	NA
1439	B104Yo268	B526Ar1810	2016-08-26	2017-10-18	0.255991	others	sub	0	SubOthers	J	F	0	F-J	Yokohama	Aurora	Aurora_Yokohama	0	f	m	fm	0.294118	NA	0	dry16	dry17	no	no	NA	NA	JuvenileAdult	NA
1440	B104Yo268	B527Ni1810	2016-08-26	2017-10-18	0.236373	others	others	1	OthersOthers	J	G	0	G-J	Yokohama	Niagara	Niagara_Yokohama	0	f	f	ff	0.36749	NA	0.040457	dry16	dry17	no	no	NA	NA	AdultAdult	NA
1441	B104Yo268	B528Sa1810	2016-08-26	2017-10-18	0.226297	others	others	1	OthersOthers	J	F1	0	F1-J	Yokohama	Savannah	Savannah_Yokohama	0	f	f	ff	0.412507	NA	0	dry16	dry17	no	no	NA	NA	AdultAdult	NA
1442	B104Yo268	B529Sg2310	2016-08-26	2017-10-23	0.246987	others	others	1	OthersOthers	J	M	0	J-M	Yokohama	Saragossa	Saragossa_Yokohama	0	f	f	ff	0.372793	NA	0	dry16	dry17	no	no	NA	NA	JuvenileAdult	NA
1443	B104Yo268	B52Fe035	2016-08-26	2016-05-03	0.259557	others	sub	0	SubOthers	J	F	0	F-J	Yokohama	Fresno	Fresno_Yokohama	0	f	m	fm	0.294118	NA	0	dry16	wet16	no	no	NA	NA	JuvenileAdult	NA
1444	B104Yo268	B530Bb2510	2016-08-26	2017-10-25	0.214508	others	dom	0	DomOthers	J	L	0	J-L	Yokohama	Brisbane	Brisbane_Yokohama	0	f	m	fm	0.386115	NA	0	dry16	dry17	no	no	NA	NA	AdultAdult	NA
1445	B104Yo268	B531Zu1810	2016-08-26	2017-10-18	0.186486	others	dom	0	DomOthers	J	G	0	G-J	Yokohama	Zurich	Yokohama_Zurich	0	f	m	fm	0.36749	NA	0.040457	dry16	dry17	no	no	NA	NA	AdultAdult	NA
1446	B104Yo268	B532Tx1910	2016-08-26	2017-10-19	0.224534	others	dom	0	DomOthers	J	F1	0	F1-J	Yokohama	Texas	Texas_Yokohama	0	f	m	fm	0.412507	NA	0	dry16	dry17	no	no	NA	NA	AdultAdult	NA
1447	B104Yo268	B533Fr1910	2016-08-26	2017-10-19	0.176252	others	dom	0	DomOthers	J	F	0	F-J	Yokohama	Francisco	Francisco_Yokohama	0	f	m	fm	0.294118	NA	0	dry16	dry17	no	no	NA	NA	AdultAdult	NA
1448	B104Yo268	B534Yo1910	2016-08-26	2017-10-19	0.182333	others	others	1	OthersOthers	J	J	1	J-J	Yokohama	Yokohama	Yokohama_Yokohama	1	f	f	ff	1	1	1	dry16	dry17	no	no	NA	NA	AdultAdult	NA
1449	B104Yo268	B536Mi2010	2016-08-26	2017-10-20	0.205192	others	sub	0	SubOthers	J	L	0	J-L	Yokohama	Mildura	Mildura_Yokohama	0	f	m	fm	0.386115	NA	0	dry16	dry17	no	no	NA	NA	JuvenileAdult	NA
1450	B104Yo268	B537Ba2110	2016-08-26	2017-10-21	0.236331	others	others	1	OthersOthers	J	M	0	J-M	Yokohama	Barcelona	Barcelona_Yokohama	0	f	f	ff	0.372793	NA	0	dry16	dry17	no	no	NA	NA	AdultAdult	NA
1451	B104Yo268	B538Kn2010	2016-08-26	2017-10-20	0.221435	others	others	1	OthersOthers	J	J	1	J-J	Yokohama	Knuta	Knuta_Yokohama	0	f	f	ff	1	1	1	dry16	dry17	no	no	NA	0.5	AdultAdult	3741
1452	B104Yo268	B539Ha2110	2016-08-26	2017-10-21	0.231792	others	sub	0	SubOthers	J	G	0	G-J	Yokohama	Hamilton	Hamilton_Yokohama	0	f	m	fm	0.36749	NA	0.040457	dry16	dry17	no	no	NA	NA	JuvenileAdult	NA
1453	B104Yo268	B53Yo055	2016-08-26	2016-05-05	0.165844	others	others	1	OthersOthers	J	J	1	J-J	Yokohama	Yokohama	Yokohama_Yokohama	1	f	f	ff	1	1	1	dry16	wet16	no	no	NA	NA	AdultAdult	NA
1454	B104Yo268	B540Va2310	2016-08-26	2017-10-23	0.219266	others	others	1	OthersOthers	J	M	0	J-M	Yokohama	Valencia	Valencia_Yokohama	0	f	f	ff	0.372793	NA	0	dry16	dry17	no	no	NA	NA	AdultAdult	NA
1455	B104Yo268	B541Go2510	2016-08-26	2017-10-25	0.216931	others	others	1	OthersOthers	J	L	0	J-L	Yokohama	Goa	Goa_Yokohama	0	f	f	ff	0.386115	NA	0	dry16	dry17	no	no	NA	NA	AdultAdult	NA
1456	B104Yo268	B542Ra3010	2016-08-26	2017-10-30	0.21387	others	sub	0	SubOthers	J	M	0	J-M	Yokohama	Raoul	Raoul_Yokohama	0	f	m	fm	0.372793	NA	0	dry16	dry17	no	no	NA	NA	AdultAdult	NA
1457	B104Yo268	B543Sg3010	2016-08-26	2017-10-30	0.234563	others	others	1	OthersOthers	J	M	0	J-M	Yokohama	Saragossa	Saragossa_Yokohama	0	f	f	ff	0.372793	NA	0	dry16	dry17	no	no	NA	NA	JuvenileAdult	NA
1458	B104Yo268	B544Mt0111	2016-08-26	2017-11-01	0.179864	others	sub	0	SubOthers	J	J	1	J-J	Yokohama	Mito	Mito_Yokohama	0	f	m	fm	1	1	1	dry16	dry17	no	no	NA	0.25	JuvenileAdult	NA
1459	B104Yo268	B545Kn0111	2016-08-26	2017-11-01	0.198639	others	others	1	OthersOthers	J	J	1	J-J	Yokohama	Knuta	Knuta_Yokohama	0	f	f	ff	1	1	1	dry16	dry17	no	no	NA	0.5	AdultAdult	3753
1460	B104Yo268	B546No2510	2016-08-26	2017-10-25	0.22233	others	others	1	OthersOthers	J	G	0	G-J	Yokohama	Nova	Nova_Yokohama	0	f	f	ff	0.36749	NA	0.040457	dry16	dry17	no	no	NA	NA	AdultAdult	NA
1461	B104Yo268	B548Le2510	2016-08-26	2017-10-25	0.229696	others	sub	0	SubOthers	J	G	0	G-J	Yokohama	Levis	Levis_Yokohama	0	f	m	fm	0.36749	NA	0.040457	dry16	dry17	no	no	NA	NA	JuvenileAdult	NA
1462	B104Yo268	B549Mg2910	2016-08-26	2017-10-29	0.271126	others	sub	0	SubOthers	J	F	0	F-J	Yokohama	Montgomery	Montgomery_Yokohama	0	f	m	fm	0.294118	NA	0	dry16	dry17	no	no	NA	NA	JuvenileAdult	NA
1463	B104Yo268	B54Nv055	2016-08-26	2016-05-05	0.129886	others	others	1	OthersOthers	J	J	1	J-J	Yokohama	Nava	Nava_Yokohama	0	f	f	ff	1	1	1	dry16	wet16	no	no	NA	0.25	AdultInfant	NA
1464	B104Yo268	B550Sp2810	2016-08-26	2017-10-28	0.219837	others	dom	0	DomOthers	J	E	0	E-J	Yokohama	Sapporo	Sapporo_Yokohama	0	f	m	fm	0.245373	NA	0.128237	dry16	dry17	no	no	NA	NA	AdultAdult	NA
1465	B104Yo268	B551Au3010	2016-08-26	2017-10-30	0.195468	others	others	1	OthersOthers	J	E	0	E-J	Yokohama	Augusta	Augusta_Yokohama	0	f	f	ff	0.245373	NA	0.128237	dry16	dry17	no	no	NA	NA	AdultAdult	NA
1466	B104Yo268	B552Mo2810	2016-08-26	2017-10-28	0.21307	others	sub	0	SubOthers	J	E	0	E-J	Yokohama	Moritz	Moritz_Yokohama	0	f	m	fm	0.245373	NA	0.128237	dry16	dry17	no	no	NA	NA	AdultAdult	NA
1467	B104Yo268	B553Ee2810	2016-08-26	2017-10-28	0.213299	others	sub	0	SubOthers	J	E	0	E-J	Yokohama	Eden	Eden_Yokohama	0	f	m	fm	0.245373	NA	0.128237	dry16	dry17	no	no	NA	NA	JuvenileAdult	NA
1468	B104Yo268	B554Da2810	2016-08-26	2017-10-28	0.220855	others	sub	0	SubOthers	J	E	0	E-J	Yokohama	Davos	Davos_Yokohama	0	f	m	fm	0.245373	NA	0.128237	dry16	dry17	no	no	NA	NA	AdultAdult	NA
1469	B104Yo268	B555Ep2910	2016-08-26	2017-10-29	0.196395	others	sub	0	SubOthers	J	F1	0	F1-J	Yokohama	El Paso	El Paso_Yokohama	0	f	m	fm	0.412507	NA	0	dry16	dry17	no	no	NA	NA	JuvenileAdult	NA
1470	B104Yo268	B557Tx2910	2016-08-26	2017-10-29	0.230512	others	dom	0	DomOthers	J	F1	0	F1-J	Yokohama	Texas	Texas_Yokohama	0	f	m	fm	0.412507	NA	0	dry16	dry17	no	no	NA	NA	AdultAdult	NA
1471	B104Yo268	B558Sl2910	2016-08-26	2017-10-29	0.197959	others	sub	0	SubOthers	J	L	0	J-L	Yokohama	Salem	Salem_Yokohama	0	f	m	fm	0.386115	NA	0	dry16	dry17	no	no	NA	NA	JuvenileAdult	NA
1472	B104Yo268	B559Mi2910	2016-08-26	2017-10-29	0.196691	others	sub	0	SubOthers	J	L	0	J-L	Yokohama	Mildura	Mildura_Yokohama	0	f	m	fm	0.386115	NA	0	dry16	dry17	no	no	NA	NA	JuvenileAdult	NA
1473	B104Yo268	B55De115	2016-08-26	2016-05-11	0.255111	others	sub	0	SubOthers	J	F	0	F-J	Yokohama	Denver	Denver_Yokohama	0	f	m	fm	0.294118	NA	0	dry16	wet16	no	no	NA	NA	JuvenileAdult	NA
1474	B104Yo268	B560Mt3010	2016-08-26	2017-10-30	0.193809	others	sub	0	SubOthers	J	J	1	J-J	Yokohama	Mito	Mito_Yokohama	0	f	m	fm	1	1	1	dry16	dry17	no	no	NA	0.25	JuvenileAdult	NA
1475	B104Yo268	B561Ya0111	2016-08-26	2017-11-01	0.191267	others	sub	0	SubOthers	J	J	1	J-J	Yokohama	Yao	Yao_Yokohama	0	f	m	fm	1	1	1	dry16	dry17	no	no	NA	0.5	JuvenileAdult	NA
1476	B104Yo268	B562Go0111	2016-08-26	2017-11-01	0.222672	others	others	1	OthersOthers	J	L	0	J-L	Yokohama	Goa	Goa_Yokohama	0	f	f	ff	0.386115	NA	0	dry16	dry17	no	no	NA	NA	AdultAdult	NA
1477	B104Yo268	B563Bb0111	2016-08-26	2017-11-01	0.211914	others	dom	0	DomOthers	J	L	0	J-L	Yokohama	Brisbane	Brisbane_Yokohama	0	f	m	fm	0.386115	NA	0	dry16	dry17	no	no	NA	NA	AdultAdult	NA
1478	B104Yo268	B564Au0111	2016-08-26	2017-11-01	0.208271	others	others	1	OthersOthers	J	E	0	E-J	Yokohama	Augusta	Augusta_Yokohama	0	f	f	ff	0.245373	NA	0.128237	dry16	dry17	no	no	NA	NA	AdultAdult	NA
1479	B104Yo268	B565To0111	2016-08-26	2017-11-01	0.214	others	others	1	OthersOthers	J	E	0	E-J	Yokohama	Toliara	Toliara_Yokohama	0	f	f	ff	0.245373	NA	0.128237	dry16	dry17	no	no	NA	NA	JuvenileAdult	NA
1480	B104Yo268	B566Yo0111	2016-08-26	2017-11-01	0.204903	others	others	1	OthersOthers	J	J	1	J-J	Yokohama	Yokohama	Yokohama_Yokohama	1	f	f	ff	1	1	1	dry16	dry17	no	no	NA	NA	AdultAdult	NA
1481	B104Yo268	B568Le0111	2016-08-26	2017-11-01	0.245824	others	sub	0	SubOthers	J	G	0	G-J	Yokohama	Levis	Levis_Yokohama	0	f	m	fm	0.36749	NA	0.040457	dry16	dry17	no	no	NA	NA	JuvenileAdult	NA
1482	B104Yo268	B569Ha0111	2016-08-26	2017-11-01	0.263574	others	sub	0	SubOthers	J	G	0	G-J	Yokohama	Hamilton	Hamilton_Yokohama	0	f	m	fm	0.36749	NA	0.040457	dry16	dry17	no	no	NA	NA	JuvenileAdult	NA
1483	B104Yo268	B56Sa065	2016-08-26	2016-05-06	0.146818	others	others	1	OthersOthers	J	F1	0	F1-J	Yokohama	Savannah	Savannah_Yokohama	0	f	f	ff	0.412507	NA	0	dry16	wet16	no	no	NA	NA	AdultAdult	NA
1484	B104Yo268	B570Zu0111	2016-08-26	2017-11-01	0.237292	others	dom	0	DomOthers	J	G	0	G-J	Yokohama	Zurich	Yokohama_Zurich	0	f	m	fm	0.36749	NA	0.040457	dry16	dry17	no	no	NA	NA	AdultAdult	NA
1485	B104Yo268	B571Sg0211	2016-08-26	2017-11-02	0.244559	others	others	1	OthersOthers	J	M	0	J-M	Yokohama	Saragossa	Saragossa_Yokohama	0	f	f	ff	0.372793	NA	0	dry16	dry17	no	no	NA	NA	JuvenileAdult	NA
1486	B104Yo268	B572Ra0211	2016-08-26	2017-11-02	0.239636	others	sub	0	SubOthers	J	M	0	J-M	Yokohama	Raoul	Raoul_Yokohama	0	f	m	fm	0.372793	NA	0	dry16	dry17	no	no	NA	NA	AdultAdult	NA
1487	B104Yo268	B573No0111	2016-08-26	2017-11-01	0.239663	others	others	1	OthersOthers	J	G	0	G-J	Yokohama	Nova	Nova_Yokohama	0	f	f	ff	0.36749	NA	0.040457	dry16	dry17	no	no	NA	NA	AdultAdult	NA
1488	B104Yo268	B574Ba0211	2016-08-26	2017-11-02	0.24222	others	others	1	OthersOthers	J	M	0	J-M	Yokohama	Barcelona	Barcelona_Yokohama	0	f	f	ff	0.372793	NA	0	dry16	dry17	no	no	NA	NA	AdultAdult	NA
1489	B104Yo268	B575Bi0211	2016-08-26	2017-11-02	0.212396	others	dom	0	DomOthers	J	M	0	J-M	Yokohama	Bilbao	Bilbao_Yokohama	0	f	m	fm	0.372793	NA	0	dry16	dry17	no	no	NA	NA	AdultAdult	NA
1490	B104Yo268	B576Ar0211	2016-08-26	2017-11-02	0.270508	others	sub	0	SubOthers	J	F	0	F-J	Yokohama	Aurora	Aurora_Yokohama	0	f	m	fm	0.294118	NA	0	dry16	dry17	no	no	NA	NA	JuvenileAdult	NA
1491	B104Yo268	B577He0211	2016-08-26	2017-11-02	0.256151	others	others	1	OthersOthers	J	F	0	F-J	Yokohama	Helena	Helena_Yokohama	0	f	f	ff	0.294118	NA	0	dry16	dry17	no	no	NA	NA	AdultAdult	NA
1492	B104Yo268	B578Co0211	2016-08-26	2017-11-02	0.253266	others	sub	0	SubOthers	J	F	0	F-J	Yokohama	Columbus	Columbus_Yokohama	0	f	m	fm	0.294118	NA	0	dry16	dry17	no	no	NA	NA	AdultAdult	NA
1493	B104Yo268	B579Tu0211	2016-08-26	2017-11-02	0.26416	others	others	1	OthersOthers	J	F	0	F-J	Yokohama	Tulsa	Tulsa_Yokohama	0	f	f	ff	0.294118	NA	0	dry16	dry17	no	no	NA	NA	JuvenileAdult	NA
1494	B104Yo268	B57Tx065	2016-08-26	2016-05-06	0.203304	others	dom	0	DomOthers	J	F1	0	F1-J	Yokohama	Texas	Texas_Yokohama	0	f	m	fm	0.412507	NA	0	dry16	wet16	no	no	NA	NA	AdultAdult	NA
1495	B104Yo268	B580De0211	2016-08-26	2017-11-02	0.262502	others	sub	0	SubOthers	J	F	0	F-J	Yokohama	Denver	Denver_Yokohama	0	f	m	fm	0.294118	NA	0	dry16	dry17	no	no	NA	NA	JuvenileAdult	NA
1496	B104Yo268	B581Om0211	2016-08-26	2017-11-02	0.271557	others	others	1	OthersOthers	J	F	0	F-J	Yokohama	Omaha	Omaha_Yokohama	0	f	f	ff	0.294118	NA	0	dry16	dry17	no	no	NA	NA	AdultAdult	NA
1497	B104Yo268	B582De0711	2016-08-26	2017-11-07	0.25905	others	sub	0	SubOthers	J	F	0	F-J	Yokohama	Denver	Denver_Yokohama	0	f	m	fm	0.294118	NA	0	dry16	dry17	no	no	NA	NA	JuvenileAdult	NA
1498	B104Yo268	B583SG0711	2016-08-26	2017-11-07	0.239026	others	others	1	OthersOthers	J	M	0	J-M	Yokohama	Saragossa	Saragossa_Yokohama	0	f	f	ff	0.372793	NA	0	dry16	dry17	no	no	NA	NA	JuvenileAdult	NA
1499	B104Yo268	B584Mg0311	2016-08-26	2017-11-03	0.248323	others	sub	0	SubOthers	J	F	0	F-J	Yokohama	Montgomery	Montgomery_Yokohama	0	f	m	fm	0.294118	NA	0	dry16	dry17	no	no	NA	NA	JuvenileAdult	NA
1500	B104Yo268	B585Fr0311	2016-08-26	2017-11-03	0.205801	others	dom	0	DomOthers	J	F	0	F-J	Yokohama	Francisco	Francisco_Yokohama	0	f	m	fm	0.294118	NA	0	dry16	dry17	no	no	NA	NA	AdultAdult	NA
1501	B104Yo268	B586Zu0411	2016-08-26	2017-11-04	0.221932	others	dom	0	DomOthers	J	E	0	E-J	Yokohama	Sapporo	Sapporo_Yokohama	0	f	m	fm	0.245373	NA	0.128237	dry16	dry17	no	no	NA	NA	AdultAdult	NA
1502	B104Yo268	B587Ee0611	2016-08-26	2017-11-06	0.211529	others	sub	0	SubOthers	J	E	0	E-J	Yokohama	Eden	Eden_Yokohama	0	f	m	fm	0.245373	NA	0.128237	dry16	dry17	no	no	NA	NA	JuvenileAdult	NA
1503	B104Yo268	B588Da0611	2016-08-26	2017-11-06	0.224349	others	sub	0	SubOthers	J	E	0	E-J	Yokohama	Davos	Davos_Yokohama	0	f	m	fm	0.245373	NA	0.128237	dry16	dry17	no	no	NA	NA	AdultAdult	NA
1504	B104Yo268	B589Mo0611	2016-08-26	2017-11-06	0.221483	others	sub	0	SubOthers	J	E	0	E-J	Yokohama	Moritz	Moritz_Yokohama	0	f	m	fm	0.245373	NA	0.128237	dry16	dry17	no	no	NA	NA	AdultAdult	NA
1505	B104Yo268	B58Om115	2016-08-26	2016-05-11	0.252039	others	others	1	OthersOthers	J	F	0	F-J	Yokohama	Omaha	Omaha_Yokohama	0	f	f	ff	0.294118	NA	0	dry16	wet16	no	no	NA	NA	AdultAdult	NA
1506	B104Yo268	B590Mi0611	2016-08-26	2017-11-06	0.216606	others	sub	0	SubOthers	J	L	0	J-L	Yokohama	Mildura	Mildura_Yokohama	0	f	m	fm	0.386115	NA	0	dry16	dry17	no	no	NA	NA	JuvenileAdult	NA
1507	B104Yo268	B591Sl0611	2016-08-26	2017-11-06	0.229734	others	sub	0	SubOthers	J	L	0	J-L	Yokohama	Salem	Salem_Yokohama	0	f	m	fm	0.386115	NA	0	dry16	dry17	no	no	NA	NA	JuvenileAdult	NA
1508	B104Yo268	B592Va0711	2016-08-26	2017-11-07	0.241354	others	others	1	OthersOthers	J	M	0	J-M	Yokohama	Valencia	Valencia_Yokohama	0	f	f	ff	0.372793	NA	0	dry16	dry17	no	no	NA	NA	AdultAdult	NA
1509	B104Yo268	B593Ep0711	2016-08-26	2017-11-07	0.18642	others	sub	0	SubOthers	J	F1	0	F1-J	Yokohama	El Paso	El Paso_Yokohama	0	f	m	fm	0.412507	NA	0	dry16	dry17	no	no	NA	NA	JuvenileAdult	NA
1510	B104Yo268	B594Au2411	2016-08-26	2017-11-24	0.209415	others	others	1	OthersOthers	J	E	0	E-J	Yokohama	Augusta	Augusta_Yokohama	0	f	f	ff	0.245373	NA	0.128237	dry16	dry17	no	no	NA	NA	AdultAdult	NA
1511	B104Yo268	B595Sa0711	2016-08-26	2017-11-07	0.190277	others	others	1	OthersOthers	J	F1	0	F1-J	Yokohama	Savannah	Savannah_Yokohama	0	f	f	ff	0.412507	NA	0	dry16	dry17	no	no	NA	NA	AdultAdult	NA
1512	B104Yo268	B596Sa0911	2016-08-26	2017-11-09	0.170235	others	others	1	OthersOthers	J	F1	0	F1-J	Yokohama	Savannah	Savannah_Yokohama	0	f	f	ff	0.412507	NA	0	dry16	dry17	no	no	NA	NA	AdultAdult	NA
1513	B104Yo268	B597Tx0911	2016-08-26	2017-11-09	0.212918	others	dom	0	DomOthers	J	F1	0	F1-J	Yokohama	Texas	Texas_Yokohama	0	f	m	fm	0.412507	NA	0	dry16	dry17	no	no	NA	NA	AdultAdult	NA
1514	B104Yo268	B59Le115	2016-08-26	2016-05-11	0.211713	others	sub	0	SubOthers	J	G	0	G-J	Yokohama	Levis	Levis_Yokohama	0	f	m	fm	0.36749	NA	0.040457	dry16	wet16	no	no	NA	NA	AdultInfant	NA
1515	B104Yo268	B5Tu154	2016-08-26	2016-04-15	0.254441	others	others	1	OthersOthers	J	F	0	F-J	Yokohama	Tulsa	Tulsa_Yokohama	0	f	f	ff	0.294118	NA	0	dry16	wet16	no	no	NA	NA	AdultInfant	NA
1516	B104Yo268	B60Au125	2016-08-26	2016-05-12	0.195123	others	others	1	OthersOthers	J	E	0	E-J	Yokohama	Augusta	Augusta_Yokohama	0	f	f	ff	0.245373	NA	0.128237	dry16	wet16	no	no	NA	NA	AdultAdult	NA
1517	B104Yo268	B61Ya125	2016-08-26	2016-05-12	0.272811	others	dom	0	DomOthers	J	J	1	J-J	Yokohama	Sendai	Sendai_Yokohama	0	f	m	fm	1	1	1	dry16	wet16	no	no	NA	NA	AdultAdult	1214
1518	B104Yo268	B62Mo135	2016-08-26	2016-05-13	0.214552	others	sub	0	SubOthers	J	E	0	E-J	Yokohama	Moritz	Moritz_Yokohama	0	f	m	fm	0.245373	NA	0.128237	dry16	wet16	no	no	NA	NA	AdultAdult	NA
1519	B104Yo268	B63Se125	2016-08-26	2016-05-12	0.28756	others	dom	0	DomOthers	J	J	1	J-J	Yokohama	Sendai	Sendai_Yokohama	0	f	m	fm	1	1	1	dry16	wet16	no	no	NA	NA	AdultAdult	1214
1520	B104Yo268	B64Al165	2016-08-26	2016-05-16	0.157898	others	dom	0	DomOthers	J	L	0	J-L	Yokohama	Alburry	Alburry_Yokohama	0	f	m	fm	0.386115	NA	0	dry16	wet16	no	no	NA	NA	AdultAdult	NA
1521	B104Yo268	B65Da135	2016-08-26	2016-05-13	0.229243	others	sub	0	SubOthers	J	E	0	E-J	Yokohama	Davos	Davos_Yokohama	0	f	m	fm	0.245373	NA	0.128237	dry16	wet16	no	no	NA	NA	JuvenileAdult	NA
1522	B104Yo268	B66Ni125	2016-08-26	2016-05-12	0.218224	others	others	1	OthersOthers	J	G	0	G-J	Yokohama	Niagara	Niagara_Yokohama	0	f	f	ff	0.36749	NA	0.040457	dry16	wet16	no	no	NA	NA	AdultAdult	NA
1523	B104Yo268	B67Zu125	2016-08-26	2016-05-12	0.233838	others	dom	0	DomOthers	J	G	0	G-J	Yokohama	Zurich	Yokohama_Zurich	0	f	m	fm	0.36749	NA	0.040457	dry16	wet16	no	no	NA	NA	AdultAdult	NA
1524	B104Yo268	B68Kn125	2016-08-26	2016-05-12	0.123659	others	others	1	OthersOthers	J	J	1	J-J	Yokohama	Knuta	Knuta_Yokohama	0	f	f	ff	1	1	1	dry16	wet16	no	no	NA	0.5	AdultAdult	3215
1525	B104Yo268	B69No125	2016-08-26	2016-05-12	0.196352	others	others	1	OthersOthers	J	G	0	G-J	Yokohama	Nova	Nova_Yokohama	0	f	f	ff	0.36749	NA	0.040457	dry16	wet16	no	no	NA	NA	AdultAdult	NA
1526	B104Yo268	B6Br154	2016-08-26	2016-04-15	0.270891	others	sub	0	SubOthers	J	F	0	F-J	Yokohama	Brooklyn	Brooklyn_Yokohama	0	f	m	fm	0.294118	NA	0	dry16	wet16	no	no	NA	NA	AdultInfant	NA
1527	B104Yo268	B70Go165	2016-08-26	2016-05-16	0.232268	others	others	1	OthersOthers	J	L	0	J-L	Yokohama	Goa	Goa_Yokohama	0	f	f	ff	0.386115	NA	0	dry16	wet16	no	no	NA	NA	AdultAdult	NA
1528	B104Yo268	B71Mi165	2016-08-26	2016-05-16	0.160188	others	sub	0	SubOthers	J	L	0	J-L	Yokohama	Mildura	Mildura_Yokohama	0	f	m	fm	0.386115	NA	0	dry16	wet16	no	no	NA	NA	JuvenileAdult	NA
1529	B104Yo268	B72Bb165	2016-08-26	2016-05-16	0.197413	others	sub	0	SubOthers	J	L	0	J-L	Yokohama	Brisbane	Brisbane_Yokohama	0	f	m	fm	0.386115	NA	0	dry16	wet16	no	no	NA	NA	AdultAdult	NA
1530	B104Yo268	B73Ic225	2016-08-26	2016-05-22	0.13404	others	sub	0	SubOthers	J	J	1	J-J	Yokohama	Ichino	Ichino_Yokohama	0	f	m	fm	1	1	1	dry16	wet16	no	no	NA	0.5	AdultAdult	2500
1531	B104Yo268	B74Yo185	2016-08-26	2016-05-18	0.149247	others	others	1	OthersOthers	J	J	1	J-J	Yokohama	Yokohama	Yokohama_Yokohama	1	f	f	ff	1	1	1	dry16	wet16	no	no	NA	NA	AdultAdult	NA
1532	B104Yo268	B75He195	2016-08-26	2016-05-19	0.259763	others	others	1	OthersOthers	J	F	0	F-J	Yokohama	Helena	Helena_Yokohama	0	f	f	ff	0.294118	NA	0	dry16	wet16	no	no	NA	NA	AdultAdult	NA
1533	B104Yo268	B76Nv185	2016-08-26	2016-05-18	0.13105	others	others	1	OthersOthers	J	J	1	J-J	Yokohama	Nava	Nava_Yokohama	0	f	f	ff	1	1	1	dry16	wet16	no	no	NA	0.25	AdultInfant	NA
1534	B104Yo268	B77Ic205	2016-08-26	2016-05-20	0.144989	others	sub	0	SubOthers	J	J	1	J-J	Yokohama	Ichino	Ichino_Yokohama	0	f	m	fm	1	1	1	dry16	wet16	no	no	NA	0.5	AdultAdult	2498
1535	B104Yo268	B78Sa185	2016-08-26	2016-05-18	0.15285	others	others	1	OthersOthers	J	F1	0	F1-J	Yokohama	Savannah	Savannah_Yokohama	0	f	f	ff	0.412507	NA	0	dry16	wet16	no	no	NA	NA	AdultAdult	NA
1536	B104Yo268	B79Tx185	2016-08-26	2016-05-18	0.183238	others	dom	0	DomOthers	J	F1	0	F1-J	Yokohama	Texas	Texas_Yokohama	0	f	m	fm	0.412507	NA	0	dry16	wet16	no	no	NA	NA	AdultAdult	NA
1537	B104Yo268	B80Co195	2016-08-26	2016-05-19	0.249188	others	sub	0	SubOthers	J	F	0	F-J	Yokohama	Columbus	Columbus_Yokohama	0	f	m	fm	0.294118	NA	0	dry16	wet16	no	no	NA	NA	JuvenileAdult	NA
1538	B104Yo268	B81Fr195	2016-08-26	2016-05-19	0.188735	others	dom	0	DomOthers	J	F	0	F-J	Yokohama	Francisco	Francisco_Yokohama	0	f	m	fm	0.294118	NA	0	dry16	wet16	no	no	NA	NA	AdultAdult	NA
1539	B104Yo268	B82Fe195	2016-08-26	2016-05-19	0.245782	others	sub	0	SubOthers	J	F	0	F-J	Yokohama	Fresno	Fresno_Yokohama	0	f	m	fm	0.294118	NA	0	dry16	wet16	no	no	NA	NA	JuvenileAdult	NA
1540	B104Yo268	B83Tu195	2016-08-26	2016-05-19	0.250779	others	others	1	OthersOthers	J	F	0	F-J	Yokohama	Tulsa	Tulsa_Yokohama	0	f	f	ff	0.294118	NA	0	dry16	wet16	no	no	NA	NA	AdultInfant	NA
1541	B104Yo268	B84Kn205	2016-08-26	2016-05-20	0.150221	others	others	1	OthersOthers	J	J	1	J-J	Yokohama	Knuta	Knuta_Yokohama	0	f	f	ff	1	1	1	dry16	wet16	no	no	NA	0.5	AdultAdult	3223
1542	B104Yo268	B85Ya205	2016-08-26	2016-05-20	0.180119	others	sub	0	SubOthers	J	J	1	J-J	Yokohama	Yao	Yao_Yokohama	0	f	m	fm	1	1	1	dry16	wet16	no	no	NA	0.5	AdultInfant	NA
1543	B104Yo268	B86Se205	2016-08-26	2016-05-20	0.154796	others	dom	0	DomOthers	J	J	1	J-J	Yokohama	Sendai	Sendai_Yokohama	0	f	m	fm	1	1	1	dry16	wet16	no	no	NA	NA	AdultAdult	1222
1544	B104Yo268	B87De225	2016-08-26	2016-05-22	0.246867	others	sub	0	SubOthers	J	F	0	F-J	Yokohama	Denver	Denver_Yokohama	0	f	m	fm	0.294118	NA	0	dry16	wet16	no	no	NA	NA	JuvenileAdult	NA
1545	B104Yo268	B88Le215	2016-08-26	2016-05-21	0.196708	others	sub	0	SubOthers	J	G	0	G-J	Yokohama	Levis	Levis_Yokohama	0	f	m	fm	0.36749	NA	0.040457	dry16	wet16	no	no	NA	NA	AdultInfant	NA
1546	B104Yo268	B89Ni215	2016-08-26	2016-05-21	0.1938	others	others	1	OthersOthers	J	G	0	G-J	Yokohama	Niagara	Niagara_Yokohama	0	f	f	ff	0.36749	NA	0.040457	dry16	wet16	no	no	NA	NA	AdultAdult	NA
1547	B104Yo268	B8No164	2016-08-26	2016-04-16	0.228895	others	others	1	OthersOthers	J	G	0	G-J	Yokohama	Nova	Nova_Yokohama	0	f	f	ff	0.36749	NA	0.040457	dry16	wet16	no	no	NA	NA	AdultAdult	NA
1548	B104Yo268	B90No215	2016-08-26	2016-05-21	0.198694	others	others	1	OthersOthers	J	G	0	G-J	Yokohama	Nova	Nova_Yokohama	0	f	f	ff	0.36749	NA	0.040457	dry16	wet16	no	no	NA	NA	AdultAdult	NA
1549	B104Yo268	B91Om225	2016-08-26	2016-05-22	0.235814	others	others	1	OthersOthers	J	F	0	F-J	Yokohama	Omaha	Omaha_Yokohama	0	f	f	ff	0.294118	NA	0	dry16	wet16	no	no	NA	NA	AdultAdult	NA
1550	B104Yo268	B92Br225	2016-08-26	2016-05-22	0.24316	others	sub	0	SubOthers	J	F	0	F-J	Yokohama	Brooklyn	Brooklyn_Yokohama	0	f	m	fm	0.294118	NA	0	dry16	wet16	no	no	NA	NA	AdultInfant	NA
1551	B104Yo268	B93Sp235	2016-08-26	2016-05-23	0.193772	others	dom	0	DomOthers	J	E	0	E-J	Yokohama	Sapporo	Sapporo_Yokohama	0	f	m	fm	0.245373	NA	0.128237	dry16	wet16	no	no	NA	NA	AdultAdult	NA
1552	B104Yo268	B96To235	2016-08-26	2016-05-23	0.163738	others	others	1	OthersOthers	J	E	0	E-J	Yokohama	Toliara	Toliara_Yokohama	0	f	f	ff	0.245373	NA	0.128237	dry16	wet16	no	no	NA	NA	JuvenileAdult	NA
1553	B104Yo268	B97Da235	2016-08-26	2016-05-23	0.214295	others	sub	0	SubOthers	J	E	0	E-J	Yokohama	Davos	Davos_Yokohama	0	f	m	fm	0.245373	NA	0.128237	dry16	wet16	no	no	NA	NA	JuvenileAdult	NA
1554	B104Yo268	B9Bb164	2016-08-26	2016-04-16	0.220539	others	sub	0	SubOthers	J	L	0	J-L	Yokohama	Brisbane	Brisbane_Yokohama	0	f	m	fm	0.386115	NA	0	dry16	wet16	no	no	NA	NA	AdultAdult	NA
1555	B105Le288	B106Zu288	2016-08-28	2016-08-28	0.190407	sub	dom	0	DomSub	G	G	1	G-G	Levis	Zurich	Levis_Zurich	0	m	m	mm	1	1	1	dry16	dry16	yes	dry16	1.95553	0	JuvenileAdult	NA
1556	B105Le288	B108Ni288	2016-08-28	2016-08-28	0.0745644	sub	others	0	SubOthers	G	G	1	G-G	Levis	Niagara	Levis_Niagara	0	m	f	fm	1	1	1	dry16	dry16	yes	dry16	3.0974	0.5	JuvenileAdult	NA
1557	B105Le288	B109Tu278	2016-08-28	2016-08-27	0.242076	sub	others	0	SubOthers	G	F	0	F-G	Levis	Tulsa	Levis_Tulsa	0	m	f	fm	0.42735	0.474747	0	dry16	dry16	yes	dry16	NA	0	JuvenileJuvenile	NA
1558	B105Le288	B10Al164	2016-08-28	2016-04-16	0.258247	sub	dom	0	DomSub	G	L	0	G-L	Levis	Alburry	Alburry_Levis	0	m	m	mm	0.191351	NA	0.0880146	dry16	wet16	no	no	NA	0	JuvenileAdult	NA
1559	B105Le288	B110Co278	2016-08-28	2016-08-27	0.248771	sub	sub	1	SubSub	G	F	0	F-G	Levis	Columbus	Columbus_Levis	0	m	m	mm	0.42735	0.474747	0	dry16	dry16	yes	dry16	NA	0	JuvenileAdult	NA
1560	B105Le288	B111no288	2016-08-28	2016-08-28	0.153933	sub	others	0	SubOthers	G	G	1	G-G	Levis	Nova	Levis_Nova	0	m	f	fm	1	1	1	dry16	dry16	yes	dry16	0.218237	0.375	JuvenileAdult	NA
1561	B105Le288	B112Al298	2016-08-28	2016-08-29	0.170897	sub	dom	0	DomSub	G	L	0	G-L	Levis	Alburry	Alburry_Levis	0	m	m	mm	0.191351	0.60804	0.0880146	dry16	dry16	yes	dry16	NA	0	JuvenileAdult	NA
1562	B105Le288	B113Bb298	2016-08-28	2016-08-29	0.179271	sub	sub	1	SubSub	G	L	0	G-L	Levis	Brisbane	Brisbane_Levis	0	m	m	mm	0.191351	0.60804	0.0880146	dry16	dry16	yes	dry16	NA	0	JuvenileAdult	NA
1563	B105Le288	B115Fe308	2016-08-28	2016-08-30	0.229756	sub	sub	1	SubSub	G	F	0	F-G	Levis	Fresno	Fresno_Levis	0	m	m	mm	0.42735	0.474747	0	dry16	dry16	yes	dry16	NA	0	JuvenileJuvenile	NA
1564	B105Le288	B116Mi298	2016-08-28	2016-08-29	0.16999	sub	sub	1	SubSub	G	L	0	G-L	Levis	Mildura	Levis_Mildura	0	m	m	mm	0.191351	0.60804	0.0880146	dry16	dry16	yes	dry16	NA	0	JuvenileJuvenile	NA
1565	B105Le288	B117De308	2016-08-28	2016-08-30	0.218803	sub	sub	1	SubSub	G	F	0	F-G	Levis	Denver	Denver_Levis	0	m	m	mm	0.42735	0.474747	0	dry16	dry16	yes	dry16	NA	0	JuvenileJuvenile	NA
1566	B105Le288	B119Mo318	2016-08-28	2016-08-31	0.202498	sub	sub	1	SubSub	G	E	0	E-G	Levis	Moritz	Levis_Moritz	0	m	m	mm	0.316372	0.668342	0.115894	dry16	dry16	yes	dry16	NA	0	JuvenileAdult	NA
1567	B105Le288	B121Om308	2016-08-28	2016-08-30	0.255328	sub	others	0	SubOthers	G	F	0	F-G	Levis	Omaha	Levis_Omaha	0	m	f	fm	0.42735	0.474747	0	dry16	dry16	yes	dry16	NA	NA	JuvenileAdult	NA
1568	B105Le288	B122Da318	2016-08-28	2016-08-31	0.199403	sub	sub	1	SubSub	G	E	0	E-G	Levis	Davos	Davos_Levis	0	m	m	mm	0.316372	0.668342	0.115894	dry16	dry16	yes	dry16	NA	0	JuvenileJuvenile	NA
1569	B105Le288	B123Au318	2016-08-28	2016-08-31	0.165264	sub	others	0	SubOthers	G	E	0	E-G	Levis	Augusta	Augusta_Levis	0	m	f	fm	0.316372	0.668342	0.115894	dry16	dry16	yes	dry16	NA	0	JuvenileAdult	NA
1570	B105Le288	B124To318	2016-08-28	2016-08-31	0.18349	sub	others	0	SubOthers	G	E	0	E-G	Levis	Toliara	Levis_Toliara	0	m	f	fm	0.316372	0.668342	0.115894	dry16	dry16	yes	dry16	NA	0	JuvenileJuvenile	NA
1571	B105Le288	B125Sp318	2016-08-28	2016-08-31	0.156586	sub	dom	0	DomSub	G	E	0	E-G	Levis	Sapporo	Levis_Sapporo	0	m	m	mm	0.316372	0.668342	0.115894	dry16	dry16	yes	dry16	NA	NA	JuvenileAdult	NA
1572	B105Le288	B126Ya029	2016-08-28	2016-09-02	0.18245	sub	sub	1	SubSub	G	J	0	G-J	Levis	Yao	Levis_Yao	0	m	m	mm	0.36749	0.606061	0.040457	dry16	dry16	yes	dry16	NA	0	JuvenileJuvenile	NA
1573	B105Le288	B127Go039	2016-08-28	2016-09-03	0.21393	sub	others	0	SubOthers	G	L	0	G-L	Levis	Goa	Goa_Levis	0	m	f	fm	0.191351	0.60804	0.0880146	dry16	dry16	yes	dry16	NA	0	JuvenileAdult	NA
1574	B105Le288	B128Se029	2016-08-28	2016-09-02	0.277626	sub	dom	0	DomSub	G	J	0	G-J	Levis	Sendai	Levis_Sendai	0	m	m	mm	0.36749	0.606061	0.040457	dry16	dry16	yes	dry16	NA	NA	JuvenileAdult	NA
1575	B105Le288	B12Kn164	2016-08-28	2016-04-16	0.165744	sub	others	0	SubOthers	G	J	0	G-J	Levis	Knuta	Knuta_Levis	0	m	f	fm	0.36749	NA	0.040457	dry16	wet16	no	no	NA	0	JuvenileAdult	NA
1576	B105Le288	B131Tx049	2016-08-28	2016-09-04	0.163988	sub	dom	0	DomSub	G	F1	0	F1-G	Levis	Texas	Levis_Texas	0	m	m	mm	0.451196	0.366834	0	dry16	dry16	yes	dry16	NA	NA	JuvenileAdult	NA
1577	B105Le288	B133Sa049	2016-08-28	2016-09-04	0.18152	sub	others	0	SubOthers	G	F1	0	F1-G	Levis	Savannah	Levis_Savannah	0	m	f	fm	0.451196	0.366834	0	dry16	dry16	yes	dry16	NA	0	JuvenileAdult	NA
1578	B105Le288	B134Nv049	2016-08-28	2016-09-04	0.152645	sub	others	0	SubOthers	G	J	0	G-J	Levis	Nava	Levis_Nava	0	m	f	fm	0.36749	0.606061	0.040457	dry16	dry16	yes	dry16	NA	0	JuvenileJuvenile	NA
1579	B105Le288	B135Da079	2016-08-28	2016-09-07	0.193246	sub	sub	1	SubSub	G	E	0	E-G	Levis	Davos	Davos_Levis	0	m	m	mm	0.316372	0.668342	0.115894	dry16	dry16	yes	dry16	NA	0	JuvenileJuvenile	NA
1580	B105Le288	B137Mo079	2016-08-28	2016-09-07	0.20549	sub	sub	1	SubSub	G	E	0	E-G	Levis	Moritz	Levis_Moritz	0	m	m	mm	0.316372	0.668342	0.115894	dry16	dry16	yes	dry16	NA	0	JuvenileAdult	NA
1581	B105Le288	B13Ni184	2016-08-28	2016-04-18	0.146225	sub	others	0	SubOthers	G	G	1	G-G	Levis	Niagara	Levis_Niagara	0	m	f	fm	1	1	1	dry16	wet16	no	no	NA	0.5	JuvenileAdult	NA
1582	B105Le288	B144Zu139	2016-08-28	2016-09-13	0.206987	sub	dom	0	DomSub	G	G	1	G-G	Levis	Zurich	Levis_Zurich	0	m	m	mm	1	1	1	dry16	dry16	yes	dry16	1.95553	0	JuvenileAdult	NA
1583	B105Le288	B145Sp079	2016-08-28	2016-09-07	0.156477	sub	dom	0	DomSub	G	E	0	E-G	Levis	Sapporo	Levis_Sapporo	0	m	m	mm	0.316372	0.668342	0.115894	dry16	dry16	yes	dry16	NA	NA	JuvenileAdult	NA
1584	B105Le288	B146Fr069	2016-08-28	2016-09-06	0.166242	sub	dom	0	DomSub	G	F	0	F-G	Levis	Francisco	Francisco_Levis	0	m	m	mm	0.42735	0.474747	0	dry16	dry16	yes	dry16	NA	0	JuvenileAdult	NA
1585	B105Le288	B149Ic099	2016-08-28	2016-09-09	0.192012	sub	sub	1	SubSub	G	J	0	G-J	Levis	Ichino	Ichino_Levis	0	m	m	mm	0.36749	0.606061	0.040457	dry16	dry16	yes	dry16	NA	0	JuvenileAdult	NA
1586	B105Le288	B14Au184	2016-08-28	2016-04-18	0.166096	sub	others	0	SubOthers	G	E	0	E-G	Levis	Augusta	Augusta_Levis	0	m	f	fm	0.316372	NA	0.115894	dry16	wet16	no	no	NA	0	JuvenileAdult	NA
1587	B105Le288	B150He109	2016-08-28	2016-09-10	0.236473	sub	others	0	SubOthers	G	F	0	F-G	Levis	Helena	Helena_Levis	0	m	f	fm	0.42735	0.474747	0	dry16	dry16	yes	dry16	NA	0	JuvenileAdult	NA
1588	B105Le288	B151Kn099	2016-08-28	2016-09-09	0.169525	sub	others	0	SubOthers	G	J	0	G-J	Levis	Knuta	Knuta_Levis	0	m	f	fm	0.36749	0.606061	0.040457	dry16	dry16	yes	dry16	NA	0	JuvenileAdult	NA
1589	B105Le288	B152Mi119	2016-08-28	2016-09-11	0.159382	sub	sub	1	SubSub	G	L	0	G-L	Levis	Mildura	Levis_Mildura	0	m	m	mm	0.191351	0.60804	0.0880146	dry16	dry16	yes	dry16	NA	0	JuvenileJuvenile	NA
1590	B105Le288	B153Al099	2016-08-28	2016-09-09	0.20433	sub	dom	0	DomSub	G	L	0	G-L	Levis	Alburry	Alburry_Levis	0	m	m	mm	0.191351	0.60804	0.0880146	dry16	dry16	yes	dry16	NA	0	JuvenileAdult	NA
1591	B105Le288	B155Ni139	2016-08-28	2016-09-13	0.235052	sub	others	0	SubOthers	G	G	1	G-G	Levis	Niagara	Levis_Niagara	0	m	f	fm	1	1	1	dry16	dry16	yes	dry16	3.0974	0.5	JuvenileAdult	NA
1592	B105Le288	B159Ya149	2016-08-28	2016-09-14	0.167778	sub	sub	1	SubSub	G	J	0	G-J	Levis	Yao	Levis_Yao	0	m	m	mm	0.36749	0.606061	0.040457	dry16	dry16	yes	dry16	NA	0	JuvenileJuvenile	NA
1593	B105Le288	B15Sp184	2016-08-28	2016-04-18	0.216538	sub	dom	0	DomSub	G	E	0	E-G	Levis	Sapporo	Levis_Sapporo	0	m	m	mm	0.316372	NA	0.115894	dry16	wet16	no	no	NA	NA	JuvenileAdult	NA
1594	B105Le288	B160Tu129	2016-08-28	2016-09-12	0.228951	sub	others	0	SubOthers	G	F	0	F-G	Levis	Tulsa	Levis_Tulsa	0	m	f	fm	0.42735	0.474747	0	dry16	dry16	yes	dry16	NA	0	JuvenileJuvenile	NA
1595	B105Le288	B161Br129	2016-08-28	2016-09-12	0.24878	sub	sub	1	SubSub	G	F	0	F-G	Levis	Brooklyn	Brooklyn_Levis	0	m	m	mm	0.42735	0.474747	0	dry16	dry16	yes	dry16	NA	0	JuvenileJuvenile	NA
1596	B105Le288	B162Co129	2016-08-28	2016-09-12	0.239	sub	sub	1	SubSub	G	F	0	F-G	Levis	Columbus	Columbus_Levis	0	m	m	mm	0.42735	0.474747	0	dry16	dry16	yes	dry16	NA	0	JuvenileAdult	NA
1597	B105Le288	B163Le139	2016-08-28	2016-09-13	0.11565	sub	sub	1	SubSub	G	G	1	G-G	Levis	Levis	Levis_Levis	1	m	m	mm	1	1	1	dry16	dry16	yes	dry16	NA	NA	JuvenileJuvenile	NA
1598	B105Le288	B164No139	2016-08-28	2016-09-13	0.142608	sub	others	0	SubOthers	G	G	1	G-G	Levis	Nova	Levis_Nova	0	m	f	fm	1	1	1	dry16	dry16	yes	dry16	0.218237	0.375	JuvenileAdult	NA
1599	B105Le288	B165Nv149	2016-08-28	2016-09-14	0.165295	sub	others	0	SubOthers	G	J	0	G-J	Levis	Nava	Levis_Nava	0	m	f	fm	0.36749	0.606061	0.040457	dry16	dry16	yes	dry16	NA	0	JuvenileJuvenile	NA
1600	B105Le288	B166Au149	2016-08-28	2016-09-14	0.166094	sub	others	0	SubOthers	G	E	0	E-G	Levis	Augusta	Augusta_Levis	0	m	f	fm	0.316372	0.668342	0.115894	dry16	dry16	yes	dry16	NA	0	JuvenileAdult	NA
1601	B105Le288	B169To149	2016-08-28	2016-09-14	0.161432	sub	others	0	SubOthers	G	E	0	E-G	Levis	Toliara	Levis_Toliara	0	m	f	fm	0.316372	0.668342	0.115894	dry16	dry16	yes	dry16	NA	0	JuvenileJuvenile	NA
1602	B105Le288	B16He214	2016-08-28	2016-04-21	0.251095	sub	others	0	SubOthers	G	F	0	F-G	Levis	Helena	Helena_Levis	0	m	f	fm	0.42735	NA	0	dry16	wet16	no	no	NA	0	JuvenileAdult	NA
1603	B105Le288	B170Yo149	2016-08-28	2016-09-14	0.175955	sub	others	0	SubOthers	G	J	0	G-J	Levis	Yokohama	Levis_Yokohama	0	m	f	fm	0.36749	0.606061	0.040457	dry16	dry16	yes	dry16	NA	NA	JuvenileAdult	NA
1604	B105Le288	B173Ni209	2016-08-28	2016-09-20	0.12451	sub	others	0	SubOthers	G	G	1	G-G	Levis	Niagara	Levis_Niagara	0	m	f	fm	1	1	1	dry16	dry16	yes	dry16	3.0974	0.5	JuvenileAdult	NA
1605	B105Le288	B174Bb159	2016-08-28	2016-09-15	0.19628	sub	sub	1	SubSub	G	L	0	G-L	Levis	Brisbane	Brisbane_Levis	0	m	m	mm	0.191351	0.60804	0.0880146	dry16	dry16	yes	dry16	NA	0	JuvenileAdult	NA
1606	B105Le288	B177Ic209	2016-08-28	2016-09-20	0.158342	sub	sub	1	SubSub	G	J	0	G-J	Levis	Ichino	Ichino_Levis	0	m	m	mm	0.36749	0.606061	0.040457	dry16	dry16	yes	dry16	NA	0	JuvenileAdult	NA
1607	B105Le288	B178Se209	2016-08-28	2016-09-20	0.256603	sub	dom	0	DomSub	G	J	0	G-J	Levis	Sendai	Levis_Sendai	0	m	m	mm	0.36749	0.606061	0.040457	dry16	dry16	yes	dry16	NA	NA	JuvenileAdult	NA
1608	B105Le288	B179Yo219	2016-08-28	2016-09-21	0.172171	sub	others	0	SubOthers	G	J	0	G-J	Levis	Yokohama	Levis_Yokohama	0	m	f	fm	0.36749	0.606061	0.040457	dry16	dry16	yes	dry16	NA	NA	JuvenileAdult	NA
1609	B105Le288	B17Co224	2016-08-28	2016-04-21	0.228665	sub	sub	1	SubSub	G	F	0	F-G	Levis	Columbus	Columbus_Levis	0	m	m	mm	0.42735	NA	0	dry16	wet16	no	no	NA	0	JuvenileJuvenile	NA
1610	B105Le288	B180Fe219	2016-08-28	2016-09-21	0.253215	sub	sub	1	SubSub	G	F	0	F-G	Levis	Fresno	Fresno_Levis	0	m	m	mm	0.42735	0.474747	0	dry16	dry16	yes	dry16	NA	0	JuvenileJuvenile	NA
1611	B105Le288	B181Tu219	2016-08-28	2016-09-21	0.228672	sub	others	0	SubOthers	G	F	0	F-G	Levis	Tulsa	Levis_Tulsa	0	m	f	fm	0.42735	0.474747	0	dry16	dry16	yes	dry16	NA	0	JuvenileJuvenile	NA
1612	B105Le288	B182Mo229	2016-08-28	2016-09-22	0.223437	sub	sub	1	SubSub	G	E	0	E-G	Levis	Moritz	Levis_Moritz	0	m	m	mm	0.316372	0.668342	0.115894	dry16	dry16	yes	dry16	NA	0	JuvenileAdult	NA
1613	B105Le288	B183Om219	2016-08-28	2016-09-21	0.246394	sub	others	0	SubOthers	G	F	0	F-G	Levis	Omaha	Levis_Omaha	0	m	f	fm	0.42735	0.474747	0	dry16	dry16	yes	dry16	NA	NA	JuvenileAdult	NA
1614	B105Le288	B184He219	2016-08-28	2016-09-21	0.218589	sub	others	0	SubOthers	G	F	0	F-G	Levis	Helena	Helena_Levis	0	m	f	fm	0.42735	0.474747	0	dry16	dry16	yes	dry16	NA	0	JuvenileAdult	NA
1615	B105Le288	B185Br219	2016-08-28	2016-09-21	0.251854	sub	sub	1	SubSub	G	F	0	F-G	Levis	Brooklyn	Brooklyn_Levis	0	m	m	mm	0.42735	0.474747	0	dry16	dry16	yes	dry16	NA	0	JuvenileJuvenile	NA
1616	B105Le288	B187Kn219	2016-08-28	2016-09-21	0.144642	sub	others	0	SubOthers	G	J	0	G-J	Levis	Knuta	Knuta_Levis	0	m	f	fm	0.36749	0.606061	0.040457	dry16	dry16	yes	dry16	NA	0	JuvenileAdult	NA
1617	B105Le288	B188De239	2016-08-28	2016-09-23	0.246943	sub	sub	1	SubSub	G	F	0	F-G	Levis	Denver	Denver_Levis	0	m	m	mm	0.42735	0.474747	0	dry16	dry16	yes	dry16	NA	0	JuvenileJuvenile	NA
1618	B105Le288	B18Yo224	2016-08-28	2016-04-22	0.182492	sub	others	0	SubOthers	G	J	0	G-J	Levis	Yokohama	Levis_Yokohama	0	m	f	fm	0.36749	NA	0.040457	dry16	wet16	no	no	NA	NA	JuvenileAdult	NA
1619	B105Le288	B190Tx239	2016-08-28	2016-09-23	0.206281	sub	dom	0	DomSub	G	F1	0	F1-G	Levis	Texas	Levis_Texas	0	m	m	mm	0.451196	0.366834	0	dry16	dry16	yes	dry16	NA	NA	JuvenileAdult	NA
1620	B105Le288	B191Fr239	2016-08-28	2016-09-23	0.178944	sub	dom	0	DomSub	G	F	0	F-G	Levis	Francisco	Francisco_Levis	0	m	m	mm	0.42735	0.474747	0	dry16	dry16	yes	dry16	NA	0	JuvenileAdult	NA
1621	B105Le288	B192Sa239	2016-08-28	2016-09-23	0.171988	sub	others	0	SubOthers	G	F1	0	F1-G	Levis	Savannah	Levis_Savannah	0	m	f	fm	0.451196	0.366834	0	dry16	dry16	yes	dry16	NA	0	JuvenileAdult	NA
1622	B105Le288	B193Go249	2016-08-28	2016-09-24	0.216564	sub	others	0	SubOthers	G	L	0	G-L	Levis	Goa	Goa_Levis	0	m	f	fm	0.191351	0.60804	0.0880146	dry16	dry16	yes	dry16	NA	0	JuvenileAdult	NA
1623	B105Le288	B194Al249	2016-08-28	2016-09-24	0.198525	sub	dom	0	DomSub	G	L	0	G-L	Levis	Alburry	Alburry_Levis	0	m	m	mm	0.191351	0.60804	0.0880146	dry16	dry16	yes	dry16	NA	0	JuvenileAdult	NA
1624	B105Le288	B196Mi249	2016-08-28	2016-09-24	0.20039	sub	sub	1	SubSub	G	L	0	G-L	Levis	Mildura	Levis_Mildura	0	m	m	mm	0.191351	0.60804	0.0880146	dry16	dry16	yes	dry16	NA	0	JuvenileJuvenile	NA
1625	B105Le288	B198Zu259	2016-08-28	2016-09-25	0.222432	sub	dom	0	DomSub	G	G	1	G-G	Levis	Zurich	Levis_Zurich	0	m	m	mm	1	1	1	dry16	dry16	yes	dry16	1.95553	0	JuvenileAdult	NA
1626	B105Le288	B199Co269	2016-08-28	2016-09-26	0.236765	sub	sub	1	SubSub	G	F	0	F-G	Levis	Columbus	Columbus_Levis	0	m	m	mm	0.42735	0.474747	0	dry16	dry16	yes	dry16	NA	0	JuvenileAdult	NA
1627	B105Le288	B19Kn224	2016-08-28	2016-04-22	0.246685	sub	others	0	SubOthers	G	J	0	G-J	Levis	Knuta	Knuta_Levis	0	m	f	fm	0.36749	NA	0.040457	dry16	wet16	no	no	NA	0	JuvenileAdult	NA
1628	B105Le288	B1Se144	2016-08-28	2016-04-14	0.270444	sub	dom	0	DomSub	G	J	0	G-J	Levis	Sendai	Levis_Sendai	0	m	m	mm	0.36749	NA	0.040457	dry16	wet16	no	no	NA	NA	JuvenileAdult	NA
1629	B105Le288	B201No289	2016-08-28	2016-09-28	0.151849	sub	others	0	SubOthers	G	G	1	G-G	Levis	Nova	Levis_Nova	0	m	f	fm	1	1	1	dry16	dry16	yes	dry16	0.218237	0.375	JuvenileAdult	NA
1630	B105Le288	B204To309	2016-08-28	2016-09-30	0.240799	sub	sub	1	SubSub	G	E	0	E-G	Levis	Davos	Davos_Levis	0	m	m	mm	0.316372	0.668342	0.115894	dry16	dry16	yes	dry16	NA	0	JuvenileJuvenile	NA
1631	B105Le288	B205Au289	2016-08-28	2016-09-28	0.178959	sub	others	0	SubOthers	G	E	0	E-G	Levis	Augusta	Augusta_Levis	0	m	f	fm	0.316372	0.668342	0.115894	dry16	dry16	yes	dry16	NA	0	JuvenileAdult	NA
1632	B105Le288	B206Sp289	2016-08-28	2016-09-28	0.193884	sub	dom	0	DomSub	G	E	0	E-G	Levis	Sapporo	Levis_Sapporo	0	m	m	mm	0.316372	0.668342	0.115894	dry16	dry16	yes	dry16	NA	NA	JuvenileAdult	NA
1633	B105Le288	B207He0110	2016-08-28	2016-10-01	0.234872	sub	others	0	SubOthers	G	F	0	F-G	Levis	Helena	Helena_Levis	0	m	f	fm	0.42735	0.474747	0	dry16	dry16	yes	dry16	NA	0	JuvenileAdult	NA
1634	B105Le288	B208Bb299	2016-08-28	2016-09-29	0.18102	sub	sub	1	SubSub	G	L	0	G-L	Levis	Brisbane	Brisbane_Levis	0	m	m	mm	0.191351	0.60804	0.0880146	dry16	dry16	yes	dry16	NA	0	JuvenileAdult	NA
1635	B105Le288	B20Sp254	2016-08-28	2016-04-25	0.203619	sub	dom	0	DomSub	G	E	0	E-G	Levis	Sapporo	Levis_Sapporo	0	m	m	mm	0.316372	NA	0.115894	dry16	wet16	no	no	NA	NA	JuvenileAdult	NA
1636	B105Le288	B211Sa0110	2016-08-28	2016-10-01	0.169559	sub	others	0	SubOthers	G	F1	0	F1-G	Levis	Savannah	Levis_Savannah	0	m	f	fm	0.451196	0.366834	0	dry16	dry16	yes	dry16	NA	0	JuvenileAdult	NA
1637	B105Le288	B212Tx0110	2016-08-28	2016-10-01	0.158814	sub	dom	0	DomSub	G	F1	0	F1-G	Levis	Texas	Levis_Texas	0	m	m	mm	0.451196	0.366834	0	dry16	dry16	yes	dry16	NA	NA	JuvenileAdult	NA
1638	B105Le288	B213De0710	2016-08-28	2016-10-07	0.262008	sub	sub	1	SubSub	G	F	0	F-G	Levis	Denver	Denver_Levis	0	m	m	mm	0.42735	0.474747	0	dry16	dry16	yes	dry16	NA	0	JuvenileJuvenile	NA
1639	B105Le288	B214Kn0410	2016-08-28	2016-10-04	0.157051	sub	others	0	SubOthers	G	J	0	G-J	Levis	Knuta	Knuta_Levis	0	m	f	fm	0.36749	0.606061	0.040457	dry16	dry16	yes	dry16	NA	0	JuvenileAdult	NA
1640	B105Le288	B216Le0210	2016-08-28	2016-10-02	0.1617	sub	sub	1	SubSub	G	G	1	G-G	Levis	Levis	Levis_Levis	1	m	m	mm	1	1	1	dry16	dry16	yes	dry16	NA	NA	JuvenileJuvenile	NA
1641	B105Le288	B219Ni0210	2016-08-28	2016-10-02	0.138976	sub	others	0	SubOthers	G	G	1	G-G	Levis	Niagara	Levis_Niagara	0	m	f	fm	1	1	1	dry16	dry16	yes	dry16	3.0974	0.5	JuvenileAdult	NA
1642	B105Le288	B21Mo264	2016-08-28	2016-04-26	0.198108	sub	sub	1	SubSub	G	E	0	E-G	Levis	Moritz	Levis_Moritz	0	m	m	mm	0.316372	NA	0.115894	dry16	wet16	no	no	NA	0	JuvenileAdult	NA
1643	B105Le288	B220Ya0410	2016-08-28	2016-10-04	0.180461	sub	sub	1	SubSub	G	J	0	G-J	Levis	Yao	Levis_Yao	0	m	m	mm	0.36749	0.606061	0.040457	dry16	dry16	yes	dry16	NA	0	JuvenileJuvenile	NA
1644	B105Le288	B222Fe0410	2016-08-28	2016-10-04	0.255569	sub	sub	1	SubSub	G	F	0	F-G	Levis	Fresno	Fresno_Levis	0	m	m	mm	0.42735	0.474747	0	dry16	dry16	yes	dry16	NA	0	JuvenileJuvenile	NA
1645	B105Le288	B223Mi0610	2016-08-28	2016-10-06	0.193962	sub	sub	1	SubSub	G	L	0	G-L	Levis	Mildura	Levis_Mildura	0	m	m	mm	0.191351	0.60804	0.0880146	dry16	dry16	yes	dry16	NA	0	JuvenileJuvenile	NA
1646	B105Le288	B224Al0610	2016-08-28	2016-10-06	0.163068	sub	dom	0	DomSub	G	L	0	G-L	Levis	Alburry	Alburry_Levis	0	m	m	mm	0.191351	0.60804	0.0880146	dry16	dry16	yes	dry16	NA	0	JuvenileAdult	NA
1647	B105Le288	B225Om0410	2016-08-28	2016-10-04	0.252627	sub	others	0	SubOthers	G	F	0	F-G	Levis	Omaha	Levis_Omaha	0	m	f	fm	0.42735	0.474747	0	dry16	dry16	yes	dry16	NA	NA	JuvenileAdult	NA
1648	B105Le288	B226Mo0510	2016-08-28	2016-10-05	0.255047	sub	sub	1	SubSub	G	E	0	E-G	Levis	Moritz	Levis_Moritz	0	m	m	mm	0.316372	0.668342	0.115894	dry16	dry16	yes	dry16	NA	0	JuvenileAdult	NA
1649	B105Le288	B228Go0610	2016-08-28	2016-10-06	0.194085	sub	others	0	SubOthers	G	L	0	G-L	Levis	Goa	Goa_Levis	0	m	f	fm	0.191351	0.60804	0.0880146	dry16	dry16	yes	dry16	NA	0	JuvenileAdult	NA
1650	B105Le288	B229Se0610	2016-08-28	2016-10-06	0.285526	sub	dom	0	DomSub	G	J	0	G-J	Levis	Sendai	Levis_Sendai	0	m	m	mm	0.36749	0.606061	0.040457	dry16	dry16	yes	dry16	NA	NA	JuvenileAdult	NA
1651	B105Le288	B22Au264	2016-08-28	2016-04-26	0.154467	sub	others	0	SubOthers	G	E	0	E-G	Levis	Augusta	Augusta_Levis	0	m	f	fm	0.316372	NA	0.115894	dry16	wet16	no	no	NA	0	JuvenileAdult	NA
1652	B105Le288	B231Fr1210	2016-08-28	2016-10-12	0.227932	sub	dom	0	DomSub	G	F	0	F-G	Levis	Francisco	Francisco_Levis	0	m	m	mm	0.42735	0.474747	0	dry16	dry16	yes	dry16	NA	0	JuvenileAdult	NA
1653	B105Le288	B232Nv0610	2016-08-28	2016-10-06	0.186863	sub	others	0	SubOthers	G	J	0	G-J	Levis	Nava	Levis_Nava	0	m	f	fm	0.36749	0.606061	0.040457	dry16	dry16	yes	dry16	NA	0	JuvenileJuvenile	NA
1654	B105Le288	B236To1110	2016-08-28	2016-10-11	0.162719	sub	others	0	SubOthers	G	E	0	E-G	Levis	Augusta	Augusta_Levis	0	m	f	fm	0.316372	0.668342	0.115894	dry16	dry16	yes	dry16	NA	0	JuvenileAdult	NA
1655	B105Le288	B237Sp1110	2016-08-28	2016-10-11	0.181546	sub	dom	0	DomSub	G	E	0	E-G	Levis	Sapporo	Levis_Sapporo	0	m	m	mm	0.316372	0.668342	0.115894	dry16	dry16	yes	dry16	NA	NA	JuvenileAdult	NA
1656	B105Le288	B238Co1210	2016-08-28	2016-10-12	0.250375	sub	sub	1	SubSub	G	F	0	F-G	Levis	Columbus	Columbus_Levis	0	m	m	mm	0.42735	0.474747	0	dry16	dry16	yes	dry16	NA	0	JuvenileAdult	NA
1657	B105Le288	B23To264	2016-08-28	2016-04-26	0.196715	sub	others	0	SubOthers	G	E	0	E-G	Levis	Toliara	Levis_Toliara	0	m	f	fm	0.316372	NA	0.115894	dry16	wet16	no	no	NA	0	JuvenileJuvenile	NA
1658	B105Le288	B240Fe1210	2016-08-28	2016-10-12	0.260127	sub	sub	1	SubSub	G	F	0	F-G	Levis	Fresno	Fresno_Levis	0	m	m	mm	0.42735	0.474747	0	dry16	dry16	yes	dry16	NA	0	JuvenileJuvenile	NA
1659	B105Le288	B245Bb1210	2016-08-28	2016-10-12	0.199307	sub	sub	1	SubSub	G	L	0	G-L	Levis	Brisbane	Brisbane_Levis	0	m	m	mm	0.191351	0.60804	0.0880146	dry16	dry16	yes	dry16	NA	0	JuvenileAdult	NA
1660	B105Le288	B246Au1310	2016-08-28	2016-10-13	0.172505	sub	others	0	SubOthers	G	E	0	E-G	Levis	Augusta	Augusta_Levis	0	m	f	fm	0.316372	0.668342	0.115894	dry16	dry16	yes	dry16	NA	0	JuvenileAdult	NA
1661	B105Le288	B247Da1310	2016-08-28	2016-10-13	0.255048	sub	sub	1	SubSub	G	E	0	E-G	Levis	Davos	Davos_Levis	0	m	m	mm	0.316372	0.668342	0.115894	dry16	dry16	yes	dry16	NA	0	JuvenileJuvenile	NA
1662	B105Le288	B249Nv1310	2016-08-28	2016-10-13	0.208066	sub	others	0	SubOthers	G	J	0	G-J	Levis	Nava	Levis_Nava	0	m	f	fm	0.36749	0.606061	0.040457	dry16	dry16	yes	dry16	NA	0	JuvenileJuvenile	NA
1663	B105Le288	B24Tu264	2016-08-28	2016-04-26	0.250889	sub	others	0	SubOthers	G	F	0	F-G	Levis	Tulsa	Levis_Tulsa	0	m	f	fm	0.42735	NA	0	dry16	wet16	no	no	NA	0	JuvenileInfant	NA
1664	B105Le288	B250Yo1310	2016-08-28	2016-10-13	0.171991	sub	others	0	SubOthers	G	J	0	G-J	Levis	Yokohama	Levis_Yokohama	0	m	f	fm	0.36749	0.606061	0.040457	dry16	dry16	yes	dry16	NA	NA	JuvenileAdult	NA
1665	B105Le288	B251Ic1310	2016-08-28	2016-10-13	0.19056	sub	sub	1	SubSub	G	J	0	G-J	Levis	Ichino	Ichino_Levis	0	m	m	mm	0.36749	0.606061	0.040457	dry16	dry16	yes	dry16	NA	0	JuvenileAdult	NA
1666	B105Le288	B252Kn1310	2016-08-28	2016-10-13	0.181186	sub	others	0	SubOthers	G	J	0	G-J	Levis	Knuta	Knuta_Levis	0	m	f	fm	0.36749	0.606061	0.040457	dry16	dry16	yes	dry16	NA	0	JuvenileAdult	NA
1667	B105Le288	B254Om1510	2016-08-28	2016-10-15	0.243222	sub	others	0	SubOthers	G	F	0	F-G	Levis	Omaha	Levis_Omaha	0	m	f	fm	0.42735	0.474747	0	dry16	dry16	yes	dry16	NA	NA	JuvenileAdult	NA
1668	B105Le288	B255Br1510	2016-08-28	2016-10-15	0.27552	sub	sub	1	SubSub	G	F	0	F-G	Levis	Brooklyn	Brooklyn_Levis	0	m	m	mm	0.42735	0.474747	0	dry16	dry16	yes	dry16	NA	0	JuvenileJuvenile	NA
1669	B105Le288	B256Tu1510	2016-08-28	2016-10-15	0.241258	sub	others	0	SubOthers	G	F	0	F-G	Levis	Tulsa	Levis_Tulsa	0	m	f	fm	0.42735	0.474747	0	dry16	dry16	yes	dry16	NA	0	JuvenileJuvenile	NA
1670	B105Le288	B257Le1610	2016-08-28	2016-10-16	0.212801	sub	sub	1	SubSub	G	E	0	E-G	Levis	Davos	Davos_Levis	0	m	m	mm	0.316372	0.668342	0.115894	dry16	dry16	yes	dry16	NA	0	JuvenileJuvenile	NA
1671	B105Le288	B25Om274	2016-08-28	2016-04-27	0.223359	sub	others	0	SubOthers	G	F	0	F-G	Levis	Omaha	Levis_Omaha	0	m	f	fm	0.42735	NA	0	dry16	wet16	no	no	NA	NA	JuvenileAdult	NA
1672	B105Le288	B260Sa1610	2016-08-28	2016-10-16	0.170643	sub	others	0	SubOthers	G	F1	0	F1-G	Levis	Savannah	Levis_Savannah	0	m	f	fm	0.451196	0.366834	0	dry16	dry16	yes	dry16	NA	0	JuvenileAdult	NA
1673	B105Le288	B261Tx1610	2016-08-28	2016-10-16	0.193681	sub	dom	0	DomSub	G	F1	0	F1-G	Levis	Texas	Levis_Texas	0	m	m	mm	0.451196	0.366834	0	dry16	dry16	yes	dry16	NA	NA	JuvenileAdult	NA
1674	B105Le288	B262Zu1610	2016-08-28	2016-10-16	0.146496	sub	dom	0	DomSub	G	G	1	G-G	Levis	Zurich	Levis_Zurich	0	m	m	mm	1	1	1	dry16	dry16	yes	dry16	1.95553	0	JuvenileAdult	NA
1675	B105Le288	B264No1610	2016-08-28	2016-10-16	0.196003	sub	others	0	SubOthers	G	G	1	G-G	Levis	Nova	Levis_Nova	0	m	f	fm	1	1	1	dry16	dry16	yes	dry16	0.218237	0.375	JuvenileAdult	NA
1676	B105Le288	B265Da1610	2016-08-28	2016-10-16	0.199043	sub	sub	1	SubSub	G	E	0	E-G	Levis	Davos	Davos_Levis	0	m	m	mm	0.316372	0.668342	0.115894	dry16	dry16	yes	dry16	NA	0	JuvenileJuvenile	NA
1677	B105Le288	B266Ya1610	2016-08-28	2016-10-16	0.19862	sub	sub	1	SubSub	G	J	0	G-J	Levis	Yao	Levis_Yao	0	m	m	mm	0.36749	0.606061	0.040457	dry16	dry16	yes	dry16	NA	0	JuvenileJuvenile	NA
1678	B105Le288	B268He2210	2016-08-28	2016-10-22	0.23248	sub	others	0	SubOthers	G	F	0	F-G	Levis	Helena	Helena_Levis	0	m	f	fm	0.42735	0.474747	0	dry16	dry16	yes	dry16	NA	0	JuvenileAdult	NA
1679	B105Le288	B269Se1610	2016-08-28	2016-10-16	0.276843	sub	dom	0	DomSub	G	J	0	G-J	Levis	Sendai	Levis_Sendai	0	m	m	mm	0.36749	0.606061	0.040457	dry16	dry16	yes	dry16	NA	NA	JuvenileAdult	NA
1680	B105Le288	B26Fe274	2016-08-28	2016-04-27	0.241574	sub	sub	1	SubSub	G	F	0	F-G	Levis	Fresno	Fresno_Levis	0	m	m	mm	0.42735	NA	0	dry16	wet16	no	no	NA	0	JuvenileJuvenile	NA
1681	B105Le288	B271De2210	2016-08-28	2016-10-22	0.24846	sub	sub	1	SubSub	G	F	0	F-G	Levis	Denver	Denver_Levis	0	m	m	mm	0.42735	0.474747	0	dry16	dry16	yes	dry16	NA	0	JuvenileJuvenile	NA
1682	B105Le288	B272Go2210	2016-08-28	2016-10-22	0.194461	sub	others	0	SubOthers	G	L	0	G-L	Levis	Goa	Goa_Levis	0	m	f	fm	0.191351	0.60804	0.0880146	dry16	dry16	yes	dry16	NA	0	JuvenileAdult	NA
1683	B105Le288	B273Ic2310	2016-08-28	2016-10-23	0.193097	sub	sub	1	SubSub	G	J	0	G-J	Levis	Ichino	Ichino_Levis	0	m	m	mm	0.36749	0.606061	0.040457	dry16	dry16	yes	dry16	NA	0	JuvenileAdult	NA
1684	B105Le288	B276Bb0304	2016-08-28	2017-04-03	0.208563	sub	dom	0	DomSub	G	L	0	G-L	Levis	Brisbane	Brisbane_Levis	0	m	m	mm	0.191351	NA	0.0880146	dry16	wet17	no	no	NA	0	JuvenileAdult	NA
1685	B105Le288	B277Ha0404	2016-08-28	2017-04-04	0.17394	sub	sub	1	SubSub	G	G	1	G-G	Levis	Hamilton	Hamilton_Levis	0	m	m	mm	1	1	1	dry16	wet17	no	no	NA	0.25	JuvenileInfant	NA
1686	B105Le288	B278Tu0404	2016-08-28	2017-04-04	0.236591	sub	others	0	SubOthers	G	F	0	F-G	Levis	Tulsa	Levis_Tulsa	0	m	f	fm	0.42735	NA	0	dry16	wet17	no	no	NA	0	JuvenileJuvenile	NA
1687	B105Le288	B279Sl0304	2016-08-28	2017-04-03	0.216171	sub	sub	1	SubSub	G	L	0	G-L	Levis	Salem	Levis_Salem	0	m	m	mm	0.191351	NA	0.0880146	dry16	wet17	no	no	NA	0	JuvenileInfant	NA
1688	B105Le288	B27Co274	2016-08-28	2016-04-27	0.247975	sub	sub	1	SubSub	G	F	0	F-G	Levis	Columbus	Columbus_Levis	0	m	m	mm	0.42735	NA	0	dry16	wet16	no	no	NA	0	JuvenileJuvenile	NA
1689	B105Le288	B281Ra0304	2016-08-28	2017-04-03	0.220724	sub	sub	1	SubSub	G	M	0	G-M	Levis	Raoul	Levis_Raoul	0	m	m	mm	0.484546	NA	0	dry16	wet17	no	no	NA	NA	JuvenileAdult	NA
1690	B105Le288	B282Le0404	2016-08-28	2017-04-04	0.164532	sub	sub	1	SubSub	G	G	1	G-G	Levis	Levis	Levis_Levis	1	m	m	mm	1	1	1	dry16	wet17	no	no	NA	NA	JuvenileJuvenile	NA
1691	B105Le288	B283Fe0404	2016-08-28	2017-04-04	0.24347	sub	sub	1	SubSub	G	F	0	F-G	Levis	Fresno	Fresno_Levis	0	m	m	mm	0.42735	NA	0	dry16	wet17	no	no	NA	0	JuvenileJuvenile	NA
1692	B105Le288	B284Zu0404	2016-08-28	2017-04-04	0.276077	sub	dom	0	DomSub	G	G	1	G-G	Levis	Zurich	Levis_Zurich	0	m	m	mm	1	1	1	dry16	wet17	no	no	NA	0	JuvenileAdult	NA
1693	B105Le288	B285Ni0404	2016-08-28	2017-04-04	0.147653	sub	others	0	SubOthers	G	G	1	G-G	Levis	Niagara	Levis_Niagara	0	m	f	fm	1	1	1	dry16	wet17	no	no	NA	0.5	JuvenileAdult	NA
1694	B105Le288	B286Co0504	2016-08-28	2017-04-05	0.24208	sub	sub	1	SubSub	G	F	0	F-G	Levis	Columbus	Columbus_Levis	0	m	m	mm	0.42735	NA	0	dry16	wet17	no	no	NA	0	JuvenileAdult	NA
1695	B105Le288	B287No0504	2016-08-28	2017-04-04	0.183902	sub	others	0	SubOthers	G	G	1	G-G	Levis	Nova	Levis_Nova	0	m	f	fm	1	1	1	dry16	wet17	no	no	NA	0.375	JuvenileAdult	NA
1696	B105Le288	B288He0504	2016-08-28	2017-04-05	0.23498	sub	others	0	SubOthers	G	F	0	F-G	Levis	Helena	Helena_Levis	0	m	f	fm	0.42735	NA	0	dry16	wet17	no	no	NA	0	JuvenileAdult	NA
1697	B105Le288	B289Yo0504	2016-08-28	2017-04-05	0.171255	sub	others	0	SubOthers	G	J	0	G-J	Levis	Yokohama	Levis_Yokohama	0	m	f	fm	0.36749	NA	0.040457	dry16	wet17	no	no	NA	NA	JuvenileAdult	NA
1698	B105Le288	B28He274	2016-08-28	2016-04-27	0.231862	sub	others	0	SubOthers	G	F	0	F-G	Levis	Helena	Helena_Levis	0	m	f	fm	0.42735	NA	0	dry16	wet16	no	no	NA	0	JuvenileAdult	NA
1699	B105Le288	B290Fr0504	2016-08-28	2017-04-05	0.208636	sub	dom	0	DomSub	G	F	0	F-G	Levis	Francisco	Francisco_Levis	0	m	m	mm	0.42735	NA	0	dry16	wet17	no	no	NA	0	JuvenileAdult	NA
1700	B105Le288	B291Bi1104	2016-08-28	2017-04-11	0.201575	sub	dom	0	DomSub	G	M	0	G-M	Levis	Bilbao	Bilbao_Levis	0	m	m	mm	0.484546	NA	0	dry16	wet17	no	no	NA	NA	JuvenileAdult	NA
1701	B105Le288	B292Nv0504	2016-08-28	2017-04-05	0.175214	sub	others	0	SubOthers	G	J	0	G-J	Levis	Nava	Levis_Nava	0	m	f	fm	0.36749	NA	0.040457	dry16	wet17	no	no	NA	0	JuvenileJuvenile	NA
1702	B105Le288	B293De0504	2016-08-28	2017-04-05	0.243966	sub	sub	1	SubSub	G	F	0	F-G	Levis	Denver	Denver_Levis	0	m	m	mm	0.42735	NA	0	dry16	wet17	no	no	NA	0	JuvenileJuvenile	NA
1703	B105Le288	B294Om0504	2016-08-28	2017-04-05	0.242551	sub	others	0	SubOthers	G	F	0	F-G	Levis	Omaha	Levis_Omaha	0	m	f	fm	0.42735	NA	0	dry16	wet17	no	no	NA	NA	JuvenileAdult	NA
1704	B105Le288	B295Sa0704	2016-08-28	2017-04-07	0.188576	sub	others	0	SubOthers	G	F1	0	F1-G	Levis	Savannah	Levis_Savannah	0	m	f	fm	0.451196	NA	0	dry16	wet17	no	no	NA	0	JuvenileAdult	NA
1705	B105Le288	B296Kn0504	2016-08-28	2017-04-05	0.225418	sub	others	0	SubOthers	G	J	0	G-J	Levis	Knuta	Knuta_Levis	0	m	f	fm	0.36749	NA	0.040457	dry16	wet17	no	no	NA	0	JuvenileAdult	NA
1706	B105Le288	B297Tx0704	2016-08-28	2017-04-07	0.188582	sub	dom	0	DomSub	G	F1	0	F1-G	Levis	Texas	Levis_Texas	0	m	m	mm	0.451196	NA	0	dry16	wet17	no	no	NA	NA	JuvenileAdult	NA
1707	B105Le288	B298Mt1504	2016-08-28	2017-04-15	0.183297	sub	sub	1	SubSub	G	J	0	G-J	Levis	Mito	Levis_Mito	0	m	m	mm	0.36749	NA	0.040457	dry16	wet17	no	no	NA	0	JuvenileInfant	NA
1708	B105Le288	B299Au0604	2016-08-28	2017-04-06	0.187586	sub	others	0	SubOthers	G	E	0	E-G	Levis	Augusta	Augusta_Levis	0	m	f	fm	0.316372	NA	0.115894	dry16	wet17	no	no	NA	0	JuvenileAdult	NA
1709	B105Le288	B29Fr274	2016-08-28	2016-04-27	0.197203	sub	dom	0	DomSub	G	F	0	F-G	Levis	Francisco	Francisco_Levis	0	m	m	mm	0.42735	NA	0	dry16	wet16	no	no	NA	0	JuvenileAdult	NA
1710	B105Le288	B2Nv144	2016-08-28	2016-04-14	0.176911	sub	others	0	SubOthers	G	J	0	G-J	Levis	Nava	Levis_Nava	0	m	f	fm	0.36749	NA	0.040457	dry16	wet16	no	no	NA	0	JuvenileInfant	NA
1711	B105Le288	B300Da0604	2016-08-28	2017-04-06	0.261872	sub	sub	1	SubSub	G	E	0	E-G	Levis	Davos	Davos_Levis	0	m	m	mm	0.316372	NA	0.115894	dry16	wet17	no	no	NA	0	JuvenileJuvenile	NA
1712	B105Le288	B301Sg1104	2016-08-28	2017-04-11	0.225521	sub	others	0	SubOthers	G	M	0	G-M	Levis	Saragossa	Levis_Saragossa	0	m	f	fm	0.484546	NA	0	dry16	wet17	no	no	NA	0	JuvenileInfant	NA
1713	B105Le288	B302Ee1204	2016-08-28	2017-04-12	0.184759	sub	sub	1	SubSub	G	E	0	E-G	Levis	Eden	Eden_Levis	0	m	m	mm	0.316372	NA	0.115894	dry16	wet17	no	no	NA	0	JuvenileInfant	NA
1714	B105Le288	B303Ep0704	2016-08-28	2017-04-07	0.216267	sub	sub	1	SubSub	G	F1	0	F1-G	Levis	El Paso	El Paso_Levis	0	m	m	mm	0.451196	NA	0	dry16	wet17	no	no	NA	0	JuvenileInfant	NA
1715	B105Le288	B304Va1104	2016-08-28	2017-04-11	0.252281	sub	others	0	SubOthers	G	M	0	G-M	Levis	Valencia	Levis_Valencia	0	m	f	fm	0.484546	NA	0	dry16	wet17	no	no	NA	NA	JuvenileAdult	NA
1716	B105Le288	B305Sp1204	2016-08-28	2017-04-12	0.2531	sub	dom	0	DomSub	G	E	0	E-G	Levis	Sapporo	Levis_Sapporo	0	m	m	mm	0.316372	NA	0.115894	dry16	wet17	no	no	NA	NA	JuvenileAdult	NA
1717	B105Le288	B306Da1204	2016-08-28	2017-04-12	0.207242	sub	sub	1	SubSub	G	E	0	E-G	Levis	Davos	Davos_Levis	0	m	m	mm	0.316372	NA	0.115894	dry16	wet17	no	no	NA	0	JuvenileJuvenile	NA
1718	B105Le288	B307Ba1104	2016-08-28	2017-04-11	0.232699	sub	others	0	SubOthers	G	M	0	G-M	Levis	Barcelona	Barcelona_Levis	0	m	f	fm	0.484546	NA	0	dry16	wet17	no	no	NA	NA	JuvenileAdult	NA
1719	B105Le288	B308Ha1104	2016-08-28	2017-04-13	0.153687	sub	sub	1	SubSub	G	G	1	G-G	Levis	Hamilton	Hamilton_Levis	0	m	m	mm	1	1	1	dry16	wet17	no	no	NA	0.25	JuvenileInfant	NA
1720	B105Le288	B309No1304	2016-08-28	2017-04-13	0.131571	sub	others	0	SubOthers	G	G	1	G-G	Levis	Nova	Levis_Nova	0	m	f	fm	1	1	1	dry16	wet17	no	no	NA	0.375	JuvenileAdult	NA
1721	B105Le288	B30Tx284	2016-08-28	2016-04-28	0.173689	sub	dom	0	DomSub	G	F1	0	F1-G	Levis	Texas	Levis_Texas	0	m	m	mm	0.451196	NA	0	dry16	wet16	no	no	NA	NA	JuvenileAdult	NA
1722	B105Le288	B310Om1504	2016-08-28	2017-04-15	0.243413	sub	others	0	SubOthers	G	F	0	F-G	Levis	Omaha	Levis_Omaha	0	m	f	fm	0.42735	NA	0	dry16	wet17	no	no	NA	NA	JuvenileAdult	NA
1723	B105Le288	B311Au1704	2016-08-28	2017-04-17	0.252911	sub	sub	1	SubSub	G	F	0	F-G	Levis	Aurora	Aurora_Levis	0	m	m	mm	0.42735	NA	0	dry16	wet17	no	no	NA	0	JuvenileInfant	NA
1724	B105Le288	B312Tx1304	2016-08-28	2017-04-13	0.179843	sub	dom	0	DomSub	G	F1	0	F1-G	Levis	Texas	Levis_Texas	0	m	m	mm	0.451196	NA	0	dry16	wet17	no	no	NA	NA	JuvenileAdult	NA
1725	B105Le288	B313Mg1504	2016-08-28	2017-04-15	0.263703	sub	sub	1	SubSub	G	F	0	F-G	Levis	Montgomery	Levis_Montgomery	0	m	m	mm	0.42735	NA	0	dry16	wet17	no	no	NA	0	JuvenileInfant	NA
1726	B105Le288	B314Yo1504	2016-08-28	2017-04-15	0.178463	sub	others	0	SubOthers	G	J	0	G-J	Levis	Yokohama	Levis_Yokohama	0	m	f	fm	0.36749	NA	0.040457	dry16	wet17	no	no	NA	NA	JuvenileAdult	NA
1727	B105Le288	B315Kn1504	2016-08-28	2017-04-15	0.158235	sub	others	0	SubOthers	G	J	0	G-J	Levis	Knuta	Knuta_Levis	0	m	f	fm	0.36749	NA	0.040457	dry16	wet17	no	no	NA	0	JuvenileAdult	NA
1728	B105Le288	B316Ic1504	2016-08-28	2017-04-15	0.155062	sub	sub	1	SubSub	G	J	0	G-J	Levis	Ichino	Ichino_Levis	0	m	m	mm	0.36749	NA	0.040457	dry16	wet17	no	no	NA	0	JuvenileAdult	NA
1729	B105Le288	B317Ya1504	2016-08-28	2017-04-15	0.180864	sub	sub	1	SubSub	G	J	0	G-J	Levis	Yao	Levis_Yao	0	m	m	mm	0.36749	NA	0.040457	dry16	wet17	no	no	NA	0	JuvenileJuvenile	NA
1730	B105Le288	B318Mo1604	2016-08-28	2017-04-16	0.168847	sub	sub	1	SubSub	G	E	0	E-G	Levis	Moritz	Levis_Moritz	0	m	m	mm	0.316372	NA	0.115894	dry16	wet17	no	no	NA	0	JuvenileAdult	NA
1731	B105Le288	B319Go1604	2016-08-28	2017-04-17	0.239105	sub	others	0	SubOthers	G	L	0	G-L	Levis	Goa	Goa_Levis	0	m	f	fm	0.191351	NA	0.0880146	dry16	wet17	no	no	NA	0	JuvenileAdult	NA
[truncated: 133,209 more rows]

## Sheet: Abbr
Abbreviations
fGCmonthly	monthly means of fGCs
[truncated: 11 more rows]
